# Supplementary material for: Geometry can provide long-range mechanical guidance for embryogenesis
Source: PLoS Comput Biol. 2017 Mar 27;13(3):e1005443. doi: 10.1371/journal.pcbi.1005443 (PMC5386319; doi:10.1371/journal.pcbi.1005443)
Supplement: S1 Code — Released under the GNU General Public Licence. Users need to install the finite element environment rheolef, free software available at http://www-ljk.imag.fr/membres/Pierre.Saramito/rheolef/. Compile with GNU Make and run the belzebuth executable. Inline documentation provided. (ZIP) [file pcbi.1005443.s002.zip]

Archive with 13 entries (13 files):
- belzebuth.cc
- belzebuth.o
- melanogaster.cc
- melanogaster.h
- melanogaster.h-ok
- melanogaster.o
- parameters.cc
- parameters.h
- parameters.o
- parameters.txt.gz
- surface_operator.h
- ../Geo/droso-adapt-silon.geo.gz
- ../Geo/droso-init.geo
