# Supplementary material for: Geometry can provide long-range mechanical guidance for embryogenesis
Source: PLoS Comput Biol. 2017 Mar 27;13(3):e1005443. doi: 10.1371/journal.pcbi.1005443 (PMC5386319; doi:10.1371/journal.pcbi.1005443)
Supplement: S1 Code — Released under the GNU General Public Licence. Users need to install the finite element environment rheolef, free software available at http://www-ljk.imag.fr/membres/Pierre.Saramito/rheolef/. Compile with GNU Make and run the belzebuth executable. Inline documentation provided. (ZIP) [file pcbi.1005443.s002.zip › belzebuth.cc]

#include "rheolef.h"
using namespace rheolef;
using namespace std;
#include "melanogaster.h"

    
int main (int argc, char**argv) {
  environment rheolef (argc, argv);
  parameters par;
  // Introduction and conclusion of the text displayed by the -h flag
  par.help(string("//Example program for the `parameters' C++ class//")
	   +"//(CC) J. Etienne, 2012. Jocelyn.Etienne@ujf-grenoble.fr//"
	   +"//"
	   +"This class lets you define easily a set of parameters that can be passed to//"
	   +"functions and classes of your code. It provides routines to parse commandline//"
	   +"arguments and display help on them, as well as save the whole set of current//"
	   +"parameters. See the source code of this program for more information on its//"
	   +"usage for developpers.//"
	   +"//"
	   +"In terms of user interface, it allows flexible and convenient commandline//"
	   +"control. Options can be set in long `--option' or short `-o' format. Long//"
	   +"options can be abbreviated whenever there is no ambiguity, e.g. `--opt'//"
	   +"(but not `--st' here as both `--str' and `--string' are valid options).//",
	   string("CONCLUSIONS//")
	   +"Well, hope this helps!//");
  // Declaration of parameters
  /*par.declare( "option", 	'o', false);
    par.describe("option", 	"A boolean option. You can use `-o' on its own to set it to true, or//`-o true' or `-o false'. Using `0' or `1', `t' or `f' will also work.");*/ 
  par.declare( "mesh", 	'm', "");
  par.declare_list("shape",	true); // true here means that the list is open to arguments previously undeclared.
  /* par.describe("shape",	string("The `--shape' list allows additional arguments to be defined by the user,//")
	       +"try e.g. `--search algo=annealing max-energy=10 max-steps=20'.//" 
	       +"The parameter consistency check is left up to the developper.");*/
  par.declare( "shape-AP"        , 'A', 3.0, false);
  par.declare( "shape-LL"        , 'L', 1.0, false);
  par.declare( "shape-DV"        , 'D', 1.0, false);  
  par.declare( "shape-curv_AP"   , 'C', 0.3, false);  
  // par.declare( "shape-CEPH_X"    , 'x',-1.2, false);
  // par.declare( "shape-CEPH_W"    , 'w', 0.1, false);
  //par.declare( "shape-CEPH_D"    , 'd', 0.1, false);  
  //par.declare( "shape-CEPH_SLOPE", 's', 0.3, false);  
  //  par.declare( "shape-eps"       , 'e', 1e-15, false);
  //  par.declare( "shape-qopt"      , 'q', 18, false);    
  // par.declare( "shape-silon_ceph", 'S', true, false);    
  par.declare_list("myo",	true); // true here means that the list is open to arguments previously undeclared.
  /* par.describe("shape",	string("The `--shape' list allows additional arguments to be defined by the user,//")
	       +"try e.g. `--search algo=annealing max-energy=10 max-steps=20'.//" 
	       +"The parameter consistency check is left up to the developper.");*/
  par.declare( "myo-xmin", 'x',  -3.0, false);
  par.declare( "myo-xmax", 'X',   3.0, false);
  par.declare( "myo-ymin", 'y', -1.0, false);
  par.declare( "myo-ymax", 'Y',  1.0, false);
  par.declare( "myo-zmin", 'z', -2.0, false);
  par.declare( "myo-zmax", 'Z', -0.70, false);
  par.declare( "myo-delta",'d',  1e-2, false);

  par.declare_list("phy",	true); // true here means that the list is open to arguments previously undeclared.
  /* par.describe("shape",	string("The `--shape' list allows additional arguments to be defined by the user,//")
     +"try e.g. `--search algo=annealing max-energy=10 max-steps=20'.//" 
     +"The parameter consistency check is left up to the developper.");*/
  par.declare( "phy-lambda",     'l',  1e0, false);
  par.declare( "phy-inv_lambda", 'i',  0.0, false);
  par.declare( "phy-gamma",      'g',  1e0, false);
  par.declare( "phy-inv_gamma",  't',  0.0, false);
  par.declare( "phy-sigma" ,     's',  "anisotrope", false);
  par.declare( "phy-cf" ,        ' ',  0.0, false);

  par.declare_list("num",	true); // true here means that the list is open to arguments previously undeclared.
  /* par.describe("shape",	string("The `--shape' list allows additional arguments to be defined by the user,//")
     +"try e.g. `--search algo=annealing max-energy=10 max-steps=20'.//" 
     +"The parameter consistency check is left up to the developper.");*/
  par.declare( "num-order"    , 'o',  2, false);
  par.declare( "num-algo"     , 'a',  "dual_lambda_gamma", false);
  par.declare( "free-rotation", ' ', false);
  par.describe( "free-rotation", "Do not add a rotation Lagrange multiplier even if cf=0");
  par.declare( "dummy"	      , ' ', false);
  par.describe( "dummy"       , "Dummy run: don't solve the problem, only calculate curvature and source term");
  par.declare( "trace"	      , ' ', 0);
  par.describe( "trace"       , "Set trace level for debugging");
  
   // Parse the command line
  par.parse(argc, argv);
  // Output the current parameters
  odiststream p ("parameters", "txt");
  p << "Here are your choices for run of reference pid " << getpid() << ":" << endl;
  p << par << endl;
  p.close();  
  //sanity check for parameters
  myo_map myosin(par, "isotrope");

  system("echo '    Running on '`uname -n`");

  geo omega = geo (par.s("mesh"));
  omega.save();
  space Xh  = linear_elasticity_space(omega, par.i("num-order"));
  field tau_h = linear_elasticity_constraint(Xh, par);
  field uh(Xh[0], 0), ph(Xh[1], 0), theta_h(Xh[2], 0);
  if (!par.b("dummy"))
   {
   	derr << "! solving" << endl;
  	vec<Float> U = linear_elasticity_solver (omega, Xh, tau_h, par);
  	linear_elasticity_result (U, uh, ph, theta_h, par);
   }
  derr << "! visualization" << endl;
  linear_elasticity_visu (Xh, uh, ph, theta_h,tau_h, par);  
  derr << "Relative normal displacements = " << relative_normal_displacements(uh) << endl; 
  field psi_h =  stream_function(uh); 
  if (par.b("dummy")) system("touch dummy"); else system("touch success");
  //dout << psi_h;  
  return 0;
}
