# Supplementary material for: Geometry can provide long-range mechanical guidance for embryogenesis
Source: PLoS Comput Biol. 2017 Mar 27;13(3):e1005443. doi: 10.1371/journal.pcbi.1005443 (PMC5386319; doi:10.1371/journal.pcbi.1005443)
Supplement: S1 Code — Released under the GNU General Public Licence. Users need to install the finite element environment rheolef, free software available at http://www-ljk.imag.fr/membres/Pierre.Saramito/rheolef/. Compile with GNU Make and run the belzebuth executable. Inline documentation provided. (ZIP) [file pcbi.1005443.s002.zip › melanogaster.cc]

#include "melanogaster.h"
#include "surface_operator.h"

myo_map::myo_map (const parameters& p, const string& part_) :
      	_p(p), midgut(false), mesoderm(false), part(part_) 
       {
        trace_mac(_p.i("trace"),3, "Myosin map");
	xmin = _p.F("myo-xmin"); xmax = _p.F("myo-xmax"); 
	ymin = _p.F("myo-ymin"); ymax = _p.F("myo-ymax");  
	zmin = _p.F("myo-zmin"); zmax = _p.F("myo-zmax");
	delta = _p.F("myo-delta");  
	if (_p.has("myo-delta-lateral")) delta_lateral=_p.F("myo-delta-lateral"); 
	else delta_lateral=delta;
	zcurv=0;
	if (_p.has("myo-zcurv")) zcurv = _p.F("myo-zcurv");
	//if (_p.has("myo-exclude")) exclude_meso = true;
	intensity_dv=1;
	if (_p.has("myo-intensity")) intensity_dv=_p.F(("myo-intensity"));
	if (_p.has("myo-medialgb")) medial_gb=p.F("myo-medialgb");
	cerr << ">";
	if (_p.has("myo-midgut")) { midgut=true; setup_contraction("midgut"); }
	if (_p.has("myo-mesoderm")) { mesoderm=true; setup_contraction("mesoderm"); }
	if (_p.has("myo-mesecto")) { mesecto=true; mesecto_hw=_p.F("myo-mesecto"); }
        trace_mac(_p.i("trace"),4, "Myosin map exit");
       }

void 
myo_map::setup_contraction(const string& name) 
       { 
	Float xP=0,zP=0;
	Float xC=_p.F("myo-"+name+"-AP"),zC=_p.F("myo-"+name+"-DV");
	Float theta=_p.F("myo-"+name+"-theta")/180.*acos(-1.); 
	if (theta!=0) xP=xC-zC/tan(theta);
	if (theta==0||xP<0) { xP=0; zP=zC-xC*tan(theta); }
	_p.update_or_declare("myo-"+name+"-PAP",xP);
	_p.update_or_declare("myo-"+name+"-PDV",zP);
	trace_mac(_p.i("trace"),8, "Myosin: The origin of " << name 
		<< " is at " << xP <<"," << zP );
	// in order to check that command-line parameters are OK before loading mesh
	blob_ellipse(name, point(0,0,0));
       }

Float 
myo_map::blob_ellipse(const string& name, const point& M) const
       {
	point PM	(M[0]-_p.F("myo-"+name+"-PAP"),
			 M[1],
			 M[2]-_p.F("myo-"+name+"-PDV")	);
	Float theta=_p.F("myo-"+name+"-theta")/180.*acos(-1.); 
	Float c=cos(theta), s=sin(theta);
	point e0={c,0,s}, e1={0,1,0}, e2={s,0,-c};
	return (dot(PM,e0)>0) ? alpha_ab( sqr(dot(PM,e2)/_p.F("myo-"+name+"-rAP"))
					  +sqr(dot(PM,e1)/_p.F("myo-"+name+"-rLL")),
					  sqr(1-delta), 1)
				*_p.F("myo-"+name) : 0;
       }

Float
myo_map::operator() (const point& x) const   
      {
	// planar-polarised DV region:
	Float blob_x = alpha_ab(x[0], xmax - delta, xmax)*alpha_ab(-x[0], -xmin - delta, -xmin); 
	Float blob_z = (1 - alpha_ab(x[2], zmin - delta, zmin))
			*beta_ab(x[2], zmax + zcurv*x[0]*x[0]/2 - delta_lateral, zmax + zcurv*x[0]*x[0]/2); 
	Float blob_mesecto = 1;
	if (mesecto) blob_mesecto -= alpha_ab(x[1], mesecto_hw - delta, mesecto_hw)*alpha_ab(-x[1], mesecto_hw - delta, mesecto_hw); 
        // isotropic region:
	Float Sigma=0;
	if (midgut) Sigma+=blob_ellipse("midgut", x);
	if (mesoderm) Sigma+=blob_ellipse("mesoderm", x);
	if (part=="isotrope")
	  return Sigma+medial_gb*blob_x*blob_z*blob_mesecto;
	else if (part=="all")
	  return Sigma+(intensity_dv-medial_gb)*blob_x*blob_z*blob_mesecto;
	else if (part=="dorsoventral")
	  return intensity_dv*blob_x*blob_z*blob_mesecto;
	error_macro("Part " << part << " of myosin activity not recognized.");
        return 0;
      }

field curvature_tensor(const field&                  nh)
  {
    geo omega = nh.get_geo(); 
    space Xh (omega, "P" + itos(omega.order()), "tensor");
    trial H(Xh); test tau(Xh); 
    form m = integrate(ddot(H, tau)); 
    solver sm (m.uu());
    string approx = (omega.order() == 1) ? "P0" : "P" + itos(omega.order() - 1) + "d"; 
    space Xdh (omega, approx, "tensor");
    trial Hd(Xdh); test taud(Xdh);  
    form md = integrate(ddot(Hd, taud)); 
    solver smd (md.uu());
    field lh, ldh; 
    field Hh(Xh, 0);  
    field Hdh(Xdh, 0); 
    size_t nb_iteration = floor(pow(omega.size(), 1.0/4)); //floor(log(omega.size()));
    size_t n = 0;
    while(n < nb_iteration)
      {
	if(n == 0)
	  {
	    lh = integrate(ddot(grad_s(nh),  tau)); 
	  }
	else
	  {
	    lh = integrate(ddot(Hdh,  tau)); 
	  }
	Hh.set_u() = sm.solve (lh.u());
	ldh = integrate(ddot(Hh,  taud)); 
	Hdh.set_u() = smd.solve (ldh.u());
	n = n + 1; 
      }
    return Hh;  
  };

vec<Float> linear_elasticity_solver (const geo&                         omega,
				       const space&                          Xh, 
				       const field&                       tau_h,
				       const parameters&                    par)
    {
      trace_mac(par.i("trace"), 1, "Linear elasticity solver");
      field nh = normal (omega);
      field Hh = curvature_tensor(nh);
      field yh = curvature_vector(nh,  Hh);
      trial u(Xh[0]), p(Xh[1]), theta(Xh[2]); 
      test  v(Xh[0]), q(Xh[1]),   qsi(Xh[2]);
      Float lambda = par.F("phy-lambda");
      Float gamma  = par.F("phy-gamma"); 
      form a0 = integrate( par.F("phy-cf")*dot(u,v) );
      form a1 = integrate( 2*ddot(Ds(u), Ds(v)));
      form a2 = integrate( lambda*div_s(u)*div_s(v));
      form a3 = integrate(gamma*dot(dot(u, nh)*yh - Hh*u - trans(grad_s(u))*nh, dot(v, nh)*yh - Hh*v - trans(grad_s(v))*nh));
      form b1 = integrate( - div_s(u)*q );
      form b2 = integrate( dot(dot(u, nh)*yh - Hh*u - trans(grad_s(u))*nh, qsi));
      Float inv_lambda = par.F("phy-inv_lambda"); //(par.F("phy-lambda") > par.F("phy-lambda_max")) ? 0 : 1/par.F("phy-lambda");
      Float inv_gamma  = par.F("phy-inv_gamma"); //( par.F("phy-gamma") > par.F("phy-gamma_max"))  ? 0 : 1/par.F("phy-gamma");
      form c1 = integrate( inv_lambda*p*q);
      form c2 = integrate( inv_gamma*dot(theta, qsi));
      trace_mac(par.i("trace"), 4, "Linear elasticity solver: constraints");
      field lh = integrate(- ddot(tau_h, Ds(v)));
      field l1h (Xh[1], 0);
      field l2h (Xh[2], 0);
      size_t d = omega.dimension(); 
      if (par.F("phy-cf")!=0) d=0; 
      vector<vec<Float> > constraint (2*d);
      if (par.b("free-rotation")) constraint=vector<vec<Float> > (d);
      for(size_t i = 0; i < d; i++)
	{
	  field th = add_translation_constraints(i, Xh[0]); 
	  constraint[i] = th.u(); 
	  if (!par.b("free-rotation"))
	  {
	  field rh = add_rotation_constraints(i, Xh[0]);
	  constraint[i + d] = rh.u();
	  }
	}
      vector<Float> zero (constraint.size(), 0);
      trace_mac(par.i("trace"), 5, "  Size of constraint " << d << " since cf=" << par.F("phy-cf"));
      form a;
      csr<Float>  A;
      vec<Float>  B;
      trace_mac(par.i("trace"), 4, "Linear elasticity solver: matrix");
      string algo = par.s("num-algo"); 
      if (algo == "primal")
	{
	  a = a0 + a1 + a2 + a3;
	  A = { {    a.uu(),      trans(constraint)},
		{constraint,                      0}
	  };
	  B = {lh.u(), zero};
	}
      else if (algo == "dual_lambda")
	{
	  a = a0 + a1 + a3; 
	  A = { {   a.uu(),        trans(b1.uu()),  trans(constraint)},
		{   b1.uu(),             -c1.uu(),                  0},
		{constraint,                    0,                  0}
	  };
	  B = {lh.u(), l1h.u(), zero};
	}
      else if (algo == "dual_gamma")
	{
	  a = a0 +  a1 + a2; 
	  A = { {   a.uu(),        trans(b2.uu()),    trans(constraint)},
		{   b2.uu(),             -c2.uu(),                    0},
		{constraint,                    0,                    0}
	  };
	 B = {lh.u(), l2h.u(),  zero};
	}
      else
	{
	  a = a0 + a1; 
	  A = { {   a.uu(),        trans(b1.uu()), trans(b2.uu()),  trans(constraint)},
		{   b1.uu(),             -c1.uu(),              0,                  0}, 
		{   b2.uu(),                    0,       -c2.uu(),                  0},
		{constraint,                    0,              0,                  0}
	  }; 
	  B = {lh.u(), l1h.u(), l2h.u(), zero};
	}
      A.set_symmetry(true);   
      trace_mac(par.i("trace"), 4, "Linear elasticity solver: factorizing");
      solver SA = ldlt(A);
      trace_mac(par.i("trace"), 2, "Linear elasticity solver: solving");
      vec<Float> U = SA.solve (B);
      trace_mac(par.i("trace"), 1, "Linear elasticity solver: exit");
      return U;
    }

  void  linear_elasticity_result (const vec<Float>&                   U,
				  field&                             uh,
				  field&                             ph,
				  field&                        theta_h, 
				  const parameters&                 par)
  {
    size_t uh_size = uh.u().size(); 
    size_t ph_size = ph.u().size();
    size_t theta_h_size = theta_h.u().size();
    string algo = par.s("num-algo"); 
    if (algo == "primal")
      {
	uh.set_u() = U[range(0, uh_size)];
      }
    else if (algo == "dual_lambda")
      {
	uh.set_u() = U[range(0, uh_size)];
	ph.set_u() = U[range(uh_size, uh_size + ph_size)];
      }
    else if (algo == "dual_gamma")
      {
	uh.set_u() = U[range(0, uh_size)];
	theta_h.set_u() = U[range(uh_size, uh_size + theta_h_size)];
      }
    else
      {
	uh.set_u() = U[range(0, uh_size)];
	ph.set_u() = U[range(uh_size, uh_size + ph_size)];
	theta_h.set_u() = U[range(uh_size + ph_size, uh_size + ph_size + theta_h_size)];
      }
  }
    
  void linear_elasticity_constraint(const geo&                        omega,
				    const parameters&                   par,
				    field&                             nv_h,
				    field&                             tv_h,
				    field&                          e_myo_h)
  {
    field ndh = discontinous_normal(omega);
    const string& approx = ndh.get_approx();
    space Xh (omega, approx, "vector");
    field ey_h = interpolate(Xh, ey);
    nv_h = interpolate(Xh, grad_phi_init_xz(par)/norm(grad_phi_init_xz(par)));
    tv_h = interpolate(Xh, compose(tv, nv_h));
    e_myo_h = interpolate(Xh, compose(e_myo, nv_h, ndh));
  }

  field linear_elasticity_constraint(const space&                        Vh, 
				     const field&                     tau_h)
  {
    trial u(Vh); test v(Vh);
    form m  = integrate (dot(u, v));
    field lh = integrate(- ddot(tau_h, Ds(v)));
    solver sm = ldlt(m.uu());
    field fh(Vh); 
    fh.set_u() = sm.solve(lh.u());
    return fh;
  }

  field linear_elasticity_constraint(const space&                       Xh, 
				     const parameters&                 par)
  {
    space X0h = Xh[0]; 
    const geo& omega = X0h.get_geo();
    string approx = (X0h.degree() == 1) ? "P0" : "P" + itos(X0h.degree() - 1) + "d"; 
    space Th (omega, approx, "tensor");
    field tau_h(Th);
    field ndh = discontinous_normal(omega);
    myo_map myosin(par, "isotrope");
    tau_h = interpolate(Th, myosin*compose(tau_iso, ndh));
    space Vh (omega, approx, "vector");
    field nv_h = interpolate(Vh, grad_phi_init_xz(par)/norm(grad_phi_init_xz(par)));
    myosin.set_part("dorsoventral");
    tau_h = tau_h + interpolate(Th, myosin*compose(tau_aniso, nv_h, ndh));
    return tau_h;
  }

  field strain_tensor(const field& uh)
  {
    const geo& omega = uh.get_geo();
    const string& approx = uh.get_approx(); 
    space Sh (omega, approx, "tensor");
    trial epsdot(Sh); test tau(Sh); 
    form m = integrate(ddot(epsdot, tau));
    field lh = integrate(ddot(Ds(uh), tau));
    solver sm (m.uu());
    field epsdoth(Sh);
    epsdoth.set_u() = sm.solve (lh.u());
    return epsdoth;
  }


  field vector_vorticity(const field& uh)
  {
    const geo& omega = uh.get_geo();
    const string& approx = uh.get_approx(); 
    space Xh (omega, approx, "vector");
    trial u(Xh); test v(Xh); 
    form m = integrate(dot(u, v));
    field lh = integrate(dot(curl(uh), v));
    solver sm (m.uu());
    field wh(Xh);
    wh.set_u() = sm.solve (lh.u());
    return wh;
  }

  field scalar_vorticity(const field& uh)
  {
    const geo& omega = uh.get_geo();
    const string& approx = uh.get_approx(); 
    space Xh (omega, approx);
    trial phi(Xh); test psi(Xh); 
    form m = integrate(phi*psi);
    field ndh = discontinous_normal(omega);
    field lh = integrate(dot(curl(uh), ndh)*psi);
    solver sm (m.uu());
    field wh(Xh);
    wh.set_u() = sm.solve (lh.u());
    return wh;
  }

  field stream_function(const field& uh)
  {
    const geo& omega = uh.get_geo();
    const string& approx = uh.get_approx(); 
    space Xh (omega, approx);
    trial psi(Xh); test phi(Xh); 
    form a = integrate(dot(grad_s(psi), grad_s(phi)));
    form m = integrate(psi*phi);
    field b = m*field(Xh,1);
    field ndh = discontinous_normal(omega);
    field lh = integrate(dot(curl(uh), ndh)*phi);
    csr<Float> A = { {      a.uu(),     b.u()},
		     {trans(b.u()),         0}
    };
    vec<Float>  B = {lh.u(), 0}; 
    A.set_symmetry(true);   
    solver SA = ldlt(A);
    vec<Float> U = SA.solve (B);
    field psi_h(Xh);
    psi_h.set_u() = U [range(0, psi_h.u().size())];
    return psi_h;
  }

Float relative_normal_displacements (const field& uh) {
  const geo& omega=uh.get_geo();
  quadrature_option_type qopt;
  qopt.set_family (quadrature_option_type::gauss);
  int q  =  1 + omega.order();
  qopt.set_order  (q);
  field nh = normal(omega);
  field unh = normal_vector(uh, nh);  
  Float l2_norm_un = integrate(omega, norm2(unh), qopt);  
  Float l2_norm_u = integrate(omega, norm2(uh), qopt);
  return  sqrt(l2_norm_un/l2_norm_u); 
 }

  void  linear_elasticity_visu (const space&                       Xh,
				const field&                       uh,
				const field&                       ph,
				const field&                  theta_h,
				const field&                    tau_h,
				const parameters&                 par)
  {
    Float xmin   = par.F("myo-xmin");
    Float xmax   = par.F("myo-xmax");
    Float zmin   = par.F("myo-zmin");
    Float zmax   = par.F("myo-zmax");
    Float lambda = par.F("phy-lambda");
    Float gamma  = par.F("phy-gamma");
    Float inv_lambda = par.F("phy-inv_lambda");
    Float inv_gamma  = par.F("phy-inv_gamma");
    string sigma = par.s("phy-sigma");
    string algo  = par.s("num-algo");
    int order  = par.i("num-order");
    const  geo& omega = uh.get_geo(); 
    string name  = "gbe-" + algo + "-" + "P" + itos(order) +  "-" + ftos(xmin) + "-" + ftos(xmax)+ "-" + ftos(zmin) + "-" + ftos(zmax);
    if (algo == "primal")
      {
	name = name + "-" + ftos(lambda) + "-" + ftos(gamma) + "-" + omega.name();
      }
    else if (algo == "dual_lambda")
      {
	name = name + "-" + ftos(inv_lambda) + "-" + ftos(gamma) + "-" + omega.name();
      }
    else if (algo == "dual_gamma")
      {
	name = name + "-" + ftos(lambda) + "-" + ftos(inv_gamma) + "-" + omega.name();
      }
    else
      {
	name = name + "-" + ftos(inv_lambda) + "-" + ftos(inv_gamma) + "-" + omega.name();
      }    
    field fh = linear_elasticity_constraint(Xh[0], tau_h);
    field nvh, tvh, e_myo_h;
    linear_elasticity_constraint(omega, par,  nvh, tvh, e_myo_h);
    space Vh = Xh[1];
    field Sigma_h  = interpolate(Vh, myo_map(par));
    field nh = normal (omega);
    field unh = normal_vector(uh, nh);  
    field uth = tangential_vector(uh, nh);
    field Hh = l2_projection_tensor_curvature(nh);
    field yh = l2_projection_vector_curvature(nh,  Hh);
    field ynh = normal_vector(yh, nh);  
    field yth = tangential_vector(yh, nh);
    field swh = scalar_vorticity(uh);
    field psi_h= stream_function(uh);
    field wh = vector_vorticity(uh);
    field wnh = normal_vector(wh, nh);  
    field wth = tangential_vector(wh, nh);
    field epsdoth = strain_tensor(uh);
    odiststream o (name, "field");
    o << catchmark ("u")      <<  uh
      << catchmark ("un")     <<  unh  
      << catchmark ("ut")     <<  uth  
      << catchmark ("p")      <<  ph
      << catchmark ("theta")  <<  theta_h
      << catchmark ("A")      <<  tau_h
      << catchmark ("f")      <<  fh
      << catchmark ("nv")     <<  nvh
      << catchmark ("tv")     <<  tvh
      << catchmark ("e_myo")  <<  e_myo_h
      << catchmark ("n")      <<  nh
      << catchmark ("H")      <<  Hh
      << catchmark ("y")      <<  yh
      << catchmark ("yn")     <<  ynh  
      << catchmark ("yt")     <<  yth 
      << catchmark ("psi")    <<  psi_h   
      << catchmark ("sw")     <<  swh   
      << catchmark ("w")      <<  wh  
      << catchmark ("wn")     <<  wnh  
      << catchmark ("wt")     <<  wth 
      << catchmark ("Sigma")  << Sigma_h 
      << catchmark ("epsdot") << epsdoth << endl;
    o.close();
  }
   
