# Supplementary material for: Geometry can provide long-range mechanical guidance for embryogenesis
Source: PLoS Comput Biol. 2017 Mar 27;13(3):e1005443. doi: 10.1371/journal.pcbi.1005443 (PMC5386319; doi:10.1371/journal.pcbi.1005443)
Supplement: S1 Code — Released under the GNU General Public Licence. Users need to install the finite element environment rheolef, free software available at http://www-ljk.imag.fr/membres/Pierre.Saramito/rheolef/. Compile with GNU Make and run the belzebuth executable. Inline documentation provided. (ZIP) [file pcbi.1005443.s002.zip › melanogaster.h]

#include "rheolef.h"
using namespace rheolef;
using namespace std;

#  define trace_mac(p,i,message) \
    { if (i<=p) cerr << "trace(" << __FILE__ << "," << __LINE__ << "): " << message << endl; }


#include "parameters.h"

/*************************************************************************
  Myosin : 

*************************************************************************/

  inline
  Float beta(const Float   xi)
  {
    return 2*pow(xi, 3) - 3*sqr(xi) + 1;
  };

  inline
  Float alpha_ab(const Float&                      xi,
		 const Float&                       a, 
		 const Float&                       b)
  {
    if(xi > a && xi < b)
      {
	return beta((xi - a)/(b - a)); 
      }
    else   if(xi <= a)
      {
	return 1;
      }
    else
      {
	return 0;
      }
  };


  inline
  Float beta_ab(const Float&                      xi,
		const Float&                       a, 
		const Float&                       b)
  {
    if(xi >= a && xi < b)
      {
	return beta((xi - a)/(b - a)); 
      }
    else   if(xi < a)
      {
	return 1;
      }
    else
      {
	return 0;
      }
  };

  class myo_map: public field_functor<myo_map,Float>
    {
    public:
      myo_map (const parameters& p, const string& part_="all") ; 

      void setup_contraction(const string& name) ;
      Float blob_ellipse(const string& name, const point& M) const;
      Float operator() (const point& x) const;

      void set_part(const string& p) { part=p; }
    protected:
      parameters  _p; 
      Float xmin,xmax,ymin,ymax,zmin,zmax,
      	delta,delta_lateral,zcurv,
	intensity_dv,mesecto_hw,medial_gb;
      bool midgut,mesoderm,mesecto;
      string part;
    };

  class grad_phi_init_xz: public field_functor<grad_phi_init_xz,point>
    {
    public:
      grad_phi_init_xz (parameters p) : _p(p) {}
      point operator() (const point& x) const   
      {
	Float AP  = _p.F("shape-AP"), DV = _p.F("shape-DV"), curv_AP = _p.F("shape-curv_AP");
	Float  X  = sqr(x[0]/AP); 
	Float alpha = curv_AP/(4*DV); 
	Float zv =  DV*(alpha*X - sqrt(1 - X));
	point grad(0, 0, 0);
	grad[0] = 2*x[0]/sqr(AP) - 2*alpha*x[0]*(zv - alpha*sqr(x[0]))/sqr(DV);
	grad[2] = (zv - alpha*sqr(x[0]))/sqr(DV);
	return grad; 
      } 
    protected:
      const parameters&  _p; 
    };


  inline
  point ey (const point& x) {return point(0, 1, 0);};

  inline
  tensor tau_iso (const point&  n)
  {
    return tensor::eye(3) - otimes(n , n);
  }; 

  inline
  tensor tau_aniso (const point&                 nv,
		    const point&                  n)
  {
    point e_myo = vect(vect(nv, point(0, 1, 0)), n); 
    return otimes(e_myo, e_myo);
  };

  inline
  point tv (const point&                 nv)
  {
    return  vect(nv, point(0, 1, 0)); 
  };

  inline
  point e_myo(const point&                 nv,
	      const point&                  n)
  {
    return  vect(vect(nv, point(0, 1, 0)), n); 
  };

  field curvature_tensor(const field&                  nh);
  
  inline
  field curvature_vector(const field&                            nh,
			 const field&                            Hh)
  {
    const geo& omega = nh.get_geo();
    const string& approx = Hh.get_approx();
    space Xh (omega, approx, "vector");
    trial u(Xh); test v(Xh);
    form m = integrate( dot(u, v));
    field lh = integrate(tr(Hh)*dot(nh, v));
    solver sm (m.uu());
    field yh(Xh, 0);
    yh.set_u() = sm.solve (lh.u());
    return  yh;
  };

 /*************************************************************************
  Solver  droso : 

*************************************************************************/

  inline
  field add_translation_constraints(const size_t&                          i, 
				     const space&                          Vh)
   {
     trial u(Vh); test v(Vh);
     form m = integrate( dot(u, v));
    field eh(Vh, 0.);
    eh[i] = 1.;
    return m*eh;
  }; 

  inline
  field add_rotation_constraints(const size_t&                          i, 
				 const space&                          Vh)
  {
    trial u(Vh); test v(Vh);
    form adjoint_rot = integrate(dot(u, curl(v)));     
    field eh(Vh, 0.);
    eh[i] = 1.;
    return adjoint_rot*eh;
  }; 

  inline
  space linear_elasticity_space(const geo&                   omega, 
				const size_t&                order)
  {
    space Vh  (omega, "P" + itos(order), "vector");
    space Qh  (omega, "P" + itos(order - 1));
    space Xih (omega, "P" + itos(order - 1), "vector");
    return Vh*Qh*Xih;
  };

  vec<Float> linear_elasticity_solver (const geo&                         omega,
				       const space&                          Xh, 
				       const field&                       tau_h,
				       const parameters&                    par);

  void  linear_elasticity_result (const vec<Float>&                   U,
				  field&                             uh,
				  field&                             ph,
				  field&                        theta_h, 
				  const parameters&                 par);

  void linear_elasticity_constraint(const geo&                        omega,
				    const parameters&                   par,
				    field&                             nv_h,
				    field&                             tv_h,
				    field&                          e_myo_h) ;

  field linear_elasticity_constraint(const space&                        Vh, 
				     const field&                     tau_h) ; 

  field linear_elasticity_constraint(const space&                       Xh, 
				     const parameters&                 par) ;

  field strain_tensor(const field& uh) ;

  field vector_vorticity(const field& uh) ;

  field scalar_vorticity(const field& uh) ;

  field stream_function(const field& uh) ;

  void  linear_elasticity_visu (const space&                       Xh,
				const field&                       uh,
				const field&                       ph,
				const field&                  theta_h,
				const field&                    tau_h,
				const parameters&                 par);

  Float relative_normal_displacements (const field& uh);

  inline
  void deformation(geo&                                    omega, 
		   const field&                               uh, 
		   const Float&                               dt)
  {
    rheolef::disarray<point> nodes = omega.get_nodes();
    size_t nnod = omega.n_node();
    for (size_t inod = 0;  inod < nnod; inod++)
      {
	point uh_inod;
	for (size_t i = 0; i < omega.dimension();  i++) {
	  uh_inod[i] = uh[i].dof(inod);
	}  
	nodes[inod] = nodes[inod] + dt*uh_inod; 
      }
    omega.set_nodes(nodes);
  };

  inline
  Float distance_max(const geo&                    omega_1,
		     const geo&                    omega_2)
  {
    rheolef::disarray<point> nodes_1 = omega_1.get_nodes();
    rheolef::disarray<point> nodes_2 = omega_2.get_nodes();
    size_t n_nod = omega_1.n_node();
    size_t i_max = 0;
    Float nod = 0;
    Float max = norm(nodes_1[i_max] - nodes_2[i_max]);
    if (n_nod != omega_2.n_node())
      {
	dout << "incompatible meshes" << endl;
      }
    for (size_t i_nod = 0;  i_nod < n_nod; i_nod++)
      {
	nod = norm(nodes_1[i_nod] - nodes_2[i_nod]);
	if(nod > max)
	  {
	    i_max = i_nod;
	    max = norm(nodes_1[i_max] - nodes_2[i_max]);
	  }
      }
    return max;
  };

  inline
  field deformation(const geo&                    omega,
		    const field&                     uh)
  {
    const geo& omega_u =  uh.get_geo();
    rheolef::disarray<point> nodes = omega.get_nodes();
    rheolef::disarray<point> nodes_u = omega_u.get_nodes();
    size_t nnod = omega.n_node(); 
    field delta (uh.get_space(), 0);
    for(size_t i = 0; i < omega.dimension(); i++)
      {
	for (size_t inod = 0;  inod < nnod; inod++)
	  {
	    delta[i].dof(inod) = nodes_u[inod][i] - nodes[inod][i]; 
	  }
      }
    return delta;
  };
