# Supplementary material for: Geometry can provide long-range mechanical guidance for embryogenesis
Source: PLoS Comput Biol. 2017 Mar 27;13(3):e1005443. doi: 10.1371/journal.pcbi.1005443 (PMC5386319; doi:10.1371/journal.pcbi.1005443)
Supplement: S1 Code — Released under the GNU General Public Licence. Users need to install the finite element environment rheolef, free software available at http://www-ljk.imag.fr/membres/Pierre.Saramito/rheolef/. Compile with GNU Make and run the belzebuth executable. Inline documentation provided. (ZIP) [file pcbi.1005443.s002.zip › parameters.cc]

#include "parameters.h"
#include "boost/variant.hpp"
#include "boost/iostreams/device/null.hpp"
#include <boost/algorithm/string.hpp>
#include <cxxabi.h>

using namespace std;
using namespace rheolef;

const char* parameters::demangle(const char* name) const
{
   char buf[1024];
    size_t size=1024;
    int status;
    char* res = abi::__cxa_demangle (name,
                                 buf,
                                 &size,
                                 &status);
    if (status!=0) parameters_coder_error_macro("status = " << status);
    return res;
  }


bool parameters::is_int( const char* pszInput ) const
{
	istringstream iss( pszInput );
 
	int dTestSink;
	iss >> dTestSink;
 
	// was any input successfully consumed/converted?
	if ( ! iss )
		return false;
 
	// was all the input successfully consumed/converted?
	return ( iss.rdbuf()->in_avail() == 0 );
}

bool parameters::is_numeric( const char* pszInput ) const
{
	istringstream iss( pszInput );
 
	double dTestSink;
	iss >> dTestSink;
 
	// was any input successfully consumed/converted?
	if ( ! iss )
		return false;
 
	// was all the input successfully consumed/converted?
	return ( iss.rdbuf()->in_avail() == 0 );
}

bool parameters::is_point(const string& s) const
{
	size_t coma=s.find_first_of(',');
	if (coma==string::npos) return false;
	double dTestSink;
	istringstream iss(s.substr(0,coma));
	iss >> dTestSink;
	// was any input successfully consumed/converted?
	if ( ! iss ) return false;
	if ( ! iss.rdbuf()->in_avail() == 0 ) return false;
	return (is_numeric(s.substr(coma+1).c_str()) || is_point(s.substr(coma+1)));
}

point parameters::s_to_point(const string& s) const
{
	point p(0);
	size_t coma=s.find_first_of(',');
	parameters_check_macro (coma!=string::npos, "Argument probided has wrong type: Not a point, " << s) ;
	p[0]=stof(s.substr(0,coma));
	size_t coma2=s.find_first_of(',',coma+1);
	if (coma2!=string::npos) 
	 {
	   p[1]=stof(s.substr(coma+1,coma2-coma-1));
	   parameters_check_macro(is_numeric(s.substr(coma2+1).c_str()), "Argument probided has wrong type: Not a point, " << s);
	   p[2]=stof(s.substr(coma2+1));
	 }
	else p[1]=stof(s.substr(coma+1));
	return p;
}

void parameters::help(const std::string& text, const std::string& remarks)  
{ 
    help_text=text; 
    boost::algorithm::replace_all(help_text,"//","\n"+dmargin);
    help_remarks=remarks; 
    boost::algorithm::replace_all(help_remarks,"//","\n"+dmargin);
}

void parameters::describe (const std::string& key, const string& d) 
{
    iterator ikey=find(key);
    parameters_coder_check_macro(ikey!=end(), "Unknown parameter: " << key); 
    (*ikey).second.description=d;
    boost::algorithm::replace_all((*ikey).second.description,"//","\n");
    boost::algorithm::replace_all((*ikey).second.description,"\n","\n"+dmargin);
}

bool parameters::parse_special(int& i, int argc, char**argv)	
{
   string s=argv[i];
   if (s=="-h"||s=="--help") { print_help(derr); exit(0); return false; }
   if (s=="-?"||s=="--usage") 
     { 
	derr << "Usage: " << argv[0] << " ";
	print_def(derr, "--", "\t", 72, string(argv[0]).length()); 
	exit(0); return false; 
     }
   size_t dashes=s.find_first_not_of("-");
   if (dashes==0) { return usage(argv[0], s, i); } // could add nonflagged options here
   if (dashes!=2) { return false; } 
   s.erase(0, dashes);

   special_param_set_type::const_iterator iP = special.lower_bound(s);
   if (iP==special.end() || !match((*iP).first, s)) return false;
   special_param_set_type::const_iterator nP = iP; nP++;
   if ((*iP).first!=s && nP!=special.end() && match((*nP).first, s)) return usage_ambiguous(argv[0], s);
   parse_list((*iP).first, i, argc, argv, (*iP).second);
   return true;
}


bool parameters::parse_at(int& i, int argc, char**argv)	
{
   string s=argv[i];
   size_t dashes=s.find_first_not_of("-");
   if (dashes==0||dashes>2) { return usage(argv[0], s, i); }
   s.erase(0, dashes);
   if (dashes==1) 
    {
      if (s.length()!=1) usage(argv[0], "-"+s); 
      char a=s.at(0);
      auto ia=flags.lower_bound(a);
      if (ia==flags.end()||(*ia).first!=a) usage(argv[0], "-"+s);
      s=(*ia).second;
    }
   param_set_type::const_iterator iP = lower_bound(s);
   if (iP==end() || !match((*iP).first, s)) return usage(argv[0], "--"+s);
   param_set_type::const_iterator nP = iP; nP++;
   if ((*iP).first!=s && nP!=end() && match((*nP).first, s)) return usage_ambiguous(argv[0], "--"+s);
   if (i+1==argc) 
    { 
       if ((*iP).second.type()==typeid(bool)) { set(iP, true); return true; }
       else parameters_error_macro("No value provided to argument `" << s << "'");
    }
   i++;
   string v=argv[i];
   if ((*iP).second.type()==typeid(bool))
    {
	if (v=="true"||v=="t"||v=="1") set(iP, true);
	else if (v=="false"||v=="f"||v=="0") set(iP, false);
	else 
	 {
	   dashes=v.find_first_not_of("-");
	   if (dashes==0) { return usage_bool(argv[0], s); }
	   else { i--; set(iP, true); }
	 }
    }
   else set(iP, v);
   return true;
}

void parameters::parse_list(string prefix, int& i, int argc, char**argv, bool allow_declare)	
{
   bool stop=false;
   while (i+1<argc && !stop)
    {
   	i++;
	std::string a=argv[i], b="";
	if (a.find("-")==0) { i--; stop=true; continue; }
	size_t pos=a.find("=");
	if (pos!=std::string::npos) 
	 { 
	    b=a.substr(pos+1); 
	    a=a.substr(0,pos); 
	    update_or_declare(prefix+list_separator+a,b,allow_declare, true); 
	 }
	else
	 { update_or_declare(prefix+list_separator+a,true,allow_declare, true); }
    }
 }

bool 
parameters::check_required() const
{
   for (auto iP=begin(); iP!=end(); iP++)
     if ((*iP).second.required) parameters_check_macro((*iP).second.is_set, "Required parameter `" << (*iP).first << "' not set."); 
   return true;
}

bool
parameters::has(const std::string& key) const
{
    const_iterator ikey=find(key);
    return ikey!=end();
}


bool
parameters::is_set(const std::string& key) const
{
    const_iterator ikey=find(key);
    parameters_coder_check_macro(ikey!=end(), "Unknown parameter: " << key); 
    return (*ikey).second.is_set;
}


bool parameters::usage(const string& progname, const string& arg, const int i) const
    {
	if (arg!=""&&i>3) derr << progname << ": unknown " << i << "th argument `" << arg << "'" << endl;
	if (arg!=""&&i==3) derr << progname << ": unknown " << i << "rd argument `" << arg << "'" << endl;
	if (arg!=""&&i==2) derr << progname << ": unknown " << i << "nd argument `" << arg << "'" << endl;
	if (arg!=""&&i==1) derr << progname << ": unknown " << i << "st argument `" << arg << "'" << endl;
	if (arg!=""&&i==0) derr << progname << ": unknown argument `" << arg << "'" << endl;
	derr << "Usage: " << progname << " ";
	print_def(derr, "--", "\t", 72, progname.length());
	exit(1);
	return false;
    }

bool parameters::usage_ambiguous(const string& progname, const string& arg) const
    {
	derr << progname << ": ambiguous argument `" << arg << "'" << endl;
	return usage(progname);
    }

bool parameters::usage_bool(const string& progname, const string& arg) const
    {
	derr << progname << ": boolean argument `" << arg << "' can only take values t[rue] or f[alse]." << endl;
	return usage(progname);
    }

void parameters::print (odiststream& os, const string& prefix, const string& midfix) const
    {
	parameters::param_set_type::const_iterator iP = begin();
	parameters::param_set_type::const_iterator eP = end();
	for ( ; iP != eP ; iP++ ) 
	 {
	    os << prefix << (*iP).first 
		<< midfix
		<< (*iP).second;
	    os << endl;
	 }
    }


void parameters::print_def (odiststream& os, const string& prefix, const string& line_prefix,
	size_t width, size_t first_indent) const
    {
	parameters::param_set_type::const_iterator iP = begin();
	parameters::param_set_type::const_iterator eP = end();
	size_t l=first_indent;
	os << "[--help]"; l+=8;
	for ( ; iP != eP ; iP++ ) if (!(*iP).second.is_user_defined) 
	 {
	    ostringstream s;
	    if (!(*iP).second.required) s << "[";
	    s << prefix << (*iP).first 
		<< " <" << demangle((*iP).second.type().name());
	    if (!(*iP).second.required)	s << "=" << (*iP).second.def_value;
	    s << ">";
	    if (!(*iP).second.required) s << "]";
	    if (s.str().length() + l > width) { os << endl << line_prefix; l=0; } else os << " ";
	    os << s.str();
	    l+=s.str().length();
	 }
	for (auto iS=special.begin() ; iS!=special.end(); iS++) 
	 {
	    ostringstream s;
	    s << "[" << prefix << (*iS).first;
	    if ((*iS).second) s << " [<keyword>=<value> [...]]";
	    else
	     {
	      size_t ls=(*iS).first.length()+1;
	      for ( iP=lower_bound((*iS).first); 
	      		!(iP==end()||!match((*iP).first,(*iS).first)); iP++ ) 
	      	s << " [" << (*iP).first.substr(ls) << "=<" 
		  << demangle((*iP).second.type().name())  << "=" << (*iP).second << ">]";
	     }
	    s << "]";
	    if (s.str().length() + l > width) { os << endl << line_prefix; l=0; } else os << " ";
	    os << s.str();
	    l+=s.str().length();
	 }
	os << endl;
    }

void parameters::print_help (odiststream& os) const
    {
	parameters::param_set_type::const_iterator eP = end();
	size_t l=0;
	os << help_text << endl;
	os << "COMMAND LINE OPTIONS" << endl;
	map<string,string> cmd;
	for (auto iS=special.begin() ; iS !=special.end()  ; iS++ ) 
	  {
	      size_t ls=(*iS).first.length()+1;
	      for (auto iP=lower_bound((*iS).first); 
	      		!(iP==end()||!match((*iP).first,(*iS).first)); iP++ ) 
	      	cmd.insert(pair<string,string>((*iP).first, bold+"--"+(*iS).first +" "+ (*iP).first.substr(ls) +"="+unbold+"..., "));
	  }
	for (auto iF=flags.begin() ; iF !=flags.end()  ; iF++ ) 
	  {
	    auto iC=cmd.find((*iF).second);
	    if (iC==cmd.end()) 
	  	cmd.insert(pair<string,string>((*iF).second, bold+string("-")+((*iF).first)+unbold+", "));
	    else
	    	(*iC).second = bold+string("-")+((*iF).first)+unbold+", "+(*iC).second;
	  }   
	for (auto iP=begin() ; iP != eP ; iP++ ) if (!(*iP).second.is_user_defined) 
	 {
	    os << margin;
	    auto iC=cmd.find((*iP).first);
	    if (iC!=cmd.end()) os << (*iC).second;
	    os << bold << "--" << (*iP).first << unbold << endl << dmargin;
	    if ((*iP).second.required) { os << "Required, "; }
	    else os << "Default value `" << (*iP).second.def_value << "', ";
	    os << "type " << demangle((*iP).second.type().name());
	    os << endl << dmargin;
	    if ((*iP).second.description!="") 
	    	 os << ((*iP).second.description);
	    else os << "No description provided.";
	    os << endl << endl;
	 }
	os << margin << bold << "-h" << unbold << ", " << bold << "--help" << unbold << endl;
	os << dmargin << "This message." << endl << endl;
	os << margin << bold << "-?" << unbold << ", " << bold << "--usage" << unbold << endl;
	os << dmargin << "Print commands summary and exit." << endl << endl;
	os << "COMMAND LINE OPEN-LIST OPTIONS" << endl;
	for (auto iS=special.begin() ; iS!=special.end(); iS++) 
	 if ((*iS).second) {
	    os << margin << bold << "--" << (*iS).first << unbold << endl;
	    os << dmargin << "Open list of parameters, can be followed by a space-separated list of the" << endl
	       << dmargin << "form `x=a', where `x' is a parameter name and `a' a value of any type." << endl
	       << endl;
	 }
	os << help_remarks << endl;
    }


rheolef::odiststream& operator<< (rheolef::odiststream& os, const parameters& p) 
    { p.print(os, "#", "\n"); return os; }
