# Supplementary material for: Geometry can provide long-range mechanical guidance for embryogenesis
Source: PLoS Comput Biol. 2017 Mar 27;13(3):e1005443. doi: 10.1371/journal.pcbi.1005443 (PMC5386319; doi:10.1371/journal.pcbi.1005443)
Supplement: S1 Code — Released under the GNU General Public Licence. Users need to install the finite element environment rheolef, free software available at http://www-ljk.imag.fr/membres/Pierre.Saramito/rheolef/. Compile with GNU Make and run the belzebuth executable. Inline documentation provided. (ZIP) [file pcbi.1005443.s002.zip › parameters.h]

#include "rheolef.h"
#include "boost/variant.hpp"
#define parameters_coder_error_macro(message) \
        { rheolef::derr << "fatal(" << __FILE__ << "," << __LINE__ << "): " << message << std::endl; exit(1); }
#define parameters_coder_check_macro(boolean, message) \
        { if (!(boolean)) parameters_coder_error_macro(message); }

#define parameters_warning_macro(message) \
        { rheolef::derr << message << std::endl; }
#define parameters_error_macro(message) \
        { rheolef::derr << message << std::endl; usage(""); }
#define parameters_check_macro(boolean, message) \
        { if (!(boolean)) parameters_error_macro(message); }

typedef boost::variant<bool, int, rheolef::Float, rheolef::point, std::string> param_type;

class enriched_param_type: public param_type
 {
public:
    enriched_param_type() : required(false) {}

    template <typename T>
    enriched_param_type(const T& v, bool constant_=false, bool required_=false, bool is_set_=false, bool is_user_defined_=false) :
      param_type(v), def_value(v), required(required_), constant(constant_), is_set(is_set_), is_user_defined(is_user_defined_),
      description("") {}
    void update(const param_type& v, bool turn_to_constant=false) 
     { 
     param_type::operator=(v); 
     if (turn_to_constant) constant=true;
     is_set=true; 
     }

    param_type def_value;
    bool required, constant, is_set, is_user_defined;
    std::string description;
 };

class parameters : protected std::map<std::string, enriched_param_type>
 {
public:
   parameters(char list_sep='-') : list_separator(list_sep), 
    	bold("\033[1m"), unbold("\033[0m"), margin("      "), dmargin(margin+margin), 
	help_text(""), help_remarks("") {} 
   typedef std::map<std::string,enriched_param_type> param_set_type;
   typedef std::map<std::string,bool> special_param_set_type;

   // adding or updating values
   void declare(const std::string& key, char flag, const char* v, bool required=false, bool constant=false)
    { declare(key, flag, std::string(v), required, constant); }
   template<typename T>
   void declare(const std::string& key, char flag, const T& v, bool required=false, bool constant=false);
   void declare_list(const std::string& key, bool allow_self_declare=false)
    { special.insert(std::pair<std::string,bool>(key, allow_self_declare)); }

   void help(const std::string& text, const std::string& remarks="");
   void describe(const std::string& key, const std::string& d);


   template<typename T>
   void set(const std::string& key, const T& v)
    { update(key, v, true); }
   void update(const std::string& key, const char* v, bool constant=false)
    { update(key, std::string(v), constant); }
   template<typename T>
   void update(const std::string& key, const T& v, bool constant=false);

   void update_or_declare(const std::string& key, const char* v)
    { update(key, std::string(v)); }
   template<typename T>
   void update_or_declare(const std::string& key, const T& v, bool allow_declare=true, bool constant=false);

   // parsing command line
   bool parse(int argc, char**argv, bool check_required_now=true)
    {
	for (int i=1 ; i!=argc; i++)
	 {
	   if (parse_special(i, argc, argv)) continue;
	   if (!parse_at(i, argc, argv)) return false;
	 }
	if (check_required_now) return check_required();
	else return true;
    }
   bool parse_special(int& i, int argc, char**argv);
   bool parse_at(int& i, int argc, char**argv);
   void parse_list(std::string prefix, int& i, int argc, char**argv, bool allow_declare=true);
   bool check_required() const;

   // accessors
   bool has(const std::string& key) const;
   template<typename T> 
   bool has_type(const std::string& key) const;
   bool is_set(const std::string& key) const;

   bool b(const std::string& key) const
    { return get<bool>(key); }
   std::string s(const std::string& key) const
    { return get<std::string>(key); }
   int i(const std::string& key) const
    { return get<int>(key); }
   rheolef::Float F(const std::string& key) const
    { return get<rheolef::Float>(key); }
   rheolef::point p(const std::string& key) const
    { return get<rheolef::point>(key); }

   bool usage(const std::string& progname, const std::string& arg="", const int i=0) const;

   void print (rheolef::odiststream& os, 
   	const std::string& prefix="", const std::string& midfix="=") const;
   void print_def (rheolef::odiststream& os, const std::string& prefix="", const std::string& line_prefix="",
   	size_t width=0, size_t first_indent=0) const;
   void print_help (rheolef::odiststream& os) const;

   friend rheolef::odiststream& operator<< (rheolef::odiststream& os, const parameters& p);

protected:
   template<typename T>
   void set(param_set_type::const_iterator ie, const T& v)
    { update(ie, v, true); }
   template<typename T>
   void update(param_set_type::const_iterator ie, const T& v, bool constant=false);
   
   bool match(const std::string& k, const std::string& s) const
    { return k.find(s)==0; }
   
   template<typename T>
   param_type best_matching_type(const T& v) const;

   template<typename T>
   const T& get(const std::string& key) const;
   
   bool usage_ambiguous(const std::string& progname, const std::string& arg="") const;
   bool usage_bool(const std::string& progname, const std::string& arg) const;
   
   bool is_int( const char* pszInput ) const;
   bool is_numeric( const char* pszInput ) const;
   bool is_point( const std::string&  ) const;
   rheolef::point s_to_point( const std::string& ) const;
   const char* demangle(const char* name) const;
    
   special_param_set_type special;
   map<char,std::string> flags;
   char list_separator;
   std::string bold, unbold, margin, dmargin, help_text, help_remarks;
 };

template<typename T>
void parameters::declare(const std::string& key, char flag,
	const T& v, bool required, bool constant)
    {
	parameters_coder_check_macro(key!="help"&&key!="usage", "Option `" << key << "' is reserved by the parameters class help routine.");
	parameters_coder_check_macro(flag!='h'&&flag!='?', "Flag `" << flag << "' is reserved by the parameters class help routine.");
	
	enriched_param_type nv(v,constant,required);
    	std::pair<std::string,enriched_param_type> e(key, nv);
	param_set_type::const_iterator ie=find(key);
	parameters_coder_check_macro(ie==end(),
		"Parameter `" << key << "' already declared.");
	insert(e);
	if (flag!=' ') {
	  auto ifl=flags.find(flag);
	  parameters_coder_check_macro(ifl==flags.end(),
		"Flag `" << flag << "' already bound to `" << (*ifl).second << "'.");
	  flags.insert(std::pair<char,std::string>(flag,key));
	 }
    }

template<typename T>
void parameters::update(const std::string& key, const T& v, bool constant)
    {
	param_set_type::const_iterator ie=find(key);
	parameters_coder_check_macro(ie!=end(),
		"Unknown parameter `" << key << "'.");
	update(ie, v, constant);
    }

template<typename T>
void parameters::update(param_set_type::const_iterator ie, const T& v, bool constant)
    {
	enriched_param_type cv = (*ie).second, nv=cv;
	parameters_check_macro (!cv.constant, "Trying to modify argument `" << (*ie).first << "' already set to " << (*ie).second);
	nv.update(v,constant);
	if (typeid(T)!=cv.type())
	 {
	    if (typeid(T)==typeid(std::string))
	    {
	        std::string sv=boost::get<std::string>(nv);
		if ((cv.type())==typeid(bool) && (sv=="false")) nv.update(false);
		else if ((cv.type())==typeid(bool) && (sv=="true"))  nv.update(true);
		else if ((cv.type())==typeid(int) && is_int(sv.c_str()))
			nv.update(stoi(sv));
		else if ((cv.type())==typeid(rheolef::Float) && is_numeric(sv.c_str()))
			nv.update(stof(sv));
		else if ((cv.type())==typeid(rheolef::point) && is_point(sv.c_str()))
			nv.update(s_to_point(sv));
		else parameters_error_macro("Parameter `" << (*ie).first
		                << "' should be of type "
				<< demangle((cv.type()).name()));
	    }
	    else parameters_error_macro("Parameter `" << (*ie).first
		                << "' should be of type "
				<< demangle((cv.type()).name()));
	 }
    	operator[]((*ie).first) = nv;
    }

template<typename T>
param_type parameters::best_matching_type(const T& v) const
{
    param_type nv=v;
    if (typeid(T)==typeid(std::string))
    {
	std::string sv=boost::get<std::string>(nv);
	if ((sv=="false")) return false;
	else if ((sv=="true"))  return true;
	else if (is_int(sv.c_str())) return stoi(sv);
	else if (is_numeric(sv.c_str())) return stof(sv);
	else if (is_point(sv.c_str())) return s_to_point(sv);
	else return v;
    }
    else return v;
}

template<typename T>
void parameters::update_or_declare(const std::string& key, const T& v, bool allow_declare, bool constant)
    {
    	if (find(key)==end() && allow_declare) 
	 {
	    enriched_param_type nv(best_matching_type(v), constant, false, true, true);
	    operator[](key) = nv;
	 }
	else update(key,v,constant);
    }

// accessor
template<typename T>
bool parameters::has_type(const std::string& key) const
{
    const_iterator ikey=find(key);
    if (ikey==end()) return false;
    enriched_param_type v = ikey->second;
    return (v.type()==typeid(T));
}

template<typename T>
const T& parameters::get(const std::string& key) const
{
    const_iterator ikey=find(key);
    parameters_coder_check_macro(ikey!=end(), "Unknown parameter: " << key); 
    const enriched_param_type& v = ikey->second;
    parameters_coder_check_macro(v.type()==typeid(T), "Parameter " << key 
    	<< " is not declared with type " << demangle(typeid(T).name())
	);
    return boost::get<T>(v);
}
