# Supplementary material for: Geometry can provide long-range mechanical guidance for embryogenesis
Source: PLoS Comput Biol. 2017 Mar 27;13(3):e1005443. doi: 10.1371/journal.pcbi.1005443 (PMC5386319; doi:10.1371/journal.pcbi.1005443)
Supplement: S1 Code — Released under the GNU General Public Licence. Users need to install the finite element environment rheolef, free software available at http://www-ljk.imag.fr/membres/Pierre.Saramito/rheolef/. Compile with GNU Make and run the belzebuth executable. Inline documentation provided. (ZIP) [file pcbi.1005443.s002.zip › surface_operator.h]

namespace rheolef {  
/***************************************************************************************************************
// Approximations par elements finis du vecteur unitaire normal d'un maillage de surface de degre  polynomiale  
// k (k entiers  positif superieur  ou egal a 1. 
// Methode : projection L2 
// champs : 
// - ndh : normal discontinu, Pk-1-discontinu 
// - nh : normal continu, Pk-continu 
***************************************************************************************************************/
 
  field discontinous_normal(const geo&                      omega)
  {
    string approx = (omega.order() == 1) ? "P0" : "P" + itos(omega.order() - 1) + "d"; 
    space Xh(omega, approx, "vector");
    trial u(Xh); test v(Xh);  
    form m = integrate(dot(u,v)); 
    solver sm (m.uu()); 
    field nh(Xh, 0);
    field lh = integrate(dot(normal(),v));
    nh.set_u() = sm.solve (lh.u());
    return interpolate(Xh, 1.0/norm(nh)*nh);
  }
  
  field normal(const geo&                    omega)
  {
    space Xh (omega, "P" + itos(omega.order()), "vector");
    trial u(Xh); test v(Xh); 
    form m = integrate(dot(u,v));
    field lh = integrate(dot(normal(),v));
    solver fact_m (m.uu());
    field nh(Xh);
    nh.set_u() = fact_m.solve (lh.u());
    return interpolate(Xh, 1.0/norm(nh)*nh);
  };

  field normal(const field&                    ndh)
  {
    const geo& omega = ndh.get_geo();
    space Xh (omega, "P" + itos(omega.order()), "vector");
    trial u(Xh); test v(Xh); 
    form m = integrate(dot(u,v));
    field lh = integrate(dot(ndh,v));
    solver fact_m (m.uu());
    field nh(Xh);
    nh.set_u() = fact_m.solve (lh.u());
    return interpolate(Xh, 1.0/norm(nh)*nh);
  };

  field smooth_normal(const geo&                 omega)
  {
    space Xh (omega, "P" + itos(omega.order()), "vector");
    trial u(Xh); test v(Xh); 
    form m = integrate(dot(u, v)); 
    solver sm (m.uu());
    string approx = (omega.order() == 1) ? "P0" : "P" + itos(omega.order() - 1) + "d"; 
    space Xdh (omega, approx, "vector");
    trial ud(Xdh); test vd(Xdh);  
    form md = integrate(dot(ud, vd)); 
    solver smd (md.uu());
    field lh, ldh; 
    field nh(Xh, 0);  
    field ndh = discontinous_normal(omega); 
    size_t nb_iteration = floor(log(omega.size()));
    size_t n = 0;
    while(n < nb_iteration)
      {
	lh = integrate(dot(ndh,  v)); 
	nh.set_u() = sm.solve (lh.u());
	ldh = integrate(dot(nh,  vd)); 
	ndh.set_u() = smd.solve (ldh.u());
	n = n + 1; 
      }
    return interpolate(Xh, 1.0/norm(nh)*nh);
  };

  void smooth_l2_projection_normal(field&                            nh, 
				   const size_t&           nb_iteration)
  {
    geo omega = nh.get_geo(); 
    space Xh (omega, "P" + itos(omega.order()), "vector");
    trial u(Xh); test v(Xh); 
    form m = integrate(dot(u, v)); 
    solver sm (m.uu());
    string approx = (omega.order() == 1) ? "P0" : "P" + itos(omega.order() - 1) + "d"; 
    space Xdh (omega, approx, "vector");
    trial ud(Xdh); test vd(Xdh);  
    form md = integrate(dot(ud, vd)); 
    solver smd (md.uu());
    field lh, ldh; 
    field ndh(Xdh, 0); 
    size_t n = 0;
    while(n < nb_iteration)
      {
	ldh = integrate(dot(nh,  vd)); 
	ndh.set_u() = smd.solve (ldh.u());
	lh = integrate(dot(ndh, v)); 
	nh.set_u() = sm.solve (lh.u());
	n = n + 1; 
      }
  };

 /***************************************************************************************************************
// Approximations par elements finis des  courbures d'un maillage de surface de degre  polynomiale  
// k (k entiers  positif superieur  ou egal a 1. 
// Methode : projection L2 (eventuelement recurssive)
// champs :
//   - Hh : tenseur de courbure, Pk-continu  
//   - yh : vecteur de courbure, Pk-continu
//   - kmh : courbure moyenne, Pk-continu 
//   - kgh : courbure de gauss, Pk-continu     
***************************************************************************************************************/
  field l2_projection_tensor_curvature (const field&                      nh)
  {
    const geo& omega = nh.get_geo();
    space Xh (omega, "P" + itos(omega.order()), "tensor");
    trial sigma(Xh); test tau(Xh);
    form m = integrate(ddot(sigma, tau));
    field lh = integrate(ddot(grad_s(nh), tau));
    solver sm (m.uu());
    field Hh(Xh);
    Hh.set_u() = sm.solve (lh.u());
    return  Hh;
  };
  
  field curvature_tensor(const geo&                 omega)
  {
    field nh = normal(omega); 
    space Xh (omega, "P" + itos(omega.order()), "tensor");
    trial H(Xh); test tau(Xh); 
    form m = integrate(ddot(H, tau)); 
    solver sm (m.uu());
    string approx = (omega.order() == 1) ? "P0" : "P" + itos(omega.order() - 1) + "d"; 
    space Xdh (omega, approx, "tensor");
    trial Hd(Xdh); test taud(Xdh);  
    form md = integrate(ddot(Hd, taud)); 
    solver smd (md.uu());
    field lh, ldh; 
    field Hh(Xh, 0);  
    field Hdh(Xdh, 0); 
    size_t nb_iteration = floor(log(omega.size()));
    size_t n = 0;
    while(n < nb_iteration)
      {
	if(n == 0)
	  { 
	    lh = integrate(ddot(grad_s(nh),  tau)); 
	  }
	else
	  {
	    lh = integrate(ddot(Hdh,  tau)); 
	  }
	Hh.set_u() = sm.solve (lh.u());
	ldh = integrate(ddot(Hh,  taud)); 
	Hdh.set_u() = smd.solve (ldh.u());
	n = n + 1; 
      }
    return Hh;  
  };


  field l2_projection_smooth_tensor_curvature(const field&                  nh)
  {
    geo omega = nh.get_geo(); 
    space Xh (omega, "P" + itos(omega.order()), "tensor");
    trial H(Xh); test tau(Xh); 
    form m = integrate(ddot(H, tau)); 
    solver sm (m.uu());
    string approx = (omega.order() == 1) ? "P0" : "P" + itos(omega.order() - 1) + "d"; 
    space Xdh (omega, approx, "tensor");
    trial Hd(Xdh); test taud(Xdh);  
    form md = integrate(ddot(Hd, taud)); 
    solver smd (md.uu());
    field lh, ldh; 
    field Hh(Xh, 0);  
    field Hdh(Xdh, 0); 
    size_t nb_iteration = floor(log(omega.size()));
    size_t n = 0;
    while(n < nb_iteration)
      {
	if(n == 0)
	  {
	    lh = integrate(ddot(grad_s(nh),  tau)); 
	  }
	else
	  {
	    lh = integrate(ddot(Hdh,  tau)); 
	  }
	Hh.set_u() = sm.solve (lh.u());
	ldh = integrate(ddot(Hh,  taud)); 
	Hdh.set_u() = smd.solve (ldh.u());
	n = n + 1; 
      }
    return Hh;  
  };

  void smooth_l2_projection_tensor_curvature(field&                  Hh)
  {
    geo omega = Hh.get_geo(); 
    space Xh (omega, "P" + itos(omega.order()), "tensor");
    trial H(Xh); test tau(Xh); 
    form m = integrate(ddot(H, tau)); 
    solver sm (m.uu());
    string approx = (omega.order() == 1) ? "P0" : "P" + itos(omega.order() - 1) + "d"; 
    space Xdh (omega, approx, "tensor");
    trial Hd(Xdh); test taud(Xdh);  
    form md = integrate(ddot(Hd, taud)); 
    solver smd (md.uu());
    field lh, ldh; 
    field Hdh(Xdh, 0); 
    size_t nb_iteration = floor(log(omega.size()));
    size_t n = 0;
    while(n < nb_iteration)
      {
	ldh = integrate(ddot(Hh,  taud)); 
	Hdh.set_u() = smd.solve (ldh.u());
	lh = integrate(ddot(Hdh,  tau)); 
	Hh.set_u() = sm.solve (lh.u());
	n = n + 1; 
      }
  };

  field l2_projection_smooth_tensor_curvature(const field&                        nh, 
					      const size_t&             nb_iteration)
  {
    geo omega = nh.get_geo(); 
    space Xh (omega, "P" + itos(omega.order()), "tensor");
    trial H(Xh); test tau(Xh); 
    form m = integrate(ddot(H, tau)); 
    solver sm (m.uu());
    string approx = (omega.order() == 1) ? "P0" : "P" + itos(omega.order() - 1) + "d"; 
    space Xdh (omega, approx, "tensor");
    trial Hd(Xdh); test taud(Xdh);  
    form md = integrate(ddot(Hd, taud)); 
    solver smd (md.uu());
    field lh, ldh; 
    field Hh(Xh, 0);  
    field Hdh(Xdh, 0); 
    size_t n = 0;
    while(n < nb_iteration)
      {
	if(n == 0)
	  {
	    lh = integrate(ddot(grad_s(nh),  tau)); 
	  }
	else
	  {
	    lh = integrate(ddot(Hdh,  tau)); 
	  }
	Hh.set_u() = sm.solve (lh.u());
	ldh = integrate(ddot(Hh,  taud)); 
	Hdh.set_u() = smd.solve (ldh.u());
	n = n + 1; 
      }
    return Hh;  
  };
  
  void smooth_l2_projection_tensor_curvature(field&                            Hh, 
					     const size_t&           nb_iteration)
  {
    geo omega = Hh.get_geo(); 
    space Xh (omega, "P" + itos(omega.order()), "tensor");
    trial H(Xh); test tau(Xh); 
    form m = integrate(ddot(H, tau)); 
    solver sm (m.uu());
    string approx = (omega.order() == 1) ? "P0" : "P" + itos(omega.order() - 1) + "d"; 
    space Xdh (omega, approx, "tensor");
    trial Hd(Xdh); test taud(Xdh);  
    form md = integrate(ddot(Hd, taud)); 
    solver smd (md.uu());
    field lh, ldh; 
    field Hdh(Xdh, 0); 
    size_t n = 0;
    while(n < nb_iteration)
      {
	ldh = integrate(ddot(Hh,  taud)); 
	Hdh.set_u() = smd.solve (ldh.u());
	lh = integrate(ddot(Hdh, tau)); 
	Hh.set_u() = sm.solve (lh.u());
	n = n + 1; 
      }
  };
  

  field l2_projection_vector_curvature(const field&                            nh,
				       const field&                            Hh)
  {
    const geo& omega = nh.get_geo();
    const string& approx = Hh.get_approx();
    space Xh (omega, approx, "vector");
    trial u(Xh); test v(Xh);
    form m = integrate( dot(u, v));
    field lh = integrate(tr(Hh)*dot(nh, v));
    solver sm (m.uu());
    field yh(Xh, 0);
    yh.set_u() = sm.solve (lh.u());
    return  yh;
  };
  
 
 field mean_curvature (const field&           Hh)
 {
   space Xh  (Hh.get_geo(), Hh.get_approx());
   return  interpolate (Xh, tr(Hh));
 };
 
 field gauss_curvature (const field&           Hh)
 {
   space Xh  (Hh.get_geo(), Hh.get_approx());
   return  interpolate (Xh, sqr(tr(Hh)) - ddot(Hh, Hh));
 };
 
 field heine_vector_curvature (const geo&                     omega)
 {
   space Xh (omega, "P" + itos(omega.order()), "vector");
   trial u (Xh); test v(Xh);
   form m = integrate (dot(u,v));
   solver sm (m.uu());
   field lh = integrate (div_s(v));
   field yh (Xh);
   yh.set_u() = sm.solve (lh.u());
   return yh;
 };
 
 field heine_tensor_curvature (const field&                      ndh, 
			       const field&                       yh)
 {
   const geo& omega      = yh.get_geo();
   const space&  Vh      = yh.get_space();
   const string&  approx = yh.get_approx(); 
   space Xh (omega, approx, "tensor");
   field Hh (Xh, 0);
   trial u (Vh); test v(Vh);
   form m = integrate (dot(u,v));
   solver sm (m.uu());
   size_t d = omega.dimension(); 
   for(size_t j = 0; j < d; j++)
     {
       field nj_h = ndh[j];
       field lj_h = integrate (nj_h*(dot(yh, v) - div_s(v)));
       field Hj_h(Vh, 0);
       Hj_h.set_u() = sm.solve (lj_h.u());
       for(size_t i = 0; i < d; i++)
	 {
	   Hh(i, j) = field(Hj_h[i]);
	 }
     }
   return Hh;
 };
 
/**************************************************************************************************
// Quelques fonctions level_set piouyr les tests 
**************************************************************************************************/

 void level_set_function (string&                    phi_expr,
                          const string&              geo_type)
 {
   std::string phi_sphere  = "x^2 + y^2 + z^2 - 1";
   std::string phi_ellipsoid  = "x^2 + (y/0.5)^2 + (z/1.5)^2 - 1";
   std::string phi_torus  = "(sqrt(x^2 + y^2)- 1)^2 + z^2 - (0.6)^2";
   std::string phi_heine  = "(x - z^2)^2 + (y - z^2)^2 + z^2 - 1";
   std::string phi_carmo  = "x^2 + y^4 + z^6 - 1";
   std::string phi_dziuk  = "(x - z^2)^2 + y^2 + z^2 - 1";
   std::string phi_droso_init  = "(x/3)^2 + y^2 + (z - 0.05*x^2)^2 - 1";
   std::string phi_droso_init_xz  = "(x/3)^2 + (z - 0.05*x^2)^2 - 1";
   if (geo_type == "sphere")
     {
       phi_expr = phi_sphere;
     }
   if (geo_type == "ellipsoid")
     {
       phi_expr = phi_ellipsoid;
     }
   if (geo_type == "heine")
     {
       phi_expr = phi_heine;
     }
   if (geo_type == "torus")
     {
       phi_expr = phi_torus;
     }
   if (geo_type == "carmo")
     {
       phi_expr = phi_carmo;
     }
   if (geo_type == "dziuk")
     {
       phi_expr = phi_dziuk;
     }
   if (geo_type == "droso_init")
     {
       phi_expr = phi_droso_init;
     }
   if (geo_type == "droso_init_xz")
     {
       phi_expr = phi_droso_init_xz;
     }
 };

 
/******************************************************************************************************************
// Composantes tangentielles et normales d'un champs et le champs  projecteur
*****************************************************************************************************************/   
 field normal_vector(const field&                uh, 
		     const field&                nh)
 {
   return interpolate(uh.get_space(), dot(uh, nh)*nh);  
 }; 
 
 field tangential_vector(const field&            uh,
			 const field&            nh)
 {
   return uh - normal_vector(uh, nh);
 }; 
  int nb_iteration(const geo&                        gamma, 
		   const parameters&                   par)
  {
    Float number; 
    if(par.s("option") == "log")
      {
	number = rheolef::log(gamma.size());
      }
    else if(par.s("option") == "pow-demi")
      {
	number = sqrt(gamma.size())/20;
      }
    else if(par.s("option") == "pow-quart")
      {
	number = pow(gamma.size(), 1.0/4);
      }
    else if(par.s("option") == "const-nb-iter")
      {
	number = par.i("iter_number");  
      }
    else 
      {
	number = 0;
      }
    return floor(number); 
  }; 

#if 0
 field  map_projector(const field&  nh)
 {
   const geo& omega = nh.get_geo(); 
   size_t d = omega.dimension();
   const string&  approx = nh.get_approx();
   space Xh (omega, approx); 
   space Xth (omega, approx, "tensor");
   field Ph (Xth, 0);
   for(size_t i = 0; i < d; i++)
     {
       for(size_t j = 0; j < d; j++)
	 {
	   Ph(i, j) = interpolate(Xh, -nh[i]*nh[j]); 
	 }
       Ph(i, i) = field(1 + Ph(i, i)); 
     }
   return  Ph; 
 }
#endif 
} // namespace rheolef          
  
  

 #if 0


 field curvature_vector_l2 (const field&                      nh,
			    const quadrature_option_type&   qopt)
 {
   const geo& omega = nh.get_geo();
   space Xh (omega, "P" + itos(omega.order()), "vector");
   trial u(Xh); test v(Xh);
   form m = integrate(dot(u, v), qopt);
   field lh = integrate(div(nh)*dot(nh, v), qopt);
    solver fact_m (m.uu());
    field Yh(Xh);
    Yh.set_u() = fact_m.solve (lh.u());
    return  Yh;
 };
 
  
 
  form form_mass (const trial&                            u, 
		  const test&                             v, 
		  const string&                tensor_order) 
  {
    form m;
    if(tensor_order == "vector")
      {
	m = integrate(dot(u, v));
      }
    else if(tensor_order == "tensor")
      {
	m = integrate(ddot(u, v));
      } 
    else 
      {
	m = integrate(u*v);
      }
    return m; 
  }; 
  
  field form_linear (const field&                           fh,
		     const test&                             v, 
		     const string&                tensor_order)
  {
    field lh;
    if(tensor_order == "vector")
      {
	lh = integrate(dot(fh, v));
      }
    else if(tensor_order == "tensor")
      {
	lh = integrate(ddot(fh, v));
      } 
    else 
      {
	lh = integrate(fh*v);
      }
    return lh; 
  }
  
  

 

  field l2_projection_curvature(const field&                  uh_init,
				const size_t&                 nb_iter,
				const string&            tensor_order)
  {
    geo omega = uh_init.get_geo(); 
    space Xh (omega, "P" + itos(omega.order()), tensor_order);
    trial u(Xh); test v(Xh); 
    form m = form_mass(u, v, tensor_order);
    solver sm (m.uu());
    string approx = (omega.order() == 1) ? "P0" : "P" + itos(omega.order() - 1) + "d"; 
    space Xdh (omega, approx, tensor_order);
    trial ud(Xdh); test vd(Xdh);  
    form md = form_mass(ud, vd, tensor_order);
    solver smd (md.uu());
    field lh, ldh; 
    field uh(Xh);  
    field udh = uh_init; 
    size_t n = 0;
    while(n < nb_iter)
      {
	lh = form_linear(udh, v, tensor_order);
	uh.set_u() = sm.solve (lh.u());
	ldh = form_linear(uh, vd, tensor_order);
	udh.set_u() = smd.solve (ldh.u());
	n = n + 1; 
      }
    return uh;  
  };

  


 

 form form_mass (const trial&                       u, 
	     const test&                             v, 
	     const string&                tensor_order, 
	     const quadrature_option_type&        qopt)
  {
    form m;
    if(tensor_order == "vector")
      {
	m = integrate(dot(u, v), qopt);
      }
    else if(tensor_order == "tensor")
      {
	m = integrate(ddot(u, v), qopt);
      } 
    else 
      {
	m = integrate(u*v, qopt);
      }
    return m; 
  }; 

  field form_linear (const field&                           fh,
		     const test&                             v, 
		     const string&                tensor_order, 
		     const quadrature_option_type&        qopt)
  {
    field lh;
    if(tensor_order == "vector")
      {
	lh = integrate(dot(fh, v), qopt);
      }
    else if(tensor_order == "tensor")
      {
	lh = integrate(ddot(fh, v), qopt);
      } 
    else 
      {
	lh = integrate(fh*v, qopt);
      }
    return lh; 
  }


 field discontinous_normal(const geo&                      omega,
			   const size_t&                 nb_iter)  
 {
   string approx = (omega.order() == 1) ? "P0" : "P" + itos(omega.order() - 1) + "d"; 
   space Xh(omega, approx, "vector");
   trial u(Xh); test v(Xh);  
   form m = integrate(dot(u,v)); 
   solver sm (m.uu()); 
   field nh(Xh, 0);
   field lh; 
   for(size_t n = 0;  n < nb_iter; n++)
     {
       if (n == 0)
	 {
	   lh = integrate(dot( normal(),v));
	 }
       else
	 {
	   lh = integrate(dot(nh,v));
	 }
       nh.set_u() = sm.solve (lh.u());
     }
   return interpolate(Xh, 1.0/norm(nh)*nh);
 }

 field normal(const geo&                      omega,
	      const quadrature_option_type&    qopt)
 {
   space Xh (omega, "P" + itos(omega.order()), "vector");
   trial u(Xh); test v(Xh); 
   form m = integrate(dot(u,v), qopt);
   field lh = integrate(dot( normal(),v), qopt);
   solver fact_m (m.uu());
   field nh(Xh);
   nh.set_u() = fact_m.solve (lh.u());
   return nh; ;
 };

#endif


  
  #if 0 
  field l2_projection_curvature(const field&                  uh_init,
				const string&            tensor_order)
  {
    geo omega = uh_init.get_geo(); 
    space Xh (omega, "P" + itos(omega.order()), tensor_order);
    trial u(Xh); test v(Xh); 
    form m = form_mass(u, v, tensor_order);
    solver sm (m.uu());
    string approx = (omega.order() == 1) ? "P0" : "P" + itos(omega.order() - 1) + "d"; 
    space Xdh (omega, approx, tensor_order);
    trial ud(Xdh); test vd(Xdh);  
    form md = form_mass(ud, vd, tensor_order);
    solver smd (md.uu());
    field lh, ldh; 
    field uh(Xh);  
    field udh = uh_init; 
    size_t n = 0;
    
    while(n < nb_iter)
      {
	lh = form_linear(udh, v, tensor_order);
	uh.set_u() = sm.solve (lh.u());
	ldh = form_linear(uh, vd, tensor_order);
	udh.set_u() = smd.solve (ldh.u());
	n = n + 1; 
      }
    return uh;  
  };
#endif 


#if 0
 field normal_vector(const field&                uh, 
		     const field&                nh)
 {
   return interpolate(uh.get_space(), dot(uh, nh)*nh);  
 }; 
 
 field tangential_vector(const field&            uh,
			 const field&            nh)
 {
   return uh - normal_vector(uh, nh);
 }; 

#endif
