# Supplementary material for: Geometry can provide long-range mechanical guidance for embryogenesis
Source: PLoS Comput Biol. 2017 Mar 27;13(3):e1005443. doi: 10.1371/journal.pcbi.1005443 (PMC5386319; doi:10.1371/journal.pcbi.1005443)
Supplement: S1 Table — Columns contain the start and end point of each velocity vector in space, Fig 1a shows this data in z projection. (CSV) [file pcbi.1005443.s004.csv]

X1	Y1	Z1	X2	Y2	Z2
80.413	83.8998	162.909	81.9233	83.5856	163.15
34.0311	112.76	154.8	34.113	112.938	155.081
320.872	113.484	181.108	323.876	116.075	180.689
48.4378	83.8398	154.021	48.9411	83.5831	154.303
101.096	134.582	169.754	101.792	135.185	169.978
254.162	177.619	160.622	255.026	178.266	160.178
384.942	83.1087	172.288	384.492	80.7133	172.507
31.4213	152.919	135.981	30.6597	152.174	135.757
81.0098	113.964	166.768	81.8737	113.944	167.557
323.741	168.457	163.449	327.137	169.763	162.009
65.2876	132.933	163.198	65.8667	133.207	163.446
56.4258	121.121	161.66	56.82	121.252	162.471
136.707	97.7426	174.035	138.886	98.2213	174.723
158.312	117.457	178.097	157.951	119.024	178.219
255.294	192.582	144.002	256.263	192.987	142.529
56.7416	128.424	161.111	57.1218	128.515	161.366
96.5266	163.983	154.899	96.0561	164.677	154.624
237.336	131.368	181.658	238.176	134.029	181.117
400.167	97.3335	170.885	401.3	94.4758	171.151
89.9413	113.559	168.266	90.8283	113.329	168.486
183.204	149.821	176.673	182.822	151.226	176.237
298.174	156.372	172.51	300.972	158.215	171.541
350.771	162.762	163.889	354.421	162.888	162.491
237.893	175.301	163.422	238.543	175.844	162.408
259.156	167.702	168.389	260.424	168.992	167.363
365.426	176.947	142.513	370.067	176.754	140.68
296.619	169.271	165.859	299.339	170.998	163.798
94.0033	131.494	169.32	95.1078	131.699	168.98
74.0501	132.458	165.248	75.1137	132.097	165.487
128.364	154.195	168.166	127.814	154.333	167.824
365.771	158.06	163.604	369.176	156.89	163.322
312.663	167.166	165.51	315.9	168.925	164.037
93.1562	106.947	168.77	94.0653	107.139	168.974
254.238	148.914	178.367	256.094	151.063	177.862
295.403	183.274	151.98	297.566	183.987	150.525
282.726	128.567	180.635	284.416	132.725	180.135
326.01	137.444	178.447	330.538	139.86	177.528
170.099	152.58	174.096	168.264	154.459	173.149
343.171	166.661	161.534	346.566	167.104	160.694
133.653	112.681	174.639	134.682	113.128	174.794
38.1368	158.465	133.668	37.7225	158.489	133.443
139.2	120.467	175.095	139.419	121.044	175.817
434.378	78.4424	160.994	433.948	72.0007	160.161
291.531	174.025	161.934	293.601	175.266	160.419
396.509	83.4664	170.846	395.836	80.1567	170.51
56.4072	106.847	161.656	56.8599	107.106	161.909
187.209	144.077	178.835	186.66	146.106	178.381
230.33	154.813	176.205	230.414	157.056	175.151
203.214	149.599	178.658	202.795	151.365	177.62
65.8716	119.086	164.283	66.3949	119.009	164.527
373.997	80.0345	173.21	373.91	78.5072	173.414
148.159	137.665	175.536	147.457	138.29	175.149
35.4947	125.39	154.789	35.7503	125.429	155.061
381.656	152.634	162.763	385.914	150.639	163.082
216.137	118.215	181.175	216.26	120.788	181.204
315.62	154.455	172.187	319.043	156.898	171.266
105.834	110.034	170.743	106.707	110.914	171.491
376.312	96.4952	174.879	377.707	95.8198	175.093
399.455	123.843	169.749	403.562	120.791	169.508
301.565	123.134	180.832	303.83	126.989	180.934
57.3137	135.159	159.998	57.8197	135.047	160.256
288.798	185.461	150.263	290.458	186.217	148.793
91.0333	99.1267	167.704	91.7617	99.3706	167.913
226.777	135.021	181.162	227.324	137.849	181.206
143.789	112.353	176.123	144.903	113.225	176.246
178.665	155.597	173.977	178.336	156.653	173.554
316.737	147.282	176.095	321.066	148.862	174.602
110.25	115.938	171.212	111.605	116.521	171.954
251.919	154.661	176.15	253.167	156.606	175.086
422.922	88.6752	165.768	423.487	83.5024	165.5
52.1294	112.608	160.621	52.1453	113	160.342
108.538	101.104	170.693	109.55	101.522	170.876
220.027	135.215	181.219	220.4	137.454	180.694
237.592	154.59	176.171	238.205	156.448	175.106
98.7112	113.564	169.762	99.6545	113.833	169.971
305.06	169.034	164.844	308.08	170.162	163.369
378.207	102.097	174.903	380.632	101.054	174.608
100.45	105.386	169.729	101.397	105.544	170.496
249.941	45.8871	146.461	250.544	47.3799	149.36
50.0226	126.107	159.545	50.2448	125.933	159.269
354.252	136.655	175.021	358.284	137.245	174.706
75.8126	119.988	166.313	76.6421	120.049	166.56
422.346	114.669	166.286	426.284	109.975	165.511
318.069	139.048	178.318	321.765	140.931	177.943
372.679	149.834	167.046	377.035	148.856	166.231
39.2959	87.0934	152.508	39.6687	86.757	152.793
49.2568	133.395	157.903	49.1461	133.116	157.63
301.671	163.345	168.683	304.43	164.666	167.719
321.564	156.611	171.163	325.054	159.04	169.145
120.106	124.129	172.696	121.354	124.524	173.425
205.792	158.57	173.625	205.647	160.48	172.603
434.896	143.509	147.054	439.016	139.744	146.873
258.389	154.96	175.592	260.001	156.354	174.532
336.477	169.508	160.314	340.203	168.748	160.575
400.823	105.228	171.446	403.687	102.419	170.626
245.057	153.505	176.709	245.962	155.495	176.2
78.0713	154.038	157.428	78.9235	154.113	157.696
54.144	97.2098	160.031	54.4934	97.2072	159.752
71.143	104.868	165.28	71.7849	105.082	165.531
330.932	124.719	180.176	335.012	127.311	179.816
327.086	127.446	180.116	330.76	129.605	179.728
88.9362	126.176	168.302	89.8373	126.227	168.525
341.551	147.5	173.145	345.711	148.937	172.274
85.479	119.698	167.802	86.0307	119.633	168.027
293.127	144.528	177.437	295.916	147.327	176.438
252.953	167.74	168.377	254.217	168.297	167.904
36.1163	96.0511	153.666	36.1657	95.8938	153.948
326.261	147.841	174.559	329.96	150.035	173.087
343.699	104.174	179.272	345.652	105.555	179.431
84.5135	133.382	166.731	86.0044	133.344	167.497
212.709	170.725	166.35	212.672	171.882	165.353
113.891	129.8	171.726	115.005	130.603	171.91
111.311	122.74	171.758	112.435	123.208	171.939
123.813	130.649	173.195	124.203	131.194	173.372
233.072	137.525	181.147	233.621	140.126	180.619
370.945	128.61	174.218	374.694	127.849	173.913
266.396	155.238	175.059	267.373	155.827	174.558
233.578	150.088	178.413	234.324	151.77	177.902
98.697	125.995	169.777	99.7335	126.045	169.987
127.81	120.883	173.651	128.818	122.029	174.369
239.995	149.597	178.385	241.093	151.685	177.874
40.7313	132.636	155.27	40.7088	132.685	154.993
194.443	138.641	180.386	194.276	141.327	179.918
178.869	169.622	165.665	177.935	170.951	164.731
287.155	161.152	171.318	289.755	163.581	169.76
244.635	140.031	180.56	246.039	142.32	180.598
154.566	152.087	172.68	152.586	152.91	171.78
83.9113	149.342	161.767	84.8887	149.675	162.558
77.7533	108.321	166.276	78.5233	108.373	166.509
172.717	138.108	178.47	171.47	140.406	178.049
254.788	161.569	172.265	256.578	162.865	171.208
26.6479	98.3633	151.026	26.2534	97.8677	151.322
364.767	168.357	154.146	368.529	168.004	153.898
241.901	144.502	180.033	243.586	146.608	179.515
174.937	150.605	175.696	173.925	152.663	174.713
270.273	131.182	181.125	272.599	134.038	181.178
404.127	86.9174	169.872	403.783	83.1454	169.555
243.378	172.153	165.618	244.832	171.522	166.256
341.864	113.769	179.799	344.68	114.989	179.982
80.2288	126.357	166.792	81.2723	126.306	167.024
338.78	161.798	166.454	342.481	162.317	165.042
63.6845	101.133	163.2	64.4511	101.044	163.447
333.785	156.449	169.693	337.334	158.213	168.814
430.291	103.696	164.217	432.354	98.1752	163.958
221.246	124.27	181.724	221.422	126.644	181.181
236.654	167.906	168.401	237.508	168.721	167.925
200.278	157.193	174.8	199.817	158.725	173.228
332.637	135.546	178.553	336.57	137.286	177.628
194.257	188.18	147.166	193.321	188.687	147.385
403.87	118.337	169.822	408.039	114.977	169.598
95.5685	157.643	160.467	95.7643	157.905	159.6
266.318	163.708	170.628	268.871	164.234	170.153
250.784	143.083	180.015	252.835	145.781	179.492
346.193	137.422	175.99	350.388	138.509	175.684
369.156	121.939	175.294	372.888	121.468	175.546
292.892	151.14	175.233	296.066	153.143	174.24
378.4	127.156	173.241	382.079	125.938	172.96
71.5169	113.452	165.278	72.2893	113.677	165.518
71.4384	126.043	165.29	71.862	126.124	165.542
318.416	164.335	167.257	321.774	166.062	165.235
84.4887	98.6557	166.71	85.4787	98.9257	166.926
188.09	156.963	173.85	187.598	158.885	172.85
385.806	107.23	173.386	388.045	105.114	173.641
409.863	113.336	169.397	412.904	109.404	169.133
157.937	164.079	167.101	155.995	163.97	167.316
211.339	182.09	156.397	211.344	182.72	155.991
357.442	92.3225	177.319	358.156	92.0126	177.49
66.0979	146.658	158.189	66.5243	146.456	158.449
211.29	155.059	175.797	211.29	156.81	174.757
361.451	116.022	177.365	365.036	116.291	177.05
71.1387	140.263	163.089	71.7886	139.843	163.344
408.63	80.4589	167.755	407.597	76.2501	167.432
103.054	120.044	170.246	104.134	120.315	170.999
247.226	147.587	179.482	248.663	149.314	178.396
259.85	126.754	181.055	261.621	130.359	181.091
173.968	131.429	179.539	173.288	133.721	179.668
215.207	188.864	148.04	215.263	188.721	148.223
450.451	106.17	156.766	452.503	99.804	155.978
395.855	147.421	161.906	400.04	144.194	161.688
216.447	148.841	178.514	216.955	151.191	177.453
281.704	170.97	165.17	283.8	172.189	164.193
194.551	157.542	173.752	194.282	158.648	173.31
408.269	107.318	169.923	411.353	103.714	169.66
277.218	149.733	177.337	279.047	151.911	176.294
181.547	160.801	171.158	180.534	162.096	170.202
105.999	128.25	170.753	106.996	128.879	170.955
209.94	148.366	179.142	210.104	150.815	178.092
378.354	84.5513	173.28	378.959	81.7203	172.953
291.598	139.114	179.09	294.764	141.752	178.628
39.4064	105.641	155.83	39.2945	105.519	156.108
195.485	165.336	169.317	194.674	166.444	168.879
326.553	180.347	150.73	330.354	180.78	148.809
90.4033	145.023	165.538	91.4318	145.51	165.762
47.3216	103.132	158.473	47.504	103.252	158.198
93.7037	150.987	163.82	94.5906	150.832	164.042
280.702	162.73	170.711	282.678	163.457	170.247
161.511	149.175	174.789	160.03	150.452	173.847
223.124	141.286	180.663	223.771	143.645	180.152
129.599	145.445	170.899	129.687	145.9	171.092
156.699	186.387	144.414	155.252	186.593	143.039
191.522	170.032	166.04	191.127	171.501	165.076
43.7674	152.202	144.121	43.7012	152.452	143.867
393.762	106.731	172.427	396.467	104.104	172.133
371.948	112.099	175.893	375.3	111.469	175.585
392.58	94.5747	172.423	393.63	92.079	172.096
48.0813	118.314	159.578	48.4262	118.605	159.292
190.914	148.721	177.68	190.431	150.978	177.234
381.428	144.528	167.753	385.894	142.765	166.952
97.279	98.6151	168.687	97.8405	98.7933	168.912
289.747	155.807	173.542	292.694	157.93	171.993
43.3019	124.729	157.441	43.3726	124.732	157.717
386.612	131.24	170.621	390.549	129.149	170.911
268.936	169.108	166.753	270.709	170.358	166.303
106.992	137.893	170.21	108.001	138.135	170.404
119.853	142.915	171.077	120.766	143.556	171.271
137.362	104.988	175.125	139.111	105.654	175.809
346.341	178.759	147.734	349.952	179.008	145.828
357.34	165.249	160.119	361.482	165.259	158.752
348.135	144.012	173.815	352.314	145.296	172.949
350.461	152.954	169.431	355.109	154.117	168.027
391.091	78.0718	170.767	389.724	74.9249	170.419
255.3	196.535	136.239	256.206	196.234	134.792
160.834	176.355	158.203	159.414	177.046	157.323
177.62	144.669	177.855	176.858	146.328	177.424
183.136	131.971	179.952	182.89	134.462	180.054
294.454	162.742	169.718	297.047	164.975	168.187
241.779	160.779	172.264	242.755	162.331	171.768
390.009	137.825	168.468	394.262	135.677	168.21
94.2563	119.738	169.299	94.7829	119.897	169.526
175.335	112.65	179.473	174.002	114.319	179.582
208.4	164.455	170.27	208.836	165.868	169.805
379.683	133.908	171.601	383.933	132.248	171.336
160.804	157.478	170.926	159.453	158.02	170.555
381.128	93.6029	173.855	381.962	92.2002	174.095
237.8	182.808	156.213	237.499	182.919	155.789
120.054	158.993	164.446	120.998	160.477	163.551
165.567	138.331	178.023	164.24	140.347	177.626
63.611	139.721	160.453	63.9563	139.706	160.709
63.7858	126.003	163.764	64.2122	125.894	164.021
273.527	142.912	179.519	275.545	144.411	179.59
361.139	122.603	176.801	364.724	122.702	176.499
350.297	123.352	178.27	354.356	124.397	177.959
342.813	118.662	179.815	346.213	119.826	179.449
378.348	164.514	154.396	383.288	163.485	153.623
154.849	172.917	159.954	152.92	173.409	159.093
328.288	99.4233	179.558	329.879	101.14	180.251
401.223	162.925	145.927	405.878	160.847	145.759
276.348	181.65	155.709	277.805	182.211	155.309
334.887	107.814	180.219	336.833	109.17	180.384
418.872	71.6687	164.074	417.171	65.7788	162.095
311.719	158.072	171.03	315.205	160.044	169.534
168.289	145.449	176.893	166.799	147.381	175.94
307.687	163.268	168.768	311.49	165.276	167.288
388.501	122.222	172.318	392.693	120.155	172.062
355.301	147.889	171.167	359.702	148.392	170.332
336.984	118.983	180.266	340.124	120.684	179.898
416.17	103.491	168.405	417.752	99.2182	168.129
350.65	93.2039	177.737	351.507	93.9159	177.912
71.2785	152.236	155.885	71.3957	152.589	156.16
165.117	131.449	178.565	161.111	133.919	178.217
191.888	123.428	180.917	191.811	125.683	180.984
403.067	132.727	166.477	406.996	129.71	166.802
160.1	141.337	176.464	158.19	142.225	176.069
409.474	123.571	167.714	413.626	119.773	167.473
76.1115	146.039	161.345	76.8109	146.493	161.041
393.957	160.632	151.887	398.486	158.846	151.699
400.096	111.524	171.432	402.955	108.681	171.168
401.37	76.427	168.737	399.697	72.0124	167.85
234.13	160.645	172.849	234.894	161.5	172.354
232.008	173.983	163.997	232.727	174.553	163.544
111.809	161.327	160.717	111.702	162.454	159.849
115.328	136.078	171.702	116.389	137.171	171.897
202.857	134.667	180.822	202.873	136.974	180.322
200.27	139.91	180.317	199.809	142.463	179.841
303.55	152.277	173.682	306.791	154.19	173.276
265.416	172.906	164.533	266.863	173.869	162.968
350.78	174.394	151.676	354.967	175.025	149.243
248.794	134.792	181.086	250.39	138.12	181.131
174.45	185.27	149.661	173.275	185.799	149.357
337.177	132.475	178.621	341.68	134.423	177.715
417.737	140.851	157.304	422.381	137.411	157.109
263.246	177.619	160.079	264.638	178.309	159.644
87.5545	155.259	159.493	88.0897	155.544	159.741
196.968	147.215	178.721	196.333	149.384	177.695
398.464	61.3825	163.167	396.703	56.3967	162.308
304.28	191.063	138.232	306.056	191.135	137.392
92.3727	138.028	167.707	93.5383	138.542	167.92
261.316	160.43	172.265	263.006	161.888	171.788
264.611	143.761	179.479	266.468	146.035	178.981
230.266	168.244	167.874	230.928	169.419	167.414
78.4002	100.746	165.712	79.0699	100.775	165.958
87.9423	87.4722	164.99	89.4237	87.9084	165.753
354.822	129.081	176.693	358.693	129.508	176.373
373.302	156.648	162.619	378.11	155.874	161.272
267.76	137.483	180.582	269.52	139.963	180.639
39.5417	118.147	156.389	39.786	118.262	156.656
71.4186	171.585	134.27	70.804	171.171	133.507
218.224	157.535	174.619	218.257	157.865	174.69
351.917	98.9144	178.305	353.315	99.3324	177.931
184.885	165.247	168.898	183.664	167.078	167.383
117.793	101.221	172.177	119.113	101.8	172.346
222.707	175.522	163.51	223.134	176.656	161.949
303.787	183.651	150.419	305.62	183.843	149.528
353.492	114.65	178.335	356.737	115.488	178.554
198.086	125.199	180.838	198.237	127.972	180.902
395.825	100.818	171.908	397.911	98.1674	171.63
282.652	58.6624	163.935	282.32	61.877	166.231
309.916	189.731	140.526	311.42	190.018	139.115
102.642	94.4795	169.14	103.383	94.6258	169.358
304.637	129.7	180.334	304.794	133.756	180.419
257.255	174.148	163.958	258.354	175.053	162.388
64.6021	110.145	163.742	65.2684	110.367	164.546
356.31	170.494	154.546	359.841	170.089	154.298
134.149	129.289	174.655	135.514	130.968	174.82
224.177	129.668	181.148	224.605	132.018	181.181
207.899	129.838	181.305	208.034	132.734	180.791
305.422	157.236	172.053	308.867	160.001	169.996
151.944	158.547	169.415	150.205	159.508	168.512
395.06	134.537	168.002	398.661	131.934	168.306
416.458	109.852	168.401	419.747	105.825	167.609
425.602	80.5494	164.158	425.464	74.644	163.334
85.8553	106.826	167.798	86.4848	106.564	168.023
172.189	172.02	163.552	171.146	172.939	162.075
112.88	143.586	170.107	113.682	144.369	169.754
351.165	118.553	178.848	354.402	119.313	178.511
335.256	143.333	175.816	339.259	144.656	174.917
328.407	113.466	180.675	331.352	115.549	180.828
59.233	115.187	162.721	59.5882	115.463	162.982
421.324	121.797	165.151	424.876	117.452	165.479
310.266	134.67	179.864	313.68	138.32	178.896
180.173	137.916	179.463	179.34	140.105	179.021
340.372	140.183	175.898	344.412	141.572	175.564
223.307	151.218	177.916	223.134	151.771	177.405
315.591	173.609	160.004	318.565	174.795	158.557
208.068	142.272	179.681	207.913	145.318	179.757
350.498	103.918	178.837	351.964	104.437	178.449
416.549	79.0812	166.238	415.947	74.2897	165.926
89.2544	168.058	148.931	88.2571	168.468	148.131
106.141	145.732	168.014	106.868	146.477	168.232
204.925	170.809	165.874	204.577	171.599	165.448
397.154	91.2292	171.402	397.573	88.4331	171.085
188.586	137.411	179.898	188.36	139.986	180.001
364.374	150.91	168.555	368.786	150.657	167.739
50.6554	140.25	155.658	50.8883	140.034	155.945
63.0602	168.984	132.739	62.1806	168.607	133.084
406.668	101.388	169.895	408.035	97.8353	169.609
309.799	143.519	177.654	312.875	147.995	175.575
363.73	134.81	174.079	368.008	135.288	173.233
396.253	116.045	171.913	400.069	113.522	171.107
198.922	191.689	142.117	198.25	191.969	141.796
335.757	102.699	179.681	337.437	103.956	179.837
185.617	170.94	165.574	185.086	172.326	164.067
405.213	93.7701	169.875	405.819	90.4714	169.58
64.7	91.8106	161.527	65.7106	91.7467	161.766
395.85	128.335	169.677	399.901	125.706	169.432
249.027	126.526	181.612	250.138	129.595	181.065
263.902	130.933	181.09	265.991	133.679	181.136
273.653	157.473	173.987	275.645	159.033	172.964
335.504	176.716	153.655	339.402	175.957	153.379
361.743	128.011	175.709	366.275	128.424	175.415
282.856	153.416	175.15	285.741	155.239	174.132
351.251	180.964	142.82	354.787	180.848	140.397
98.4404	143.146	167.601	99.555	143.745	167.825
390.714	87.3255	171.838	390.883	84.9145	172.072
215.327	85.4663	177.853	215.496	88.1321	178.437
344.708	131.597	177.634	349.347	132.989	176.758
400.537	143.321	162.537	405.267	140.744	162.892
56.9124	167.385	130.617	55.6898	166.715	130.965
145.455	161.188	166.752	143.545	161.162	166.425
367.927	106.647	176.365	369.75	106.45	176.599
361.173	172.456	150.758	364.758	171.627	150.518
119.956	109.992	173.245	121.444	110.649	173.41
377.749	169.918	147.173	381.373	168.803	146.956
391.198	152.658	160.161	396.016	150.265	159.4
140.13	155.436	168.503	138.295	155.563	168.737
282.955	181.056	155.755	284.314	181.552	154.799
231.337	131.744	181.69	231.717	134.037	181.148
371.704	163.452	157.594	375.995	162.855	156.808
362.613	139.484	172.951	366.128	139.817	172.656
31.9256	132.976	151.511	31.6866	133.272	151.807
110.701	152.156	166.274	111.253	153.431	165.939
345.322	126.164	178.755	349.343	127.377	177.86
321.231	119.439	181.124	324.505	121.936	180.713
371.32	168.676	152.035	374.954	168.186	150.715
372.001	89.8769	174.809	372.863	89.4982	175.017
282.263	186.263	150.201	283.875	186.547	148.728
197.781	175.458	162.649	197.48	176.488	161.123
105.813	167.96	154.177	105.267	168.455	152.802
19.0125	120.849	148.921	18.1345	120.96	149.228
411.502	133.411	163.305	416.058	129.852	163.651
350.054	168.453	158.886	353.915	168.887	157.507
55.3692	87.2805	157.796	56.2168	86.9837	157.513
200.249	131.069	180.83	200.159	133.917	180.905
157.379	107.19	177.539	156.82	108.671	177.672
378.452	121.818	173.792	382.554	120.738	173.522
414.134	118.747	167.8	418.308	114.33	167.585
164.051	172.742	161.473	162.436	173.751	160.583
112.868	108.516	171.713	114.122	109.519	172.45
435.548	125.586	158.177	439.872	120.46	159.078
279.669	142.084	179.563	282.078	144.559	179.076
81.8664	174.634	134.659	81.1503	174.608	134.44
244.044	188.657	148.986	244.566	186.217	151.902
359.154	144.491	171.788	363.087	144.463	170.94
173.402	160.965	170.732	172.507	162.286	169.781
185.13	122.398	180.456	184.239	125.488	180.547
346.245	154.765	169.346	350.345	155.48	168.503
386.577	126.22	171.729	390.547	124.271	171.461
273.546	125.8	181.117	276.388	128.334	180.607
279.167	176.993	160.16	280.742	177.828	159.189
400.212	139.043	164.761	404.468	136.365	165.088
187.424	176.139	161.679	186.738	176.844	160.735
353.167	109.268	178.334	356.118	110.308	178.54
398.204	155.388	154.737	402.381	153.084	155.087
430.227	117.61	163.087	433.554	112.63	162.855
134.585	137.22	173.55	134.28	138.339	173.753
427.395	69.8975	160.892	425.835	64.2186	159.491
176.464	119.964	179.453	175.223	122.062	179.576
330.032	169.884	161.324	333.789	171.106	158.805
363.829	87.3037	175.772	363.781	87.0937	175.954
342.113	90.4867	178.151	343.041	91.1301	178.298
364.986	163.977	159.141	369.074	162.767	158.889
198.568	118.299	180.813	198.224	121.239	180.874
436.368	68.0854	157.716	434.594	61.6143	155.761
388.829	97.9176	172.897	390.364	95.7533	172.585
66.7707	160.433	147.642	66.7696	160.18	147.383
329.939	175.95	155.219	333.501	176.834	153.27
242.67	182.573	156.199	243.137	179.507	159.073
442.912	85.7902	159.454	443.363	79.1004	158.63
73.8874	88.2048	162.471	75.0281	88.346	163.271
44.92	112.229	158.51	44.7657	112.353	158.246
269.629	148.067	178.403	271.545	149.814	177.911
164.736	167.496	165.878	163.322	167.909	165.532
153.119	145.091	174.355	151.299	146.198	173.995
84.0685	141.586	165.088	85.3161	141.889	165.87
337.584	125.097	179.724	341.512	126.867	179.374
252.97	188.511	148.981	254.069	189.115	148.028
437.383	113.037	161.549	440.357	107.333	160.756
207.756	135.885	180.77	207.492	138.985	180.278
173.969	166.589	167.406	173.066	167.772	166.464
286.519	192.086	140.816	287.543	192.214	138.826
386.697	69.2837	169.043	384.945	66.8108	168.126
370.78	116.738	175.872	374.019	116.047	175.562
430.318	95.7929	163.668	431.822	90.1403	163.403
332.961	149.155	173.556	337.001	150.858	172.109
358.538	153.949	167.345	362.302	153.779	167.069
118.222	117.612	172.722	119.676	118.25	172.891
370.756	173.367	145.925	374.724	172.659	145.729
95.555	179.086	134.98	94.6076	179.244	133.666
333.823	112.151	180.208	335.904	113.613	180.362
227.598	123.608	181.669	228.192	126.012	181.692
49.0465	70.9289	145.146	50.0651	70.7541	145.98
60.892	163.379	140.523	60.3712	163.538	140.298
388.521	51.3033	156.334	385.569	48.6122	154.884
381.044	159.763	157.765	385.842	158.672	156.996
181.642	176.031	161.202	180.737	177.693	159.725
408.679	151.834	153.262	413.368	148.694	153.627
409.542	139.368	161.599	413.71	135.981	161.391
57.1439	143.559	156.67	57.6188	143.386	156.935
96.9272	170.511	147.685	96.2942	170.552	147.983
72.6778	96.394	164.151	73.4254	96.7813	164.392
250.332	194.183	140.674	251.208	194.584	139.763
30.1693	104.18	153.196	29.7227	104.122	152.931
71.6871	68.2002	150.307	73.1336	67.7425	151.126
401.685	150.167	157.573	406.062	147.179	157.915
425.827	130.291	159.675	429.983	126.046	160.572
102.312	176.414	142.057	100.698	176.61	141.281
358.495	159.98	164.02	362.376	159.815	163.2
185.931	191.837	141.185	185.139	192.043	141.45
142.453	147.375	171.773	141.644	147.38	171.956
129.15	101.711	173.628	131.011	102.397	174.327
385.556	101.548	173.931	387.837	99.6373	173.637
418.565	148.932	150.662	422.838	145.704	151.583
343.815	96.8811	178.722	345.133	97.8213	178.873
418.708	135.029	160.648	422.848	131.313	160.448
327.591	161.846	167.943	331.139	163.48	166.505
453.794	90.6978	155.18	454.384	84.1319	154.932
215.549	174.734	163.562	215.4	176.082	162.575
278.881	191.323	142.972	280.08	191.092	141.513
128.399	107.209	174.195	130.039	107.652	174.333
45.4801	92.3212	156.284	46.0163	92.0425	156.004
369.953	101.992	175.866	372.027	101.475	176.093
44.0013	78.0329	149.108	44.6937	77.9155	149.39
110.383	175.854	145.227	109.147	176.12	144.993
181.678	69.0458	167.121	182.56	69.277	167.223
125.944	114.28	173.678	127.446	114.835	174.396
81.5225	159.941	154.045	82.063	160.248	153.767
144.036	175.585	154.601	142.443	176.073	153.761
35.1076	147	144.253	35.1369	147.065	144.546
205.23	179.924	158.118	205.181	180.433	157.717
221.166	189.846	147.439	221.355	190.092	145.951
332.011	163.192	166.345	335.73	164.211	164.921
60.5928	72.0101	150.501	61.5206	71.6881	151.322
377.614	107.649	174.885	379.837	106.629	175.137
201.8	112.403	180.763	201.361	115.204	180.813
276.121	134.693	180.615	278.383	137.486	180.122
89.1394	162.03	154.474	89.1001	162.934	154.192
359.431	99.2925	177.332	360.956	99.3078	177.526
64.3484	153.759	152.669	64.6079	153.719	152.952
153.593	65.4001	163.174	158.842	66.1539	164.356
379.836	116.809	174.371	383.687	115.594	174.101
424.705	143.017	152.989	429.294	139.797	152.796
73.9077	159.442	151.969	74.23	159.291	151.688
170.915	125.927	179.009	169.929	128.224	179.131
141.606	169.481	159.617	139.264	170.412	158.778
390.495	143.538	165.7	395.005	141.177	165.471
51.7487	163.987	133.465	50.5335	163.23	134.361
216.97	130.483	181.216	217.3	132.702	181.249
164.177	89.6683	175.756	164.294	90.9787	175.877
257.793	143.593	180.023	259.689	145.965	178.95
378.521	64.919	167.781	377.824	63.7975	167.444
29.1384	119.943	153.215	28.6927	120.032	152.951
254.758	129.115	181.057	256.301	131.867	181.087
178.792	125.992	179.999	178.189	128.772	179.551
178.152	191.723	140.203	177.7	191.933	140.462
365.823	94.7719	176.353	367.078	94.6241	176.56
80.7102	91.8248	165.123	81.963	91.795	165.893
166.884	79.6889	171.816	166.777	81.7948	173.066
390.914	118.492	172.372	394.89	116.258	172.107
72.9773	164.728	145.322	72.5845	164.63	145.631
244.412	121.299	181.596	245.24	123.921	181.608
125.083	50.6134	143.213	127.019	50.248	142.899
467.58	109.936	145.921	469.547	104.345	146.261
254.21	135.378	181.092	256.134	138.281	180.568
243.29	132.698	181.079	244.616	135.22	181.107
260.498	136.203	181.114	262.736	139.367	180.597
237.963	121.226	181.612	238.581	123.876	181.625
89.3948	173.7	141.164	88.7249	173.79	139.838
382.249	113.067	174.416	385.34	111.468	174.137
57.1064	150.134	152.232	56.9625	149.928	151.971
36.563	139.899	150.335	36.6107	140.266	150.07
287.213	51.575	156.748	286.04	53.2457	158.51
437.866	119.62	159.888	441.137	114.536	159.663
24.7665	111.747	151.614	24.1685	111.441	151.908
29.5232	86.385	148.769	30.6699	87.8902	150.706
50.608	154.626	145.683	50.2342	154.243	145.99
28.5668	140.567	146.01	28.7138	140.935	145.751
67.8895	166.673	139.862	67.2892	166.174	140.736
175.911	179.119	157.412	175.045	179.604	155.941
68.4535	75.0972	154.803	69.732	75.0387	155.058
16.3197	113.253	148.396	15.7596	112.708	148.702
23.5024	93.7734	149.414	23.3781	93.1352	149.704
446.208	113.307	157.798	448.105	107.45	157.572
20.8973	105.281	149.998	20.398	104.755	150.303
201.258	49.8468	149.581	203.92	50.6945	151.348
147.329	54.0315	151.639	149.945	53.6359	151.804
53.897	160.531	140.647	53.6236	159.657	141.509
58.9186	157.246	147.213	59.3361	157.16	147.509
154.218	76.6536	169.266	157.113	76.5878	169.92
174.916	75.9167	170.573	174.172	75.8601	170.697
337.967	42.1147	148.146	337.726	42.0962	148.369
187.021	47.8898	147.012	189.088	47.7967	146.605
273.516	95.6788	179.411	275.707	100.304	180.001
184.303	107.155	179.884	183.461	108.62	179.973
233.661	126.118	181.646	234.358	128.997	181.674
414.496	89.0783	167.839	414.612	84.3066	167.537
109.443	91.756	169.567	110.312	91.5468	169.769
193.929	131.463	180.351	193.446	133.848	180.433
43.5138	139.834	153.007	43.3821	139.874	153.291
344.333	159.572	167.102	348.013	159.68	166.241
157.417	60.2564	159.214	160.066	59.0193	157.695
283.816	136.388	179.55	286.707	139.389	179.651
22.2723	135.955	145.543	21.8918	136.244	144.746
74.3658	80.0166	159.69	75.6626	80.2339	160.485
436.405	58.7207	153.297	433.881	52.4237	149.681
340.478	52.5658	159.835	340.633	52.5491	160.035
245.283	56.5385	159.278	246.732	58.8063	161.572
385.363	90.4633	172.836	386.101	88.484	173.071
424.371	152.729	144.101	429.477	149.228	143.946
225.365	56.6993	158.791	226.774	58.131	159.974
169.464	191.725	138.124	168.399	191.979	137.854
141.971	78.8014	168.937	144.463	78.6344	169.621
232.426	183.613	155.13	232.742	184.217	154.159
288.243	40.7659	141.738	286.168	41.8763	142.428
240.794	59.6898	162.63	241.669	61.5103	163.794
248.3	191.066	145.097	249.006	191.037	144.723
326.05	51.0007	158.471	324.711	51.0917	157.496
308.636	100.021	180.364	310.451	102.628	180.456
134.311	160.868	164.729	132.945	161.432	164.416
287.392	167.674	167.442	289.58	169.2	165.898
456.544	135.158	136.303	460.813	129.835	138.356
38.5249	153.31	140.321	38.2776	152.849	140.074
172.454	63.3762	162.266	174.308	63.4039	162.384
223.781	48.8132	149.899	225.41	49.9926	151.103
227.984	44.8975	144.294	229.378	45.9097	145.527
249.568	183.25	155.072	250.35	183.519	154.649
198.503	169.991	166.506	198.564	171.549	165.522
454.225	61.602	149.127	452.505	54.7425	144.987
427.311	124.674	162.481	430.931	120.077	162.816
73.1276	58.649	139.753	74.7513	57.9689	140.033
122.802	77.842	165.98	124.68	77.3441	166.165
405.114	50.7274	153.876	401.387	46.6913	150.774
124.356	137.064	172.644	124.808	137.714	172.824
434.428	52.0029	148.844	430.287	46.3887	144.103
326.862	46.8111	153.474	325.791	47.1526	154.214
358.298	179.52	142.389	362.241	179.076	141.081
174.591	58.114	158.346	176.435	58.1449	158.467
409.716	160.078	144.966	414.381	157.687	144.244
444.319	139.15	143.88	448.749	135.076	143.704
283.716	41.7633	142.79	281.863	43.3872	145.703
414.857	154.367	147.82	419.246	151.205	148.191
284.508	144.904	178.487	286.951	147.222	177.464
438.383	151.697	132.696	442.52	148.406	133.642
81.9203	60.7325	144.035	84.1217	60.0334	144.29
333.93	46.7169	153.618	332.359	46.3661	153.232
136.85	49.5129	144.638	139.244	49.2602	143.745
426.95	54.1236	152.043	424.036	48.9831	148.418
420.252	57.186	155.796	416.962	51.8361	153.265
410.405	57.1804	158.406	407.169	52.4445	155.848
259.797	194.429	140.141	261.149	194.509	139.784
229.077	108.692	181.072	229.695	111.199	181.646
194.939	194.439	137.745	193.869	194.44	136.342
288.308	111.722	180.653	290.811	115.525	180.712
274.176	173.289	164.014	275.755	175.008	161.913
92.8351	69.2496	155.461	94.0086	68.692	155.702
222.855	43.4717	141.554	223.898	44.4719	142.802
338.638	185.47	139.843	342.306	185.727	138.521
299.964	65.1104	169.718	299.629	67.3829	170.909
99.5212	69.1399	157.011	101.532	69.529	157.771
335.028	187.742	137.579	337.939	187.581	135.149
446.083	147.907	130.038	451.001	143.882	130.459
380.127	53.403	159.503	377.957	51.876	158.606
393.961	43.3207	148.138	390.312	41.0507	145.054
119.084	149.956	168.885	119.199	150.744	168.55
104.056	46.2267	127.566	105.55	46.3356	125.67
223.991	39.7268	134.874	225.201	40.3395	136.146
269.576	179.767	157.89	270.781	180.549	157.468
244.92	43.7167	143.676	245.77	45.0506	144.915
78.3187	138.028	165.188	79.5351	137.801	165.424
258.099	47.1377	148.7	259.327	48.4126	151.047
200.169	63.0574	162.947	202.205	64.1579	164.132
253.737	43.2742	143.122	254.138	44.5008	144.367
206.789	47.6179	146.164	209.186	48.0672	147.957
203.622	42.2367	138.428	206.78	42.8391	138.568
274.996	67.6823	169.986	275.331	70.5728	171.708
297.644	38.1317	137.985	295.368	39.3551	139.806
197.524	82.9797	175.248	197.638	84.8694	176.427
215.143	43.74	142.184	216.448	44.7731	143.436
300.393	192.216	137.071	301.802	192.848	135.136
202.625	195.096	136.542	202.179	195.132	136.789
270.119	73.6396	172.732	271.552	76.6684	175.016
299.214	147.448	176.406	302.932	149.387	175.431
400.788	68.1074	165.969	398.236	62.9735	164.521
90.8627	63.7125	149.956	91.7521	62.982	149.661
313.758	67.0617	171.599	313.988	68.5148	172.26
319.717	65.213	171.15	319.011	65.8363	170.696
275.964	36.9151	132.693	274.104	38.1836	133.974
342.013	46.4279	152.652	341.8	46.1929	153.438
463.781	133.743	129.201	467.433	129.3	131.254
352.546	45.4534	152.308	352.053	45.2232	151.988
375.64	71.7468	171.044	374.937	68.8011	170.135
296.028	41.2726	143.514	293.961	42.3319	144.763
434.389	138.556	150.931	438.193	134.592	151.287
223.346	61.2556	162.713	224.236	63.262	164.437
271.392	57.552	162.157	271.706	60.5185	164.453
218.77	47.6369	147.152	220.413	48.7952	148.93
226.029	65.4028	166.592	226.81	67.486	167.192
306.274	148.202	175.938	309.234	149.991	174.41
403.098	57.3044	159.929	399.593	52.3185	157.379
304.938	44.7323	149.208	303.622	45.2946	149.917
428.904	156.006	136.413	432.472	152.395	137.907
22.4364	65.5272	120.587	23.154	65.0369	120.91
63.3764	59.7175	138.812	63.308	59.8421	138.578
201.167	163.682	170.347	200.358	165.008	169.912
118.779	65.5127	157.746	120.721	64.9988	157.948
454.394	142.791	129.059	459.241	137.575	130.577
306.333	51.0777	158.133	305.691	52.9654	159.36
246.628	40.2482	135.88	247.528	41.1226	138.256
439.453	44.2373	138.405	434.749	40.1195	134.232
122.396	166.714	158.86	122.863	168.434	156.884
250.519	40.556	137.556	251.198	41.1754	138.255
236.541	39.3161	134.234	237.266	39.5718	133.29
137.611	125.678	175.14	140.062	126.388	175.817
146.857	166.913	162.856	144.264	167.415	162.547
128.807	170.94	155.965	128.412	170.994	156.217
311.851	34.5138	131.011	309.305	34.9669	132.894
34.6787	61.5538	125.954	35.999	61.1489	125.726
152.559	129.318	177.105	151.041	129.17	177.276
264.636	36.3841	129.814	264.249	37.5495	131.671
427.557	159.702	129.192	432.56	156.899	127.965
131.962	165.164	162.014	131.864	166.513	160.017
428.652	37.4111	133.259	424.698	34.9568	125.237
387.883	159.242	155.663	391.723	156.904	156.002
125.804	178.223	146.609	125.372	179.365	145.237
77.6033	50.7839	125.277	78.227	49.9625	123.965
49.5991	165.279	127.955	46.9036	164.513	126.118
214.21	37.3053	127.184	215.578	36.6478	124.62
17.3781	100.524	147.834	17.236	100.153	148.133
82.5218	76.6086	158.981	83.805	76.3962	159.229
297.91	116.877	180.767	300.408	121.154	180.861
440.037	96.9243	161.054	441.582	90.6475	160.798
384.8	169.154	145.63	389.127	168.519	144.339
255.905	121.623	181.599	257.501	124.741	181.618
229.772	91.4797	179.416	230.286	94.2582	179.409
273.585	104.153	180.527	275.767	107.974	181.124
148.898	48.6257	144.399	151.784	48.7343	145.138
458.928	101.334	152.468	460.51	95.5374	152.226
107.625	181.814	134.772	106.399	182.06	133.457
161.474	99.0006	176.915	161.406	100.278	177.591
214.125	125.756	181.217	214.194	128.143	181.257
191.812	104.798	179.768	191.014	107.705	180.407
191.635	96.5791	179.223	191.353	98.7811	179.291
204.466	124.857	181.323	204.447	127.529	181.375
225.166	112.847	181.667	225.662	115.557	181.676
11.8876	136.024	137.914	11.446	136.163	137.116
24.187	128.182	149.961	23.8335	128.562	150.25
17.4976	140.857	138.394	16.8406	140.296	138.161
16.3256	129.908	145.622	15.6556	130.016	144.83
300.405	52.1156	158.601	298.896	53.411	159.802
192.583	116.376	180.894	192.093	118.894	180.396
210.545	115.455	181.231	210.531	118.16	181.264
389.33	112.211	172.894	392.348	110.049	172.604
213.058	76.519	172.833	213.628	78.8855	173.993
344.128	110.002	179.276	346.11	110.756	179.44
133.734	74.0109	166.339	136.469	73.5454	166.473
127.915	53.7732	147.581	130.014	53.2271	147.806
235.37	90.0802	178.822	236.272	92.9638	179.38
146.447	60.0207	157.767	149.674	59.329	157.347
211.238	69.6017	168.388	212.412	72.0351	169.544
96.9854	64.0197	151.505	98.7192	64.046	151.739
21.4598	87.7071	146.664	21.346	87.5476	146.419
250.132	53.7706	156.487	251.69	54.6947	158.244
432.689	87.2963	162.612	433.225	81.3214	162.346
227.001	187.248	151.288	227.229	187.659	150.331
274.61	194.525	137.413	275.78	194.094	137.624
134.443	183.495	142.031	131.45	183.443	140.167
145.734	181.28	149.031	143.944	181.78	147.659
210.016	122.002	181.251	209.754	124.748	181.297
295.718	129.302	180.209	295.172	130.953	180.258
300.316	103.844	180.806	302.578	107.017	180.882
271.629	190.836	144.594	272.789	190.755	143.679
262.149	120.301	181.041	264.979	123.695	181.074
193.675	52.6988	152.471	196.025	53.6838	154.247
271.478	84.3042	177.191	272.661	89.1784	178.895
134.443	55.6686	150.789	136.672	55.3575	151.537
367.755	82.8135	174.746	367.689	83.047	174.937
184.633	56.8833	157.619	186.307	57.0331	157.729
17.4792	148.16	130.624	16.9426	147.456	130.95
12.6056	108.926	146.785	11.9695	108.619	145.981
141.19	55.1352	151.755	143.878	54.6257	151.939
241.885	81.4593	176.585	243.559	84.8011	178.277
303.486	33.1588	126.991	300.404	33.1297	127.207
13.2506	69.3429	115.712	12.2393	70.6302	119.387
300.019	56.683	163.606	301.229	58.4477	164.844
221.245	54.6842	156.602	222.694	56.4325	158.344
105.978	65.8281	155.207	107.356	65.6127	155.448
421.833	97.7063	166.845	423.151	92.9264	166.02
96.2482	89.746	167.04	97.2393	89.7532	167.269
47.2473	146.89	150.17	47.4045	146.669	151.016
129.492	60.1997	154.755	131.719	59.7526	155.495
11.0673	128.857	141.26	10.6816	128.776	141.56
142.567	49.5149	145.638	145.064	48.9798	144.734
168.694	177.894	157.522	167.685	178.438	156.622
34.4027	68.7769	136.496	34.3221	69.2896	137.362
305.129	117.681	180.864	307.661	120.38	180.98
295.005	105.499	180.733	297.156	109.034	180.799
11.2569	119.417	145.141	10.5898	118.898	145.443
412.705	97.124	168.906	414.025	92.661	168.619
15.2399	95.0787	146.75	15.1034	94.512	146.504
169.042	116.887	179.019	166.777	118.988	179.177
386.145	148.621	163.954	391.215	146.581	163.727
286.831	89.6697	178.988	288.064	93.2517	179.59
12.5221	90.5055	142.909	12.5021	89.868	142.651
57.1629	79.3465	154.997	58.2695	79.1658	155.253
11.6541	141.945	130.703	11.0937	141.758	131.026
133.698	90.339	172.429	136.109	90.8542	173.125
224.382	181.261	157.948	224.77	182.225	156.971
429.781	110.611	164.203	432.436	105.422	163.95
368.475	75.0963	173.113	367.978	74.6715	173.302
341.447	59.6047	165.964	340.392	59.9522	166.11
126.449	95.7771	172.573	128.209	96.5476	173.266
362.223	110.742	177.375	364.922	110.887	177.61
267.492	187.85	149.014	268.748	188.16	148.073
52.1021	75.8456	151.195	53.0308	75.8052	151.471
358.967	104.817	177.886	360.675	104.997	177.515
365.335	67.9092	170.294	365.004	67.051	169.937
183.727	52.9023	152.619	184.91	52.9939	152.767
333.73	83.925	178.017	334.171	85.1183	178.148
448.24	99.7364	157.846	449.733	93.402	157.059
126.697	70.3884	162.577	129.245	69.6522	162.747
245.591	102.449	180.451	246.755	105.869	181.014
174.621	104.13	178.923	173.496	105.366	179.029
328.32	118.846	180.681	331.412	120.83	180.839
11.1466	102.367	144.585	11.0042	101.737	144.332
444.969	65.296	154.532	443.065	58.4013	150.923
329.883	94.1101	179.604	331.11	95.6828	179.723
230.108	84.7272	177.181	231.113	87.555	178.306
289.589	132.338	180.157	292.389	136.131	179.686
12.7237	80.0158	135.136	13.5066	79.337	135.43
267.734	123.584	181.076	270.345	126.746	181.118
258.237	114.815	181.59	260.099	118.389	181.606
315.38	106.602	181.02	317.572	109.419	181.13
293.627	44.0201	147.365	291.565	45.1788	148.606
175.75	88.611	176.692	175.098	89.4268	176.791
139.227	188.041	135.304	136.806	187.659	134.543
254.954	98.7407	180.464	256.537	102.71	180.456
206.978	104.793	180.709	206.668	107.685	180.737
266.539	91.5254	179.398	268.553	95.8641	179.962
249.017	97.7071	180.464	250.372	101.77	180.451
169.686	69.6912	166.768	172.026	69.4849	166.858
172.22	95.8989	177.849	171.602	96.7365	177.954
192.401	58.1862	159.162	193.775	58.7998	159.83
261.352	149.913	177.826	263.01	151.647	177.321
286.409	78.609	175.656	286.45	82.0362	177.382
314.699	89.6951	179.364	315.846	91.8064	179.45
443.185	75.5623	157.809	442.697	68.6963	156.431
313.102	119.105	180.99	316.009	121.869	181.115
306.454	111.523	180.883	309.068	114.292	180.987
184.378	89.4382	177.104	184.454	91.1808	177.739
408.515	128.097	166.579	412.614	124.628	166.909
259.642	183.94	154.533	260.678	184.663	153.005
222.449	118.013	181.69	222.679	120.534	181.715
142.266	92.4772	173.937	144.683	92.3136	174.607
193.547	47.8226	146.911	196.402	48.4966	147.589
328.321	41.5175	146.291	327.751	41.167	145.959
132.326	81.3135	169.13	134.76	81.5209	169.826
307.863	105.676	180.903	310.333	108.659	181.005
235.731	102.04	180.477	237.09	104.862	181.04
259.767	92.1451	179.367	261.297	96.0794	179.929
268.559	64.5685	167.152	269.211	67.6156	169.431
100.554	81.2511	164.748	101.769	81.2326	165.527
215.979	141.303	180.157	216.26	143.67	180.217
319.079	124.641	180.533	322.408	127.235	180.701
194.067	88.7966	177.523	193.88	90.8149	178.141
104.497	73.3569	160.788	105.896	73.9275	161.571
323.217	131.141	179.491	326.831	133.933	179.109
232.939	96.747	179.941	233.811	99.7999	180.502
250.756	119.811	181.589	251.733	123.016	181.601
256.317	106.857	181.017	258.163	110.391	181.59
252.679	113.322	181.58	253.961	116.994	181.587
165.796	41.8186	134.652	168.512	42.093	135.953
17.5244	72.3227	131.741	18.6778	72.97	133.15
134.107	45.5079	137.494	136.244	45.3419	137.192
250.448	173.064	164.496	251.453	173.465	164.596
267.099	116.098	181.055	269.484	119.315	181.085
232.448	119.421	181.633	233.274	121.985	181.643
184.667	115.298	180.452	183.943	117.705	180.535
213.37	108.6	180.626	213.61	111.203	181.224
294.986	59.3083	165.767	294.607	61.3091	166.401
218.357	104.258	180.59	218.741	107.174	181.168
310.238	181.177	152.719	313.123	182.69	150.176
362.774	56.9843	163.591	360.897	57.3141	163.78
151.429	178.259	154.486	149.947	179.19	153.071
259.485	53.7019	157.069	260.838	56.4406	159.934
9.86904	85.8738	137.392	10.1306	85.2264	137.69
212.121	48.4709	148.892	213.369	49.9466	150.117
83.626	65.2317	150.092	85.3328	64.7883	149.8
455.714	112.956	152.961	457.073	107.674	153.27
313.772	112.957	181	316.855	116.093	181.123
138.025	61.6889	157.926	141.165	60.89	158.081
371.474	59.7135	165.441	370.465	59.1411	165.076
452.589	71.3695	152.973	451.518	64.6602	151.606
451.368	81.5798	156.257	451.764	74.5755	154.907
163.531	57.0321	156.33	166.775	57.0533	156.44
280.402	121.485	180.588	283.37	125.788	180.653
121.268	60.4348	153.82	123.428	59.6163	153.467
194.048	110.111	180.299	193.561	112.604	180.36
310.804	125.038	180.963	313.902	127.746	180.544
117.152	92.5395	170.523	118.407	92.5466	170.712
318.111	101.436	180.506	319.609	103.87	180.621
240.451	102.995	180.461	241.665	106.084	181.022
322.493	107.082	180.57	324.505	109.699	180.697
299.843	111.057	180.791	301.909	114.232	180.873
274.808	117.162	181.101	279	120.535	181.166
320.077	52.3763	161.151	318.962	53.5577	160.722
134.606	175.733	152.545	132.32	175.782	151.73
331.949	75.1699	176.351	331.657	76.1551	176.468
260.048	41.5973	139.802	260.08	42.7731	142.171
290.484	118.894	180.685	292.964	122.756	180.759
139.56	181.93	145.265	137.445	182.256	145.01
93.8323	81.5974	164.336	95.2848	81.9832	165.096
255.317	34.7709	121.42	255.874	35.5237	121.646
181.986	97.8372	178.806	181.355	99.4087	178.887
281.637	82.1105	176.718	281.315	86.1335	178.423
242.689	109.399	181.586	243.391	112.433	181.586
315.769	39.6876	143.285	313.759	40.1099	143.463
36.0891	79.8819	147.566	36.6816	78.9471	147.296
287.761	72.2658	172.895	287.77	75.6459	174.056
233.078	51.1704	153.176	234.461	52.3281	154.934
199.446	93.5488	179.136	199.335	96.3074	179.169
197.736	101.951	179.695	197.235	104.579	180.315
201.1	106.029	180.204	200.532	108.866	180.828
133.707	67.208	161.338	136.762	66.407	161.48
125.964	184.875	135.535	123.274	184.51	134.793
316.446	131.127	179.949	320.086	134.169	179.561
114.913	83.3795	167.81	116.473	83.0589	167.986
317.016	35.7728	136.111	314.197	36.2199	135.741
281.523	51.4401	156.12	280.796	54.3984	159.558
277.398	61.2595	165.56	277.163	64.2058	167.282
188.022	128.919	180.429	188.029	131.284	180.519
213.378	135.931	180.707	213.526	138.173	180.764
142.986	44.5931	137.329	144.229	44.1552	137.019
218.489	111.832	181.148	218.817	114.513	181.168
23.9714	144.71	139.967	23.6831	144.064	139.733
225.985	193.664	140.746	226.614	194.595	138.734
234.16	56.9836	159.864	235.38	59.0176	161.043
8.98115	99.2863	139.054	8.99065	99.1567	138.801
293.576	94.8742	179.609	295.829	98.2474	180.239
286.405	178.081	158.001	288.234	179.758	156.498
246.193	87.5035	178.811	247.676	91.3093	179.362
207.562	110.636	180.69	207.804	113.012	180.722
224.406	77.5273	173.857	226.201	78.6539	175.003
218.114	40.2212	134.366	219.193	41.0406	136.756
266.615	98.6788	179.932	268.089	102.217	180.509
95.8454	56.7581	142.655	96.9528	56.7143	143.482
318.904	47.2095	154.463	317.489	47.9865	154.596
283.107	96.2185	179.489	285.704	99.7876	180.101
25.4957	151.024	133.839	24.553	150.009	133.07
241.351	115.5	181.59	242.148	118.477	181.597
218.304	180.11	158.545	218.719	180.549	158.116
279.124	74.6997	173.92	279.098	77.9986	175.632
282.498	67.7181	170.618	282.328	71.0935	172.331
320.366	42.6125	147.815	319.343	42.8447	147.993
264.434	183.944	153.983	265.569	184.589	153.027
191.95	65.6981	165.29	193.187	66.4838	165.94
46.1709	59.945	129.668	47.0183	59.9282	129.987
301.136	97.6805	180.262	302.994	100.762	180.337
151.956	85.0199	172.638	153.715	84.81	172.759
189.683	43.9113	140.308	193.357	44.1861	140.994
327.524	85.5804	178.474	328.314	87.3252	178.58
228.244	51.1704	153.203	229.919	52.5668	154.962
423.433	106.59	166.309	425.746	101.668	165.505
242.234	126.496	181.621	242.525	129.006	181.641
321.731	185.734	144.561	324.597	185.787	143.189
290.594	180.906	155.27	292.521	181.934	153.777
56.2758	67.9291	145.574	57.269	67.0491	145.32
93.644	51.373	133.839	95.4441	51.3126	134.69
116.797	171.268	152.865	116.678	172.505	151.476
166.194	107.51	178.502	165.211	108.887	178.639
246.043	50.3648	152.585	247.175	52.3478	155.458
180.682	187.093	147.921	179.923	187.371	147.038
39.1004	71.3563	141.42	40.2618	70.7575	141.698
238.997	95.9881	179.917	240.263	98.6442	180.476
204.829	118.093	181.298	204.653	120.273	181.347
213.876	101.477	180.633	214.238	103.984	180.651
293.228	79.8647	176.293	293.744	83.1048	178.022
113.713	47.9921	135.12	115.805	47.393	134.293
338.474	81.6386	177.57	338.603	82.5757	178.255
327.183	105.078	180.093	328.615	106.734	180.785
251.302	105.176	181.014	252.843	109.077	181.009
196.973	43.7181	140.743	200.228	43.9338	141.431
276.139	53.8497	158.302	275.297	56.3331	161.162
312.441	50.5941	158.8	311.562	51.7651	158.919
405.996	156.577	150.438	410.644	154.032	150.258
262.043	83.9278	177.719	263.949	88.0054	178.847
220.034	196.341	135.812	219.514	195.936	136.589
243.794	74.8431	173.227	245.057	77.7824	174.926
247.634	79.3329	175.456	249.066	83.2364	177.716
260.529	36.2386	126.453	260.133	37.7224	131.088
349.945	60.9179	166.682	348.892	60.7245	166.845
311.938	96.8372	180.423	313.384	98.9363	180.515
244.11	94.5725	179.912	245.644	97.936	180.466
366.923	144.302	170.271	371.143	143.899	169.986
266.213	42.1498	142.063	265.564	43.2086	143.313
374.331	144.419	169.298	379.325	143.726	168.49
354.844	51.0509	157.892	354.323	51.0311	158.667
112.556	65.5702	156.756	114.131	65.0832	156.409
254.991	38.5732	134.222	255.141	39.3693	134.39
407.291	144.705	159.339	414.379	142.403	158.079
251.101	84.8061	178.255	252.864	88.3268	178.812
263.365	191.327	145.124	264.77	191.256	144.202
28.7752	157.218	126.045	27.8006	156.481	126.383
179.561	82.0536	174.401	179.186	83.0837	175.063
252.483	91.8905	179.353	253.941	96.0707	179.909
170.196	50.4161	148.428	173.191	48.5519	146.915
247.326	178.194	160.065	248.122	178.395	160.173
396.46	51.2138	155.931	393.227	47.78	153.39
231.186	192.458	143.488	230.969	192.31	142.565
183.692	62.5781	162.637	185.229	62.8167	162.741
262.513	70.0416	170.456	263.929	72.7473	172.175
357.473	65.9414	169.035	356.83	65.7326	169.207
237.562	51.5198	153.719	238.66	53.103	155.468
191.851	39.5265	131.397	193.479	40.4594	134.365
287.297	45.8591	148.95	285.793	47.5496	151.295
233.276	196.024	136.824	233.231	195.581	135.937
209.452	187.583	149.206	209.215	187.842	149.39
312.801	58.2342	168.302	311.898	59.5677	167.258
270.639	110.313	181.071	273.198	114.155	181.098
254.835	183.561	155.075	255.679	183.848	153.541
237.549	141.258	180.587	238.778	143.538	180.057
184.095	75.0724	170.42	184.946	75.5114	171.057
209.702	83.3821	176.229	209.604	86.0945	177.382
271.145	51.1926	155.468	270.222	53.2076	157.219
382.668	139.633	169.436	387.303	138.193	168.632
212.723	196.083	136.43	212.789	196.424	135.557
285.51	103.84	180.627	288.326	107.379	180.685
240.719	88.6382	178.814	242.021	91.6138	179.371
298.1	88.1256	179.13	299.197	91.4263	179.752
262.173	111.073	181.029	264.153	114.736	181.615
324.006	174.216	157.898	327.696	175.574	156.498
222.735	99.8179	180.565	223.535	102.917	180.567
246.741	115.787	181.582	247.576	118.685	181.589
321.741	59.4937	167.856	321.403	60.1161	166.864
138.34	41.2986	129.669	139.79	41.6305	129.953
321.478	97.6925	180.005	322.896	100.002	180.115
205.891	90.2094	178.494	206.118	93.3873	179.084
111.013	45.1013	126.332	113.12	44.8929	127.728
319.182	179.052	153.397	323.271	178.705	153.1
327.934	67.5105	171.834	327.271	68.3038	171.94
162.128	191.847	134.908	160.805	191.787	134.671
247.702	109.907	181.579	248.644	113.328	181.579
445.259	56.1337	148.453	442.733	49.7368	144.296
203.554	98.4163	179.627	203.538	101.219	180.227
223.441	106.708	181.111	224.019	109.642	181.121
310.94	45.7752	151.535	309.721	46.4059	151.676
276.822	46.415	148.834	275.337	48.2888	152.281
224.784	87.0616	178.332	225.763	89.6055	178.898
150.249	185.76	142.86	148.252	186.259	142.055
257.177	86.0399	178.825	258.684	89.6856	179.386
106.354	49.0724	134.162	108.344	48.903	135.538
64.8647	83	158.747	65.8925	82.9131	159.003
86.3344	69.8028	154.477	87.7693	69.7389	155.267
10.1265	77.2248	128.502	10.9829	76.2461	128.814
90.1537	75.38	159.398	91.2784	75.7242	160.742
202.104	38.1504	130.129	205.451	38.7102	131.401
153.653	190.714	135.054	151.796	190.554	133.168
45.9001	159.151	137.996	45.3644	158.776	137.763
207.004	193.646	140.356	206.591	193.769	139.481
99.3196	49.8487	133.183	100.18	49.052	132.954
30.5893	75.306	142.093	31.2072	75.5968	142.386
242.183	53.1128	155.374	243.042	55.0362	157.685
250.325	67.2394	168.19	251.226	70.1731	170.465
25.3415	72.082	135.517	26.1089	71.7415	135.82
224.711	93.8781	179.432	225.402	96.8678	179.994
417.917	127.695	163.975	422.27	123.698	164.325
223.355	159.367	173.467	224.328	159.731	173.529
243.603	193.91	140.118	244.098	192.875	141.966
209.495	43.0748	139.458	211.752	43.2711	140.159
152.406	44.7952	138.79	155.604	45.2963	140.638
281.775	46.2601	149.44	280.47	48.4098	152.33
215.963	52.2883	153.858	217.44	53.4731	155.62
274.664	167.528	168.455	276.69	169.447	166.343
78.1885	71.382	154.624	79.6383	70.95	154.33
341.919	77.4232	176.528	341.547	78.5611	177.21
107.588	80.1726	165.174	108.981	80.4518	165.919
119.324	71.3567	162.162	120.805	71.0311	162.362
104.898	86.8906	167.435	105.616	86.9489	168.203
254.394	50.4472	153.154	255.685	51.6366	154.368
140.312	85.3389	171.749	143.05	85.3979	172.412
255.754	57.7207	160.956	257.098	59.6505	162.695
159.742	181.868	152.126	158.659	182.181	150.714
274.158	41.2318	141.017	272.458	43.0521	142.816
209.625	98.4805	180.126	209.678	101.716	180.145
211.092	91.7285	178.998	211.319	94.5477	179.585
130.523	42.3131	129.823	132.898	41.8449	128.44
288.145	64.4532	169.018	287.815	67.2944	170.746
146.14	40.9489	130.621	148.85	41.393	131.412
270.583	36.3203	130.976	268.958	38.4921	133.367
260.569	98.6077	180.476	262.075	102.514	180.474
265.333	57.4647	161.558	266.728	59.9502	163.862
343.908	172.939	154.883	348.132	173.302	153.535
204.823	78.2791	173.479	205.31	80.8583	174.637
272.892	186.239	150.703	274.087	186.291	150.309
216.681	62.4302	163.324	217.452	64.2183	165.059
311.483	74.9829	175.457	312.044	76.9844	176.091
54.1841	57.7395	130.1	55.4908	57.2483	129.859
347.923	84.7943	177.717	348.243	85.237	177.882
234.126	76.3578	173.809	235.288	79.3418	176.078
218.003	72.4171	170.556	220.054	75.2181	172.259
197.772	40.2321	132.973	200.732	40.2104	133.692
262.977	105.127	181.039	264.975	108.852	181.048
270.24	45.6277	147.095	268.786	47.2385	149.995
151.735	39.6037	128.844	153.921	39.835	130.206
218.207	78.2038	173.906	218.446	81.082	175.618
261.558	61.9694	164.877	262.77	64.8044	166.604
145.126	187.682	137.409	143.101	187.803	137.19
236.394	83.0439	177.163	237.702	86.0445	178.281
237.417	187.185	151.235	238.49	186.436	151.931
314.676	83.4416	178.266	315.524	85.2063	178.924
344.788	69.5401	172.131	344.368	70.2526	172.269
241.981	47.8405	149.252	243.058	49.2788	151.025
212.085	56.6648	158.359	212.449	58.5726	160.673
326.551	78.2168	177.374	326.837	80.0802	177.47
189.559	82.3024	174.797	189.779	83.4891	175.44
259.657	76.4581	174.358	262.15	79.6186	176.069
238.027	192.157	143.455	238.447	191.934	143.635
128.62	46.4555	135.947	130.569	46.3202	137.303
266.329	79.1847	175.496	268.663	82.4408	177.218
409.012	68.3085	165.013	406.848	63.6973	163.58
324.238	37.0669	139.57	321.667	36.7505	137.554
307.663	81.9244	177.606	308.591	83.6828	178.814
300.177	42.632	146.358	298.484	43.7187	148.165
422.201	47.6126	147.527	418.573	42.9147	143.356
215.492	94.2805	179.512	215.684	96.7228	180.088
201.602	86.0074	177.435	201.774	88.8687	178.042
321.973	87.0097	178.929	322.993	88.9154	179.041
41.4927	59.0985	125.303	42.2699	59.0668	124.533
278.898	89.0938	178.351	280.226	93.3302	178.937
108.694	58.4966	148.51	110.173	58.7538	149.308
393.935	70.1651	168.062	392.031	66.099	167.164
32.7397	65.4223	132.086	33.2811	65.2646	131.299
334.912	91.2001	179.142	335.773	92.1147	179.276
182.939	182.089	155.096	182.746	182.839	154.177
337.964	97.7721	179.179	339.441	98.8264	179.318
193.736	180.695	157.152	193.104	181.393	156.227
156.178	50.5918	148.139	159.752	51.0111	148.845
188.36	184.186	152.234	187.707	184.791	151.881
251.211	60.7679	163.177	252.026	62.0609	164.908
15.8142	67.5021	115.123	15.3391	68.0269	114.918
388.641	45.0158	150.255	384.432	42.8547	147.68
308.905	32.2875	125.97	306.361	32.5698	126.214
239.997	69.9955	169.877	240.796	73.1807	171.579
192.046	73.6312	170.298	193.036	74.8086	170.934
417.178	63.021	160.733	414.734	57.5145	158.187
316.292	32.547	127.224	314.086	32.7254	126.36
324.093	72.1811	174.556	323.964	73.1506	174.655
231.681	104.652	181.063	232.648	107.445	181.06
197.245	184.266	153.231	196.693	184.659	152.851
81.9587	56.679	139.038	83.3026	55.9298	138.773
237.12	63.7889	165.426	238.546	66.5385	167.698
68.992	54.1384	130.959	69.8343	54.5608	132.947
152.268	70.1278	165.971	155.673	70.2005	166.076
46.647	67.1892	140.744	47.2544	67.1387	141.596
321.368	92.2244	179.459	322.634	94.5973	179.567
323.244	31.1448	124.037	320.309	31.4834	122.63
237.706	46.5674	147.593	238.678	47.816	149.37
16.5222	84.3284	141.737	16.8802	83.8567	141.482
96.572	74.2101	159.837	97.4487	74.2901	160.62
378.005	57.6982	163.34	375.92	56.6426	162.428
307.775	66.6005	170.941	308.786	69.8632	172.728
22.6	154.079	123.9	22.175	153.693	124.24
164.681	51.6492	149.645	168.883	52.0913	150.864
290.608	85.2049	177.925	291.558	88.8614	179.092
174.148	42.1356	136.152	177.253	41.1333	134.681
417.812	159.149	139.563	422.417	156.712	139.953
159.863	46.959	143.07	163.243	46.9933	143.8
82.6912	170.247	143.494	82.4596	170.62	141.048
117.585	179.807	141.22	116.449	179.961	140.984
315.573	94.9929	179.924	316.604	97.3476	180.002
339.555	153.896	170.351	343.313	154.958	170.02
48.8205	62.0824	135.72	50.1556	61.7016	135.466
307.677	174.68	159.893	310.174	176.321	157.316
232.521	45.3904	144.83	233.769	46.6634	147.166
333.952	32.8989	130.342	331.587	33.4035	131.697
246.808	61.7604	164.298	247.937	64.4677	166.008
415.096	51.6681	152.946	411.358	46.599	149.292
76.5804	168.817	141.388	76.1609	168.948	141.151
229.006	58.1429	160.442	230.307	60.2976	162.734
331.704	63.7877	169.677	329.923	64.125	169.223
293.645	49.2329	154.033	292.576	50.988	156.379
294.116	191.482	140.332	295.489	191.441	139.459
267.361	193.799	140.708	268.798	193.754	140.356
235.128	42.6636	141.477	236.027	43.464	141.613
76.8522	54.0066	134.145	78.5495	53.2076	132.229
225.117	37.1745	128.189	228.39	37.5229	128.92
229.99	40.2599	135.934	231.467	40.6947	136.09
147.454	102.126	176.063	148.714	102.387	176.181
299.729	175.333	159.794	302.145	176.696	158.309
208.283	53.0947	153.937	209.438	55.0182	156.265
82.2195	165.536	148.49	81.0599	166.196	147.703
278.265	111.428	181.125	281.499	114.824	181.175
450.055	141.652	136.755	454.205	137.26	137.69
164.061	188.043	144.303	162.759	188.199	142.361
196.673	77.6694	172.466	197.77	77.8418	173.087
426.048	148.55	146.902	430.138	144.737	148.374
293.382	54.5025	160.168	291.889	55.934	161.356
230.02	78.2373	174.955	231.193	81.194	176.655
279.219	40.524	139.959	277.444	42.3858	142.313
109.648	52.2575	140.741	111.463	52.471	141.553
291.71	39.1849	139.002	289.486	40.0798	140.266
228.176	100.21	180.521	228.971	102.961	180.52
218.741	96.3944	180.039	219.294	99.6152	180.043
240.038	42.4513	140.904	240.501	43.4838	141.59
436.784	39.0711	131.72	433.551	36.57	125.93
442.02	145.427	139.405	446.278	141.355	139.792
468.494	79.4908	146.527	468.884	73.2416	145.739
451.73	45.155	134.709	447.207	40.6143	128.335
235.713	114.044	181.607	236.634	116.532	181.612
403.194	38.1241	139.459	399.261	35.9445	136.94
294.236	73.1922	173.526	294.079	76.0451	174.689
309.898	89.9563	179.853	310.692	91.4756	179.934
293.417	36.244	132.929	291.13	36.8496	135.322
220.506	82.8251	176.125	221.19	85.4952	177.834
65.4186	64.4071	145.424	66.9167	63.5582	145.149
294.021	65.7399	169.634	293.858	68.5827	171.376
228.18	161.961	171.767	228.606	163.692	171.292
286.921	35.6558	131.166	284.897	36.4806	132.462
427.183	136.906	155.806	430.596	132.899	156.697
254.049	78.6091	175.463	256.029	81.79	177.168
174.549	48.433	146.672	177.574	48.0226	146.261
202.842	187.065	149.832	202.306	187.428	149.472
327.272	57.3046	164.602	326.3	56.8896	164.732
142.82	69.6963	164.492	146.054	69.1463	164.608
157.703	39.6479	130.397	160.51	41.4874	133.919
461.477	70.9546	148.669	461.03	63.7718	146.754
229.592	142.8	180.069	230.177	145.722	179.553
39.6146	62.5711	131.432	40.0001	62.828	132.301
298.853	80.5529	176.918	299.172	82.8373	178.11
21.2472	79.5906	140.008	24.1752	80.2384	143.053
200.06	180.04	158.187	199.85	180.208	157.786
54.0547	63.7569	140.074	54.8813	63.3429	140.375
167.303	159.197	170.821	166.146	160.933	169.896
151.582	93.4228	175.431	153.06	93.2986	175.549
467.29	98.9057	148.146	466.818	92.1992	148.451
334.457	59.4935	165.834	332.984	59.5258	165.97
328.235	185.803	143	331.498	185.854	142.205
333.411	182.581	145.859	336.903	182.91	144.502
325.421	189.592	136.312	328.53	189.367	134.976
183.019	40.6734	134.322	185.942	40.4502	133.954
229.191	148.946	178.426	229.731	151.579	177.919
383.183	74.7802	171.175	382.417	71.5715	170.284
337.18	69.1735	171.999	336.513	69.6377	172.678
309.734	41.6914	145.399	307.99	42.1343	146.67
465.442	120.377	141.99	465.003	115.95	146.176
428.59	61.3055	157.055	426.148	55.6109	153.414
84.5404	50.3194	127.926	85.7873	49.7926	127.692
305.758	35.7524	134.793	303.367	36.1391	134.983
300.976	35.7232	134.155	298.104	36.7449	134.878
309.366	37.9035	139.296	306.59	38.739	140.01
166.705	184.075	150.353	165.566	184.338	149.488
443.85	133.728	148.859	448.159	129.247	149.239
333.104	52.7061	160.251	332.334	52.7456	159.311
429.361	45.4736	143.782	425.966	40.3532	138.509
248.457	162.787	171.709	249.671	164.225	170.66
304.216	71.563	173.112	304.44	73.1719	173.743
291.601	33.0429	122.906	290.319	33.5063	125.353
221.116	66.8166	167.189	221.602	68.574	168.351
219.858	90.1248	178.923	220.639	92.7403	178.927
264.38	50.4121	153.752	264.15	52.0582	155.51
236.172	109.036	181.605	236.559	111.688	181.607
172.024	188.224	144.72	170.666	188.641	143.882
102.527	155.66	163.097	102.828	156.661	162.239
300.257	47.7422	153.584	299.514	48.9331	154.824
41.6116	65.5778	136.386	41.9378	65.4981	136.701
280.458	35.4152	129.969	279.631	37.2491	132.947
288.463	57.4903	163.447	287.834	59.2847	164.636
228.202	177.515	161.243	228.57	178.012	160.812
242.396	39.3154	134.775	242.999	39.9986	136.046
255.009	71.3322	170.422	256.711	74.6905	173.262
461.879	56.9072	141.491	460.289	52.1298	138.462
464.48	89.3065	149.783	465.745	82.8162	148.449
388.309	60.4699	164.093	386.21	57.2237	162.63
153.786	168.048	163.851	152.063	168.248	162.969
299.742	187.528	145.941	301.718	188.234	143.949
340.267	180.409	147.626	344.096	180.729	144.627
451.554	125.467	149.555	455.315	120.275	150.462
301.015	75.9302	175.288	301.004	77.7198	175.909
255.876	64.8811	166.527	256.853	67.4549	168.247
126.125	64.3487	158.149	128.361	63.6722	158.342
318.794	72.4401	175.015	318.86	74.3998	175.667
235.195	70.5613	169.887	235.999	73.3076	171.598
229.638	115.438	181.641	230.051	118.093	181.651
442.008	128.235	153.834	445.872	123.46	154.196
392.945	167.727	143.007	397.398	166.059	143.388
453.661	131.194	143.478	457.769	126.285	144.402
315.689	187.059	143.927	318.752	186.567	143.095
305.184	59.6941	167.025	305.304	63.8285	168.79
222.786	165.46	170.152	222.69	166.821	169.125
124.468	86.7557	170.392	126.476	86.8355	170.546
412.079	45.1401	147.365	407.596	41.0794	143.713
433.668	148.951	141.476	438.406	145.458	141.327
296.945	34.095	129.652	295.194	34.6234	129.862
61.0101	54.4871	126.669	60.7605	57.1561	132.542
358.848	79.5882	175.151	358.819	79.3617	175.879
439.538	106.979	161.034	442.001	101.11	160.236
213.485	161.03	172.437	215.355	162.63	171.387
434.286	132.553	154.819	438.386	128.181	155.735
112.778	74.819	162.843	113.931	74.8377	163.604
207.017	63.3946	163.979	209.774	65.0149	165.14
219.377	170.448	166.294	219.568	172.042	165.84
371.048	133.915	173.113	375.619	133.416	172.276
373.633	139.171	171.494	378.347	138.412	170.687
157.86	124.338	177.556	156.895	125.385	177.695
458.349	117.6	149.668	460.909	112.208	150.556
180.039	48.3882	147.141	183.228	47.3648	145.61
304.712	91.8955	179.772	306.139	95.1343	180.399
401.392	42.7113	146.623	397.658	39.7696	142.976
249.398	73.3939	172.1	250.964	76.7838	173.802
460.006	80.6725	151.407	460.398	74.4382	150.602
88.9937	58.9056	143.89	90.2614	58.211	143.62
351.951	72.9879	173.357	351.709	73.4936	174.088
442.483	49.3934	143.982	438.457	43.8718	138.712
303.611	85.228	178.659	304.633	87.9929	179.288
464.327	127.202	137.527	468.582	121.742	137.367
245.191	68.4536	168.748	245.891	70.7986	170.459
123.614	44.6615	131.621	125.662	44.4816	132.994
226.206	171.337	166.25	226.664	172.071	165.781
302.28	138.25	179.207	304.864	140.796	178.206
204.259	72.0016	169.577	205.177	74.3014	170.745
238.626	76.6697	173.792	240.056	80.0216	176.055
446.675	120.896	155.581	450.432	115.242	155.386
88.2345	53.8142	136.71	89.5969	53.5939	136.451
26.3866	65.5363	126.08	26.7944	65.469	127.509
75.7214	63.2157	146.91	77.6037	62.3659	145.51
453.624	52.2303	141.933	452.136	45.8166	134.485
422.614	39.4183	137.584	418.603	36.2116	131.764
191.413	191.324	142.779	190.538	191.638	141.905
231.393	64.5147	165.447	232.758	67.0131	167.159
319.3	79.0368	177.239	319.872	80.8123	177.903
302.762	39.399	141.395	301.017	40.4021	142.68
324.337	33.8674	130.696	322.457	33.8383	131.504
249.949	37.264	129.758	250.514	37.3648	128.279
412.243	36.4419	134.637	409.603	36.2389	134.925
