# Supplementary material for: Geometry can provide long-range mechanical guidance for embryogenesis
Source: PLoS Comput Biol. 2017 Mar 27;13(3):e1005443. doi: 10.1371/journal.pcbi.1005443 (PMC5386319; doi:10.1371/journal.pcbi.1005443)
Supplement: S2 Table — The first column contains the abcissae and the second the ordinates, curve 0 can be ignored, other curves are in the same order as in the figure caption. (CSV) [file pcbi.1005443.s005.csv]

# Curve 0 of 4	100 points
# x y type
-3.14 0 i
-3.07657 0 i
-3.01313 0 i
-2.9497 0 i
-2.88626 0 i
-2.82283 0 i
-2.75939 0 i
-2.69596 0 i
-2.63253 0 i
-2.56909 0 i
-2.50566 0 i
-2.44222 0 i
-2.37879 0 i
-2.31535 0 i
-2.25192 0 i
-2.18848 0 i
-2.12505 0 i
-2.06162 0 i
-1.99818 0 i
-1.93475 0 i
-1.87131 0 i
-1.80788 0 i
-1.74444 0 i
-1.68101 0 i
-1.61758 0 i
-1.55414 0 i
-1.49071 0 i
-1.42727 0 i
-1.36384 0 i
-1.3004 0 i
-1.23697 0 i
-1.17354 0 i
-1.1101 0 i
-1.04667 0 i
-0.983232 0 i
-0.919798 0 i
-0.856364 0 i
-0.792929 0 i
-0.729495 0 i
-0.666061 0 i
-0.602626 0 i
-0.539192 0 i
-0.475758 0 i
-0.412323 0 i
-0.348889 0 i
-0.285455 0 i
-0.22202 0 i
-0.158586 0 i
-0.0951515 0 i
-0.0317172 0 i
0.0317172 0 i
0.0951515 0 i
0.158586 0 i
0.22202 0 i
0.285455 0 i
0.348889 0 i
0.412323 0 i
0.475758 0 i
0.539192 0 i
0.602626 0 i
0.666061 0 i
0.729495 0 i
0.792929 0 i
0.856364 0 i
0.919798 0 i
0.983232 0 i
1.04667 0 i
1.1101 0 i
1.17354 0 i
1.23697 0 i
1.3004 0 i
1.36384 0 i
1.42727 0 i
1.49071 0 i
1.55414 0 i
1.61758 0 i
1.68101 0 i
1.74444 0 i
1.80788 0 i
1.87131 0 i
1.93475 0 i
1.99818 0 i
2.06162 0 i
2.12505 0 i
2.18848 0 i
2.25192 0 i
2.31535 0 i
2.37879 0 i
2.44222 0 i
2.50566 0 i
2.56909 0 i
2.63253 0 i
2.69596 0 i
2.75939 0 i
2.82283 0 i
2.88626 0 i
2.9497 0 i
3.01313 0 i
3.07657 0 i
3.14 0 i
# Curve 1 of 4	589535 points
# Curve title: "area change	zmax=-0.2 R"
# x y type
2.25189 429.315 i
2.25189 429.315 i
2.25189 429.315 i
1.65869 505.41 i
1.65869 505.41 i
2.96022 396.765 i
3.01591 396.311 i
-3.06287 396.183 i
-2.11368 447.139 i
1.18805 -19.762 i
1.05972 -423.55 i
1.0983 -356.216 i
0.70806 -541.827 i
0.70806 -541.827 i
0.146317 -637.728 i
0.146317 -637.728 i
0.491286 -592.957 i
1.52957 527.132 i
1.52957 527.132 i
1.52957 527.132 i
-0.505413 -590.445 i
-0.621491 -563.235 i
-0.864599 -495.848 i
-1.40359 561.346 i
-1.45843 549.278 i
-1.45843 549.278 i
-1.45843 549.278 i
-1.12434 -273.288 i
-0.206157 -633.789 i
-0.206157 -633.789 i
-0.206157 -633.789 i
-0.206157 -633.789 i
2.80077 400.388 i
2.80077 400.388 i
2.80077 400.388 i
2.80077 400.388 i
-3.13896 395.56 i
3.11351 395.612 i
3.11351 395.612 i
2.25189 429.315 i
2.32105 428.403 i
-2.8005 401.11 i
-2.26533 431.7 i
-3.06287 396.183 i
-3.06287 396.183 i
-3.06287 396.183 i
-2.38465 423.584 i
-2.38465 423.584 i
-2.14302 440.813 i
-1.95815 463.291 i
1.18805 -19.762 i
1.18805 -19.762 i
1.18805 -19.762 i
0.0299832 -642.154 i
0.0299832 -642.154 i
1.05972 -423.55 i
0.266183 -627.415 i
0.38207 -612.197 i
1.52957 527.132 i
-0.505413 -590.445 i
-1.12434 -273.288 i
-1.15244 -176.384 i
-1.15244 -176.384 i
-1.18055 -44.5717 i
-1.18055 -44.5717 i
-1.18055 -44.5717 i
-1.57277 521.749 i
-1.60699 517.669 i
-1.60699 517.669 i
-0.621491 -563.235 i
-1.18055 -44.5717 i
2.82485 400.01 i
2.80077 400.388 i
2.80077 400.388 i
2.80077 400.388 i
1.95262 461.005 i
1.98835 455.588 i
2.02877 454.692 i
1.98835 455.588 i
2.02877 454.692 i
2.02877 454.692 i
1.84471 477.23 i
1.8803 469.537 i
1.91414 465.484 i
1.84471 477.23 i
1.8803 469.537 i
1.8803 469.537 i
2.25189 429.315 i
2.25189 429.315 i
2.25189 429.315 i
2.25189 429.315 i
1.65869 505.41 i
3.0453 395.787 i
3.01591 396.311 i
3.01591 396.311 i
2.96022 396.765 i
2.96022 396.765 i
2.96022 396.765 i
2.47031 416.229 i
2.49888 414.277 i
2.49888 414.277 i
-2.59246 410.004 i
-2.56368 411.795 i
-2.56368 411.795 i
-2.59246 410.004 i
-2.26533 431.7 i
-2.26533 431.7 i
-2.26533 431.7 i
-2.26533 431.7 i
-2.34182 426.408 i
-2.34182 426.408 i
-2.46639 417.841 i
-2.52939 413.353 i
-2.52939 413.353 i
-2.52939 413.353 i
-2.56368 411.795 i
-2.56368 411.795 i
-2.8005 401.11 i
-2.8005 401.11 i
-1.82065 476.432 i
-2.14302 440.813 i
-2.11368 447.139 i
-2.11368 447.139 i
-2.26533 431.7 i
-1.82065 476.432 i
1.18805 -19.762 i
1.23394 211.082 i
1.18805 -19.762 i
1.23394 211.082 i
1.0983 -356.216 i
0.70806 -541.827 i
0.669202 -552.066 i
0.669202 -552.066 i
0.085345 -640.425 i
0.146317 -637.728 i
0.793978 -516.96 i
1.00473 -444.69 i
0.266183 -627.415 i
0.266183 -627.415 i
0.32775 -619.634 i
0.491286 -592.957 i
0.669202 -552.066 i
0.669202 -552.066 i
1.52957 527.132 i
1.5067 534.558 i
1.5067 534.558 i
1.5067 534.558 i
1.52957 527.132 i
1.52957 527.132 i
1.52957 527.132 i
0.085345 -640.425 i
0.085345 -640.425 i
-1.45843 549.278 i
-1.45843 549.278 i
-1.45843 549.278 i
-1.45843 549.278 i
-1.48792 542.241 i
-1.45843 549.278 i
-1.45843 549.278 i
-1.45843 549.278 i
-0.675744 -549.921 i
-1.25725 302.911 i
-1.09392 -362.941 i
-1.09392 -362.941 i
-1.12434 -273.288 i
-1.12434 -273.288 i
-1.12434 -273.288 i
-1.09392 -362.941 i
-1.12434 -273.288 i
-1.12434 -273.288 i
-1.12434 -273.288 i
-1.01087 -441.382 i
-0.206157 -633.789 i
-0.206157 -633.789 i
-0.206157 -633.789 i
-0.242933 -629.826 i
-0.242933 -629.826 i
-0.242933 -629.826 i
-0.206157 -633.789 i
-0.206157 -633.789 i
-0.206157 -633.789 i
2.80077 400.388 i
1.91414 465.484 i
1.95262 461.005 i
1.95262 461.005 i
2.47031 416.229 i
2.47031 416.229 i
2.25189 429.315 i
2.25189 429.315 i
-1.95815 463.291 i
-3.06287 396.183 i
-3.11338 395.827 i
-2.46639 417.841 i
-2.34182 426.408 i
-2.26533 431.7 i
-2.26533 431.7 i
-2.26533 431.7 i
-3.00192 396.718 i
-3.0324 396.708 i
-3.0324 396.708 i
-3.06287 396.183 i
-3.06287 396.183 i
-3.06287 396.183 i
-3.00192 396.718 i
-1.60699 517.669 i
-1.66517 505.009 i
-1.66517 505.009 i
-1.66517 505.009 i
-2.00961 456.847 i
-2.00961 456.847 i
-2.00961 456.847 i
1.18805 -19.762 i
1.18805 -19.762 i
1.18805 -19.762 i
1.18805 -19.762 i
0.793978 -516.96 i
0.0299832 -642.154 i
1.00473 -444.69 i
0.205637 -633.369 i
0.205637 -633.369 i
0.205637 -633.369 i
0.32775 -619.634 i
0.38207 -612.197 i
0.38207 -612.197 i
1.52957 527.132 i
-0.864599 -495.848 i
-0.864599 -495.848 i
-1.12434 -273.288 i
-1.18055 -44.5717 i
-1.12434 -273.288 i
-1.15244 -176.384 i
-1.18055 -44.5717 i
-1.18055 -44.5717 i
-1.18055 -44.5717 i
-1.57277 521.749 i
-1.57277 521.749 i
-1.45843 549.278 i
-1.48792 542.241 i
-0.675744 -549.921 i
-1.40359 561.346 i
-1.40359 561.346 i
-1.25725 302.911 i
-1.18055 -44.5717 i
-1.01087 -441.382 i
-1.45843 549.278 i
2.90351 397.984 i
2.96022 396.765 i
2.57601 410.521 i
2.80077 400.388 i
2.25189 429.315 i
2.32105 428.403 i
2.32105 428.403 i
-3.11338 395.827 i
-3.13896 395.56 i
-3.13896 395.56 i
-2.38465 423.584 i
3.0453 395.787 i
3.0453 395.787 i
2.96022 396.765 i
2.90351 397.984 i
2.90351 397.984 i
2.57601 410.521 i
-3.06287 396.183 i
-3.06287 396.183 i
-3.06287 396.183 i
2.80077 400.388 i
2.82485 400.01 i
3.11351 395.612 i
2.49888 414.277 i
-3.00192 396.718 i
-3.0324 396.708 i
-3.06287 396.183 i
-3.06287 396.183 i
-3.06287 396.183 i
-3.00192 396.718 i
-3.00192 396.718 i
2.96022 396.765 i
-2.26533 431.7 i
-3.06287 396.183 i
-3.06287 396.183 i
-3.06287 396.183 i
2.96022 396.765 i
2.96022 396.765 i
2.96022 396.765 i
# Curve 2 of 4	589535 points
# Curve title: "area change	zmax=0"
# x y type
2.25189 551.966 i
2.25189 551.966 i
2.25189 551.966 i
1.65869 654.966 i
1.65869 654.966 i
2.96022 509.39 i
3.01591 508.765 i
-3.06287 508.441 i
-2.11368 572.879 i
1.18805 -359.15 i
1.05972 -399.839 i
1.0983 -387.69 i
0.70806 -510.366 i
0.70806 -510.366 i
0.146317 -604.044 i
0.146317 -604.044 i
0.491286 -560.097 i
1.52957 635.18 i
1.52957 635.18 i
1.52957 635.18 i
-0.505413 -558.088 i
-0.621491 -531.661 i
-0.864599 -466.454 i
-1.40359 123.75 i
-1.45843 390.848 i
-1.45843 390.848 i
-1.45843 390.848 i
-1.12434 -376.489 i
-0.206157 -600.401 i
-0.206157 -600.401 i
-0.206157 -600.401 i
-0.206157 -600.401 i
2.80077 514.199 i
2.80077 514.199 i
2.80077 514.199 i
2.80077 514.199 i
-3.13896 507.729 i
3.11351 507.751 i
3.11351 507.751 i
2.25189 551.966 i
2.32105 549.84 i
-2.8005 514.413 i
-2.26533 553.268 i
-3.06287 508.441 i
-3.06287 508.441 i
-3.06287 508.441 i
-2.38465 542.58 i
-2.38465 542.58 i
-2.14302 565.365 i
-1.95815 594.572 i
1.18805 -359.15 i
1.18805 -359.15 i
1.18805 -359.15 i
0.0299832 -608.47 i
0.0299832 -608.47 i
1.05972 -399.839 i
0.266183 -593.879 i
0.38207 -578.77 i
1.52957 635.18 i
-0.505413 -558.088 i
-1.12434 -376.489 i
-1.15244 -372.752 i
-1.15244 -372.752 i
-1.18055 -357.725 i
-1.18055 -357.725 i
-1.18055 -357.725 i
-1.57277 676.707 i
-1.60699 669.542 i
-1.60699 669.542 i
-0.621491 -531.661 i
-1.18055 -357.725 i
2.82485 513.686 i
2.80077 514.199 i
2.80077 514.199 i
2.80077 514.199 i
1.95262 594.155 i
1.98835 586.828 i
2.02877 584.586 i
1.98835 586.828 i
2.02877 584.586 i
2.02877 584.586 i
1.84471 615.087 i
1.8803 605.645 i
1.91414 600.151 i
1.84471 615.087 i
1.8803 605.645 i
1.8803 605.645 i
2.25189 551.966 i
2.25189 551.966 i
2.25189 551.966 i
2.25189 551.966 i
1.65869 654.966 i
3.0453 508.059 i
3.01591 508.765 i
3.01591 508.765 i
2.96022 509.39 i
2.96022 509.39 i
2.96022 509.39 i
2.47031 534.714 i
2.49888 532.225 i
2.49888 532.225 i
-2.59246 525.615 i
-2.56368 527.821 i
-2.56368 527.821 i
-2.59246 525.615 i
-2.26533 553.268 i
-2.26533 553.268 i
-2.26533 553.268 i
-2.26533 553.268 i
-2.34182 546.14 i
-2.34182 546.14 i
-2.46639 535.375 i
-2.52939 529.794 i
-2.52939 529.794 i
-2.52939 529.794 i
-2.56368 527.821 i
-2.56368 527.821 i
-2.8005 514.413 i
-2.8005 514.413 i
-1.82065 614.71 i
-2.14302 565.365 i
-2.11368 572.879 i
-2.11368 572.879 i
-2.26533 553.268 i
-1.82065 614.71 i
1.18805 -359.15 i
1.23394 -330.104 i
1.18805 -359.15 i
1.23394 -330.104 i
1.0983 -387.69 i
0.70806 -510.366 i
0.669202 -520.391 i
0.669202 -520.391 i
0.085345 -606.729 i
0.146317 -604.044 i
0.793978 -486.874 i
1.00473 -417.338 i
0.266183 -593.879 i
0.266183 -593.879 i
0.32775 -586.18 i
0.491286 -560.097 i
0.669202 -520.391 i
0.669202 -520.391 i
1.52957 635.18 i
1.5067 578.14 i
1.5067 578.14 i
1.5067 578.14 i
1.52957 635.18 i
1.52957 635.18 i
1.52957 635.18 i
0.085345 -606.729 i
0.085345 -606.729 i
-1.45843 390.848 i
-1.45843 390.848 i
-1.45843 390.848 i
-1.45843 390.848 i
-1.48792 515.74 i
-1.45843 390.848 i
-1.45843 390.848 i
-1.45843 390.848 i
-0.675744 -518.958 i
-1.25725 -331.363 i
-1.09392 -387.386 i
-1.09392 -387.386 i
-1.12434 -376.489 i
-1.12434 -376.489 i
-1.12434 -376.489 i
-1.09392 -387.386 i
-1.12434 -376.489 i
-1.12434 -376.489 i
-1.12434 -376.489 i
-1.01087 -414.039 i
-0.206157 -600.401 i
-0.206157 -600.401 i
-0.206157 -600.401 i
-0.242933 -596.471 i
-0.242933 -596.471 i
-0.242933 -596.471 i
-0.206157 -600.401 i
-0.206157 -600.401 i
-0.206157 -600.401 i
2.80077 514.199 i
1.91414 600.151 i
1.95262 594.155 i
1.95262 594.155 i
2.47031 534.714 i
2.47031 534.714 i
2.25189 551.966 i
2.25189 551.966 i
-1.95815 594.572 i
-3.06287 508.441 i
-3.11338 508.078 i
-2.46639 535.375 i
-2.34182 546.14 i
-2.26533 553.268 i
-2.26533 553.268 i
-2.26533 553.268 i
-3.00192 508.983 i
-3.0324 509.02 i
-3.0324 509.02 i
-3.06287 508.441 i
-3.06287 508.441 i
-3.06287 508.441 i
-3.00192 508.983 i
-1.60699 669.542 i
-1.66517 653.002 i
-1.66517 653.002 i
-1.66517 653.002 i
-2.00961 586.233 i
-2.00961 586.233 i
-2.00961 586.233 i
1.18805 -359.15 i
1.18805 -359.15 i
1.18805 -359.15 i
1.18805 -359.15 i
0.793978 -486.874 i
0.0299832 -608.47 i
1.00473 -417.338 i
0.205637 -599.872 i
0.205637 -599.872 i
0.205637 -599.872 i
0.32775 -586.18 i
0.38207 -578.77 i
0.38207 -578.77 i
1.52957 635.18 i
-0.864599 -466.454 i
-0.864599 -466.454 i
-1.12434 -376.489 i
-1.18055 -357.725 i
-1.12434 -376.489 i
-1.15244 -372.752 i
-1.18055 -357.725 i
-1.18055 -357.725 i
-1.18055 -357.725 i
-1.57277 676.707 i
-1.57277 676.707 i
-1.45843 390.848 i
-1.48792 515.74 i
-0.675744 -518.958 i
-1.40359 123.75 i
-1.40359 123.75 i
-1.25725 -331.363 i
-1.18055 -357.725 i
-1.01087 -414.039 i
-1.45843 390.848 i
2.90351 511.01 i
2.96022 509.39 i
2.57601 527.236 i
2.80077 514.199 i
2.25189 551.966 i
2.32105 549.84 i
2.32105 549.84 i
-3.11338 508.078 i
-3.13896 507.729 i
-3.13896 507.729 i
-2.38465 542.58 i
3.0453 508.059 i
3.0453 508.059 i
2.96022 509.39 i
2.90351 511.01 i
2.90351 511.01 i
2.57601 527.236 i
-3.06287 508.441 i
-3.06287 508.441 i
-3.06287 508.441 i
2.80077 514.199 i
2.82485 513.686 i
3.11351 507.751 i
2.49888 532.225 i
-3.00192 508.983 i
-3.0324 509.02 i
-3.06287 508.441 i
-3.06287 508.441 i
-3.06287 508.441 i
-3.00192 508.983 i
-3.00192 508.983 i
2.96022 509.39 i
-2.26533 553.268 i
-3.06287 508.441 i
-3.06287 508.441 i
-3.06287 508.441 i
2.96022 509.39 i
2.96022 509.39 i
2.96022 509.39 i
# Curve 3 of 4	589535 points
# Curve title: "area change	zmax=0.2 R"
# x y type
2.25189 680.449 i
2.25189 680.449 i
2.25189 680.449 i
1.65869 497.997 i
1.65869 497.997 i
2.96022 624.834 i
3.01591 624.019 i
-3.06287 623.547 i
-2.11368 706.215 i
1.18805 -323.106 i
1.05972 -364.364 i
1.0983 -352.088 i
0.70806 -472.056 i
0.70806 -472.056 i
0.146317 -564.301 i
0.146317 -564.301 i
0.491286 -520.851 i
1.52957 -102.219 i
1.52957 -102.219 i
1.52957 -102.219 i
-0.505413 -518.801 i
-0.621491 -493.007 i
-0.864599 -428.899 i
-1.40359 -245.604 i
-1.45843 -224.814 i
-1.45843 -224.814 i
-1.45843 -224.814 i
-1.12434 -342.341 i
-0.206157 -560.784 i
-0.206157 -560.784 i
-0.206157 -560.784 i
-0.206157 -560.784 i
2.80077 631.065 i
2.80077 631.065 i
2.80077 631.065 i
2.80077 631.065 i
-3.13896 622.717 i
3.11351 622.677 i
3.11351 622.677 i
2.25189 680.449 i
2.32105 676.515 i
-2.8005 630.957 i
-2.26533 680.766 i
-3.06287 623.547 i
-3.06287 623.547 i
-3.06287 623.547 i
-2.38465 666.482 i
-2.38465 666.482 i
-2.14302 697.225 i
-1.95815 735.849 i
1.18805 -323.106 i
1.18805 -323.106 i
1.18805 -323.106 i
0.0299832 -568.695 i
0.0299832 -568.695 i
1.05972 -364.364 i
0.266183 -554.27 i
0.38207 -539.264 i
1.52957 -102.219 i
-0.505413 -518.801 i
-1.12434 -342.341 i
-1.15244 -336.501 i
-1.15244 -336.501 i
-1.18055 -324.181 i
-1.18055 -324.181 i
-1.18055 -324.181 i
-1.57277 77.1783 i
-1.60699 245.414 i
-1.60699 245.414 i
-0.621491 -493.007 i
-1.18055 -324.181 i
2.82485 630.367 i
2.80077 631.065 i
2.80077 631.065 i
2.80077 631.065 i
1.95262 737.507 i
1.98835 727.63 i
2.02877 723.015 i
1.98835 727.63 i
2.02877 723.015 i
2.02877 723.015 i
1.84471 765.172 i
1.8803 753.431 i
1.91414 745.833 i
1.84471 765.172 i
1.8803 753.431 i
1.8803 753.431 i
2.25189 680.449 i
2.25189 680.449 i
2.25189 680.449 i
2.25189 680.449 i
1.65869 497.997 i
3.0453 623.121 i
3.01591 624.019 i
3.01591 624.019 i
2.96022 624.834 i
2.96022 624.834 i
2.96022 624.834 i
2.47031 657.385 i
2.49888 654.22 i
2.49888 654.22 i
-2.59246 645.113 i
-2.56368 647.844 i
-2.56368 647.844 i
-2.59246 645.113 i
-2.26533 680.766 i
-2.26533 680.766 i
-2.26533 680.766 i
-2.26533 680.766 i
-2.34182 671.183 i
-2.34182 671.183 i
-2.46639 657.328 i
-2.52939 650.36 i
-2.52939 650.36 i
-2.52939 650.36 i
-2.56368 647.844 i
-2.56368 647.844 i
-2.8005 630.957 i
-2.8005 630.957 i
-1.82065 766.731 i
-2.14302 697.225 i
-2.11368 706.215 i
-2.11368 706.215 i
-2.26533 680.766 i
-1.82065 766.731 i
1.18805 -323.106 i
1.23394 -298.039 i
1.18805 -323.106 i
1.23394 -298.039 i
1.0983 -352.088 i
0.70806 -472.056 i
0.669202 -481.891 i
0.669202 -481.891 i
0.085345 -566.973 i
0.146317 -564.301 i
0.793978 -449.086 i
1.00473 -381.93 i
0.266183 -554.27 i
0.266183 -554.27 i
0.32775 -546.63 i
0.491286 -520.851 i
0.669202 -481.891 i
0.669202 -481.891 i
1.52957 -102.219 i
1.5067 -167.326 i
1.5067 -167.326 i
1.5067 -167.326 i
1.52957 -102.219 i
1.52957 -102.219 i
1.52957 -102.219 i
0.085345 -566.973 i
0.085345 -566.973 i
-1.45843 -224.814 i
-1.45843 -224.814 i
-1.45843 -224.814 i
-1.45843 -224.814 i
-1.48792 -202.097 i
-1.45843 -224.814 i
-1.45843 -224.814 i
-1.45843 -224.814 i
-0.675744 -480.619 i
-1.25725 -297.632 i
-1.09392 -352.533 i
-1.09392 -352.533 i
-1.12434 -342.341 i
-1.12434 -342.341 i
-1.12434 -342.341 i
-1.09392 -352.533 i
-1.12434 -342.341 i
-1.12434 -342.341 i
-1.12434 -342.341 i
-1.01087 -379.3 i
-0.206157 -560.784 i
-0.206157 -560.784 i
-0.206157 -560.784 i
-0.242933 -556.823 i
-0.242933 -556.823 i
-0.242933 -556.823 i
-0.206157 -560.784 i
-0.206157 -560.784 i
-0.206157 -560.784 i
2.80077 631.065 i
1.91414 745.833 i
1.95262 737.507 i
1.95262 737.507 i
2.47031 657.385 i
2.47031 657.385 i
2.25189 680.449 i
2.25189 680.449 i
-1.95815 735.849 i
-3.06287 623.547 i
-3.11338 623.148 i
-2.46639 657.328 i
-2.34182 671.183 i
-2.26533 680.766 i
-2.26533 680.766 i
-2.26533 680.766 i
-3.00192 624.116 i
-3.0324 624.186 i
-3.0324 624.186 i
-3.06287 623.547 i
-3.06287 623.547 i
-3.06287 623.547 i
-3.00192 624.116 i
-1.60699 245.414 i
-1.66517 524.815 i
-1.66517 524.815 i
-1.66517 524.815 i
-2.00961 724.64 i
-2.00961 724.64 i
-2.00961 724.64 i
1.18805 -323.106 i
1.18805 -323.106 i
1.18805 -323.106 i
1.18805 -323.106 i
0.793978 -449.086 i
0.0299832 -568.695 i
1.00473 -381.93 i
0.205637 -560.261 i
0.205637 -560.261 i
0.205637 -560.261 i
0.32775 -546.63 i
0.38207 -539.264 i
0.38207 -539.264 i
1.52957 -102.219 i
-0.864599 -428.899 i
-0.864599 -428.899 i
-1.12434 -342.341 i
-1.18055 -324.181 i
-1.12434 -342.341 i
-1.15244 -336.501 i
-1.18055 -324.181 i
-1.18055 -324.181 i
-1.18055 -324.181 i
-1.57277 77.1783 i
-1.57277 77.1783 i
-1.45843 -224.814 i
-1.48792 -202.097 i
-0.675744 -480.619 i
-1.40359 -245.604 i
-1.40359 -245.604 i
-1.25725 -297.632 i
-1.18055 -324.181 i
-1.01087 -379.3 i
-1.45843 -224.814 i
2.90351 626.933 i
2.96022 624.834 i
2.57601 647.64 i
2.80077 631.065 i
2.25189 680.449 i
2.32105 676.515 i
2.32105 676.515 i
-3.11338 623.148 i
-3.13896 622.717 i
-3.13896 622.717 i
-2.38465 666.482 i
3.0453 623.121 i
3.0453 623.121 i
2.96022 624.834 i
2.90351 626.933 i
2.90351 626.933 i
2.57601 647.64 i
-3.06287 623.547 i
-3.06287 623.547 i
-3.06287 623.547 i
2.80077 631.065 i
2.82485 630.367 i
3.11351 622.677 i
2.49888 654.22 i
-3.00192 624.116 i
-3.0324 624.186 i
-3.06287 623.547 i
-3.06287 623.547 i
-3.06287 623.547 i
-3.00192 624.116 i
-3.00192 624.116 i
2.96022 624.834 i
-2.26533 680.766 i
-3.06287 623.547 i
-3.06287 623.547 i
-3.06287 623.547 i
2.96022 624.834 i
2.96022 624.834 i
2.96022 624.834 i
