# Supplementary material for: Geometry can provide long-range mechanical guidance for embryogenesis
Source: PLoS Comput Biol. 2017 Mar 27;13(3):e1005443. doi: 10.1371/journal.pcbi.1005443 (PMC5386319; doi:10.1371/journal.pcbi.1005443)
Supplement: S3 Table — The first column contains the abcissae and the second the ordinates, curve 0 can be ignored, other curves are in the same order as in the figure caption. (CSV) [file pcbi.1005443.s006.csv]

# Curve 0 of 4	100 points
# x y type
-3.14 0 i
-3.07657 0 i
-3.01313 0 i
-2.9497 0 i
-2.88626 0 i
-2.82283 0 i
-2.75939 0 i
-2.69596 0 i
-2.63253 0 i
-2.56909 0 i
-2.50566 0 i
-2.44222 0 i
-2.37879 0 i
-2.31535 0 i
-2.25192 0 i
-2.18848 0 i
-2.12505 0 i
-2.06162 0 i
-1.99818 0 i
-1.93475 0 i
-1.87131 0 i
-1.80788 0 i
-1.74444 0 i
-1.68101 0 i
-1.61758 0 i
-1.55414 0 i
-1.49071 0 i
-1.42727 0 i
-1.36384 0 i
-1.3004 0 i
-1.23697 0 i
-1.17354 0 i
-1.1101 0 i
-1.04667 0 i
-0.983232 0 i
-0.919798 0 i
-0.856364 0 i
-0.792929 0 i
-0.729495 0 i
-0.666061 0 i
-0.602626 0 i
-0.539192 0 i
-0.475758 0 i
-0.412323 0 i
-0.348889 0 i
-0.285455 0 i
-0.22202 0 i
-0.158586 0 i
-0.0951515 0 i
-0.0317172 0 i
0.0317172 0 i
0.0951515 0 i
0.158586 0 i
0.22202 0 i
0.285455 0 i
0.348889 0 i
0.412323 0 i
0.475758 0 i
0.539192 0 i
0.602626 0 i
0.666061 0 i
0.729495 0 i
0.792929 0 i
0.856364 0 i
0.919798 0 i
0.983232 0 i
1.04667 0 i
1.1101 0 i
1.17354 0 i
1.23697 0 i
1.3004 0 i
1.36384 0 i
1.42727 0 i
1.49071 0 i
1.55414 0 i
1.61758 0 i
1.68101 0 i
1.74444 0 i
1.80788 0 i
1.87131 0 i
1.93475 0 i
1.99818 0 i
2.06162 0 i
2.12505 0 i
2.18848 0 i
2.25192 0 i
2.31535 0 i
2.37879 0 i
2.44222 0 i
2.50566 0 i
2.56909 0 i
2.63253 0 i
2.69596 0 i
2.75939 0 i
2.82283 0 i
2.88626 0 i
2.9497 0 i
3.01313 0 i
3.07657 0 i
3.14 0 i
# Curve 1 of 4	982559 points
# x y label type
2.25189 0.0188001 "↕"
2.25189 0.0188001 "↕"
2.25189 0.0188001 "↕"
2.25189 0.0188001 "↕"
1.66911 0.00646775 "↕"
1.66911 0.00646775 "↕"
1.64827 0.00774409 "↕"
1.64827 0.00774409 "↕"
1.64827 0.00774409 "↕"
2.96022 0.0228046 "↕"
2.99734 0.0239049 "↕"
2.9762 0.0259581 "↕"
2.9762 0.0259581 "↕"
2.53611 0.0239711 "↕"
-2.87122 0.0248644 "↕"
-2.87122 0.0248644 "↕"
-2.90411 0.0250028 "↕"
-2.90411 0.0250028 "↕"
-2.90411 0.0250028 "↕"
-3.06287 0.0237457 "↕"
-2.08564 0.0198267 "↕"
1.3706 -0.0232193 "↕"
1.18805 -0.0445502 "↕"
1.0532 -0.0412279 "↕"
1.07892 -0.0427615 "↕"
0.741228 -0.0206781 "↕"
0.177166 -0.00708738 "↕"
0.455803 -0.0112808 "↕"
0.455803 -0.0112808 "↕"
1.52957 0.00133314 "↕"
1.52957 0.00133314 "↕"
1.52957 0.00133314 "↕"
1.52957 0.00133314 "↕"
1.41853 -0.0161039 "↕"
-0.475942 -0.0116901 "↕"
-0.475942 -0.0116901 "↕"
-0.612017 -0.0155896 "↕"
-0.584155 -0.0151439 "↕"
-0.897076 -0.030412 "↕"
-0.897076 -0.030412 "↕"
-0.897076 -0.030412 "↕"
-1.42188 -0.0130661 "↕"
-1.45843 -0.00770349 "↕"
-1.45843 -0.00770349 "↕"
-1.45843 -0.00770349 "↕"
-1.45843 -0.00770349 "↕"
-0.764366 -0.0222924 "↕"
-0.790542 -0.0249292 "↕"
-0.790542 -0.0249292 "↕"
-1.12434 -0.0469861 "↕"
-0.206157 -0.00783549 "↕"
-0.206157 -0.00783549 "↕"
-0.206157 -0.00783549 "↕"
-0.206157 -0.00783549 "↕"
-0.206157 -0.00783549 "↕"
2.80077 0.0215837 "↕"
2.7466 0.025202 "↕"
2.76686 0.023179 "↕"
2.80077 0.0215837 "↕"
2.80077 0.0215837 "↕"
2.80077 0.0215837 "↕"
2.80077 0.0215837 "↕"
1.74914 0.0113518 "↕"
3.11778 0.0260044 "↕"
3.11778 0.0260044 "↕"
3.11778 0.0260044 "↕"
2.25189 0.0188001 "↕"
2.29799 0.0212076 "↕"
2.66322 0.0243384 "↕"
2.68539 0.0249061 "↕"
-2.79992 0.0244156 "↕"
-2.83482 0.0247028 "↕"
-2.26533 0.0209557 "↕"
-2.31671 0.0220175 "↕"
-2.31671 0.0220175 "↕"
-3.06287 0.0237457 "↕"
-3.06287 0.0237457 "↕"
-3.06287 0.0237457 "↕"
-3.06287 0.0237457 "↕"
-2.378 0.0222515 "↕"
-2.378 0.0222515 "↕"
-2.40891 0.0227334 "↕"
-2.66713 0.024178 "↕"
-2.69201 0.0234104 "↕"
-1.73947 0.0114211 "↕"
-1.69903 0.00939542 "↕"
-2.18423 0.0211706 "↕"
-1.98205 0.0175317 "↕"
-1.98205 0.0175317 "↕"
-1.98205 0.0175317 "↕"
1.12775 -0.0482038 "↕"
1.18805 -0.0445502 "↕"
1.18805 -0.0445502 "↕"
1.18805 -0.0445502 "↕"
1.18805 -0.0445502 "↕"
0.455803 -0.0112808 "↕"
0.434365 -0.0105839 "↕"
0.412922 -0.0103495 "↕"
0.038089 -0.00653651 "↕"
0.038089 -0.00653651 "↕"
1.0532 -0.0412279 "↕"
0.2558 -0.00796629 "↕"
0.390035 -0.0098555 "↕"
0.356196 -0.0092309 "↕"
0.356196 -0.0092309 "↕"
0.356196 -0.0092309 "↕"
0.542097 -0.0132334 "↕"
1.52957 0.00133314 "↕"
1.57515 0.000997458 "↕"
-0.538949 -0.0134666 "↕"
-1.12434 -0.0469861 "↕"
-1.14308 -0.0501031 "↕"
-1.14308 -0.0501031 "↕"
-1.16181 -0.0495517 "↕"
-1.16181 -0.0495517 "↕"
-1.16181 -0.0495517 "↕"
-1.18055 -0.0465376 "↕"
-1.18055 -0.0465376 "↕"
-1.18055 -0.0465376 "↕"
-1.18055 -0.0465376 "↕"
-0.790542 -0.0249292 "↕"
-0.81243 -0.023739 "↕"
-0.834318 -0.0266123 "↕"
-0.834318 -0.0266123 "↕"
-0.612017 -0.0155896 "↕"
-1.32351 -0.0314609 "↕"
-1.18055 -0.0465376 "↕"
-1.21262 -0.0455624 "↕"
-0.0730219 -0.00641213 "↕"
-0.0730219 -0.00641213 "↕"
-0.0730219 -0.00641213 "↕"
2.83288 0.0254975 "↕"
2.81682 0.0258076 "↕"
2.80077 0.0215837 "↕"
2.80077 0.0215837 "↕"
2.80077 0.0215837 "↕"
2.80077 0.0215837 "↕"
2.86649 0.0253745 "↕"
1.94716 0.0176442 "↕"
2.0358 0.0200171 "↕"
2.05704 0.0207547 "↕"
2.0358 0.0200171 "↕"
2.0358 0.0200171 "↕"
2.0358 0.0200171 "↕"
1.81408 0.0156173 "↕"
1.9215 0.0172043 "↕"
2.25189 0.0188001 "↕"
2.25189 0.0188001 "↕"
2.25189 0.0188001 "↕"
2.25189 0.0188001 "↕"
2.25189 0.0188001 "↕"
1.66911 0.00646775 "↕"
1.64827 0.00774409 "↕"
3.05251 0.0257985 "↕"
3.03292 0.023896 "↕"
2.96022 0.0228046 "↕"
2.96022 0.0228046 "↕"
2.96022 0.0228046 "↕"
2.96022 0.0228046 "↕"
1.81408 0.0156173 "↕"
1.79286 0.0152577 "↕"
2.40945 0.0236177 "↕"
2.43152 0.0238583 "↕"
2.43152 0.0238583 "↕"
2.16655 0.0212371 "↕"
-1.88464 0.0164841 "↕"
-1.85848 0.0144768 "↕"
-1.85848 0.0144768 "↕"
-1.85848 0.0144768 "↕"
-2.61228 0.0236518 "↕"
-2.63635 0.024061 "↕"
-2.43983 0.0234529 "↕"
-2.42437 0.0219758 "↕"
-2.40891 0.0227334 "↕"
-2.40891 0.0227334 "↕"
-2.40891 0.0227334 "↕"
-2.83482 0.0247028 "↕"
-2.26533 0.0209557 "↕"
-2.26533 0.0209557 "↕"
-2.26533 0.0209557 "↕"
-2.26533 0.0209557 "↕"
-2.26533 0.0209557 "↕"
-2.34944 0.0223044 "↕"
-2.34944 0.0223044 "↕"
-2.46126 0.0233757 "↕"
-2.48131 0.0229856 "↕"
-2.50137 0.0231026 "↕"
-2.50137 0.0231026 "↕"
-2.52331 0.0236817 "↕"
-2.52331 0.0236817 "↕"
-2.52331 0.0236817 "↕"
-2.75061 0.0242335 "↕"
-2.79992 0.0244156 "↕"
-2.79992 0.0244156 "↕"
-2.79992 0.0244156 "↕"
-1.8011 0.016816 "↕"
-1.73947 0.0114211 "↕"
-1.73947 0.0114211 "↕"
-2.26533 0.0209557 "↕"
-2.20755 0.0215902 "↕"
-2.20755 0.0215902 "↕"
-2.18423 0.0211706 "↕"
-2.18423 0.0211706 "↕"
-1.85848 0.0144768 "↕"
-1.85848 0.0144768 "↕"
1.18805 -0.0445502 "↕"
1.21865 -0.0454391 "↕"
1.18805 -0.0445502 "↕"
1.21865 -0.0454391 "↕"
1.12775 -0.0482038 "↕"
1.12775 -0.0482038 "↕"
0.115442 -0.00667626 "↕"
0.0750029 -0.00656984 "↕"
0.115442 -0.00667626 "↕"
0.115442 -0.00667626 "↕"
0.115442 -0.00667626 "↕"
0.826655 -0.0256584 "↕"
0.992917 -0.0365734 "↕"
0.2558 -0.00796629 "↕"
0.2558 -0.00796629 "↕"
0.2558 -0.00796629 "↕"
0.317618 -0.00859993 "↕"
0.615029 -0.0154113 "↕"
1.52957 0.00133314 "↕"
1.51433 -0.00515824 "↕"
1.49908 -0.00771189 "↕"
1.49908 -0.00771189 "↕"
1.49908 -0.00771189 "↕"
1.51433 -0.00515824 "↕"
1.51433 -0.00515824 "↕"
1.51433 -0.00515824 "↕"
1.52957 0.00133314 "↕"
1.52957 0.00133314 "↕"
1.52957 0.00133314 "↕"
1.52957 0.00133314 "↕"
1.41853 -0.0161039 "↕"
1.39457 -0.0159946 "↕"
1.3706 -0.0232193 "↕"
1.3706 -0.0232193 "↕"
0.0750029 -0.00656984 "↕"
0.0750029 -0.00656984 "↕"
0.0750029 -0.00656984 "↕"
-1.45843 -0.00770349 "↕"
-1.45843 -0.00770349 "↕"
-1.45843 -0.00770349 "↕"
-1.45843 -0.00770349 "↕"
-0.384721 -0.0094737 "↕"
-0.384721 -0.0094737 "↕"
-0.475942 -0.0116901 "↕"
-0.450245 -0.0114624 "↕"
-0.584155 -0.0151439 "↕"
-0.561551 -0.0140642 "↕"
-0.538949 -0.0134666 "↕"
-0.538949 -0.0134666 "↕"
-0.538949 -0.0134666 "↕"
-0.897076 -0.030412 "↕"
-0.920518 -0.0303179 "↕"
-0.943961 -0.0339421 "↕"
-0.943961 -0.0339421 "↕"
-0.943961 -0.0339421 "↕"
-1.45843 -0.00770349 "↕"
-1.47809 -0.00908502 "↕"
-1.45843 -0.00770349 "↕"
-1.45843 -0.00770349 "↕"
-1.45843 -0.00770349 "↕"
-1.45843 -0.00770349 "↕"
-0.714208 -0.0205579 "↕"
-0.739287 -0.0209591 "↕"
-0.764366 -0.0222924 "↕"
-0.764366 -0.0222924 "↕"
-1.28561 -0.0393711 "↕"
-1.32351 -0.0314609 "↕"
-1.32351 -0.0314609 "↕"
-1.32351 -0.0314609 "↕"
-1.28561 -0.0393711 "↕"
-1.28561 -0.0393711 "↕"
-1.10406 -0.0477714 "↕"
-1.10406 -0.0477714 "↕"
-1.10406 -0.0477714 "↕"
-1.12434 -0.0469861 "↕"
-1.12434 -0.0469861 "↕"
-1.12434 -0.0469861 "↕"
-1.12434 -0.0469861 "↕"
-1.10406 -0.0477714 "↕"
-1.12434 -0.0469861 "↕"
-1.12434 -0.0469861 "↕"
-1.12434 -0.0469861 "↕"
-1.12434 -0.0469861 "↕"
-0.992929 -0.0356061 "↕"
-0.943961 -0.0339421 "↕"
-0.943961 -0.0339421 "↕"
-0.124626 -0.00680283 "↕"
-0.124626 -0.00680283 "↕"
-0.0988241 -0.00659936 "↕"
-0.0730219 -0.00641213 "↕"
-0.206157 -0.00783549 "↕"
-0.206157 -0.00783549 "↕"
-0.206157 -0.00783549 "↕"
-0.230677 -0.00769407 "↕"
-0.230677 -0.00769407 "↕"
-0.230677 -0.00769407 "↕"
-0.230677 -0.00769407 "↕"
-0.206157 -0.00783549 "↕"
-0.206157 -0.00783549 "↕"
-0.206157 -0.00783549 "↕"
-0.206157 -0.00783549 "↕"
2.80077 0.0215837 "↕"
2.72914 0.0252153 "↕"
2.70727 0.0228548 "↕"
2.68539 0.0249061 "↕"
2.68539 0.0249061 "↕"
2.66322 0.0243384 "↕"
2.63941 0.0228066 "↕"
2.08901 0.0208523 "↕"
2.05704 0.0207547 "↕"
2.05704 0.0207547 "↕"
1.9215 0.0172043 "↕"
1.94716 0.0176442 "↕"
1.94716 0.0176442 "↕"
2.16655 0.0212371 "↕"
2.16655 0.0212371 "↕"
2.16655 0.0212371 "↕"
1.6115 0.00543214 "↕"
1.57515 0.000997458 "↕"
1.57515 0.000997458 "↕"
1.74914 0.0113518 "↕"
1.74914 0.0113518 "↕"
2.43152 0.0238583 "↕"
2.45378 0.0224055 "↕"
2.25189 0.0188001 "↕"
2.25189 0.0188001 "↕"
-1.92766 0.0169807 "↕"
-1.92766 0.0169807 "↕"
-1.92766 0.0169807 "↕"
-2.66713 0.024178 "↕"
-3.06287 0.0237457 "↕"
-3.09654 0.0243259 "↕"
-2.08564 0.0198267 "↕"
-2.06681 0.0205972 "↕"
-2.04798 0.0190555 "↕"
-2.04798 0.0190555 "↕"
-2.04798 0.0190555 "↕"
-2.46126 0.0233757 "↕"
-2.43983 0.0234529 "↕"
-2.90411 0.0250028 "↕"
-2.92321 0.025342 "↕"
-2.34944 0.0223044 "↕"
-2.31671 0.0220175 "↕"
-2.26533 0.0209557 "↕"
-2.26533 0.0209557 "↕"
-2.26533 0.0209557 "↕"
-2.26533 0.0209557 "↕"
-3.00192 0.0229603 "↕"
-3.02224 0.0257233 "↕"
-3.02224 0.0257233 "↕"
-3.04255 0.0259647 "↕"
-3.04255 0.0259647 "↕"
-3.04255 0.0259647 "↕"
-3.06287 0.0237457 "↕"
-3.06287 0.0237457 "↕"
-3.06287 0.0237457 "↕"
-3.06287 0.0237457 "↕"
-3.00192 0.0229603 "↕"
-2.98765 0.025645 "↕"
-2.95729 0.0256282 "↕"
-2.95729 0.0256282 "↕"
-1.63779 0.0063045 "↕"
-1.63779 0.0063045 "↕"
-1.63779 0.0063045 "↕"
-1.63779 0.0063045 "↕"
-1.69903 0.00939542 "↕"
-2.01956 0.0182108 "↕"
-2.04798 0.0190555 "↕"
-2.04798 0.0190555 "↕"
-2.01956 0.0182108 "↕"
-2.01956 0.0182108 "↕"
-1.98205 0.0175317 "↕"
1.18805 -0.0445502 "↕"
1.18805 -0.0445502 "↕"
1.18805 -0.0445502 "↕"
1.18805 -0.0445502 "↕"
1.18805 -0.0445502 "↕"
0.741228 -0.0206781 "↕"
0.741228 -0.0206781 "↕"
0.741228 -0.0206781 "↕"
0.873369 -0.028059 "↕"
0.826655 -0.0256584 "↕"
0.826655 -0.0256584 "↕"
0.826655 -0.0256584 "↕"
0.873369 -0.028059 "↕"
0.038089 -0.00653651 "↕"
0.00476071 -0.00666495 "↕"
0.00476071 -0.00666495 "↕"
0.00476071 -0.00666495 "↕"
0.992917 -0.0365734 "↕"
0.21543 -0.0074719 "↕"
0.177166 -0.00708738 "↕"
0.177166 -0.00708738 "↕"
0.21543 -0.0074719 "↕"
0.21543 -0.0074719 "↕"
0.21543 -0.0074719 "↕"
0.356196 -0.0092309 "↕"
0.317618 -0.00859993 "↕"
0.412922 -0.0103495 "↕"
0.390035 -0.0098555 "↕"
0.390035 -0.0098555 "↕"
1.52957 0.00133314 "↕"
-0.834318 -0.0266123 "↕"
-1.12434 -0.0469861 "↕"
-1.18055 -0.0465376 "↕"
-1.12434 -0.0469861 "↕"
-1.14308 -0.0501031 "↕"
-1.16181 -0.0495517 "↕"
-1.18055 -0.0465376 "↕"
-1.18055 -0.0465376 "↕"
-1.18055 -0.0465376 "↕"
-1.18055 -0.0465376 "↕"
-1.53412 -0.00149087 "↕"
-1.55432 0.00326017 "↕"
-1.53412 -0.00149087 "↕"
-1.53412 -0.00149087 "↕"
-1.45843 -0.00770349 "↕"
-1.47809 -0.00908502 "↕"
-0.714208 -0.0205579 "↕"
-0.714208 -0.0205579 "↕"
-1.36467 -0.0253657 "↕"
-1.36467 -0.0253657 "↕"
-1.36467 -0.0253657 "↕"
-1.36467 -0.0253657 "↕"
-1.18055 -0.0465376 "↕"
-1.02841 -0.039345 "↕"
-1.45843 -0.00770349 "↕"
2.90415 0.0259861 "↕"
2.88532 0.0236775 "↕"
2.86649 0.0253745 "↕"
2.86649 0.0253745 "↕"
2.86649 0.0253745 "↕"
2.96022 0.0228046 "↕"
2.94196 0.0259232 "↕"
2.94196 0.0259232 "↕"
2.58499 0.0241111 "↕"
2.56702 0.0243373 "↕"
2.35054 0.0229972 "↕"
2.72914 0.0252153 "↕"
2.7466 0.025202 "↕"
2.80077 0.0215837 "↕"
2.25189 0.0188001 "↕"
2.35054 0.0229972 "↕"
2.33605 0.0209601 "↕"
-2.92321 0.025342 "↕"
-2.94025 0.0239107 "↕"
-2.95729 0.0256282 "↕"
-2.95729 0.0256282 "↕"
-2.95729 0.0256282 "↕"
-2.378 0.0222515 "↕"
-0.0167041 -0.00636243 "↕"
0.00476071 -0.00666495 "↕"
1.6115 0.00543214 "↕"
3.07819 0.0260082 "↕"
3.05251 0.0257985 "↕"
3.05251 0.0257985 "↕"
3.05251 0.0257985 "↕"
2.96022 0.0228046 "↕"
2.94196 0.0259232 "↕"
2.92242 0.0237335 "↕"
2.90415 0.0259861 "↕"
2.90415 0.0259861 "↕"
2.90415 0.0259861 "↕"
2.56702 0.0243373 "↕"
2.58499 0.0241111 "↕"
-1.88464 0.0164841 "↕"
-1.90615 0.0192278 "↕"
-1.92766 0.0169807 "↕"
-3.06287 0.0237457 "↕"
-3.06287 0.0237457 "↕"
-3.06287 0.0237457 "↕"
-3.06287 0.0237457 "↕"
-0.384721 -0.0094737 "↕"
-0.384721 -0.0094737 "↕"
-0.384721 -0.0094737 "↕"
2.80077 0.0215837 "↕"
2.81682 0.0258076 "↕"
2.83288 0.0254975 "↕"
3.07819 0.0260082 "↕"
3.09798 0.0240069 "↕"
3.11778 0.0260044 "↕"
2.40945 0.0236177 "↕"
2.40945 0.0236177 "↕"
2.5156 0.0224128 "↕"
2.53611 0.0239711 "↕"
2.53611 0.0239711 "↕"
-3.00192 0.0229603 "↕"
-3.02224 0.0257233 "↕"
-3.04255 0.0259647 "↕"
-3.06287 0.0237457 "↕"
-3.06287 0.0237457 "↕"
-3.06287 0.0237457 "↕"
-3.06287 0.0237457 "↕"
-3.00192 0.0229603 "↕"
-3.00192 0.0229603 "↕"
-2.98765 0.025645 "↕"
2.96022 0.0228046 "↕"
2.9762 0.0259581 "↕"
-2.63635 0.024061 "↕"
-2.63635 0.024061 "↕"
-2.63635 0.024061 "↕"
-2.26533 0.0209557 "↕"
-2.75061 0.0242335 "↕"
-3.06287 0.0237457 "↕"
-3.06287 0.0237457 "↕"
-3.06287 0.0237457 "↕"
-3.06287 0.0237457 "↕"
2.96022 0.0228046 "↕"
2.96022 0.0228046 "↕"
2.96022 0.0228046 "↕"
2.96022 0.0228046 "↕"
2.08901 0.0208523 "↕"
2.08901 0.0208523 "↕"
2.08901 0.0208523 "↕"
# Curve 2 of 4	982559 points
# x y label type
2.25189 0.0195254 "↕"
2.25189 0.0195254 "↕"
2.25189 0.0195254 "↕"
2.25189 0.0195254 "↕"
1.66911 -0.0117314 "↕"
1.66911 -0.0117314 "↕"
1.64827 -0.0115734 "↕"
1.64827 -0.0115734 "↕"
1.64827 -0.0115734 "↕"
2.96022 0.0273234 "↕"
2.99734 0.0285818 "↕"
2.9762 0.0308613 "↕"
2.9762 0.0308613 "↕"
2.53611 0.0266373 "↕"
-2.87122 0.0295081 "↕"
-2.87122 0.0295081 "↕"
-2.90411 0.0297181 "↕"
-2.90411 0.0297181 "↕"
-2.90411 0.0297181 "↕"
-3.06287 0.0285059 "↕"
-2.08564 0.0179033 "↕"
1.3706 -0.0480869 "↕"
1.18805 -0.0327742 "↕"
1.0532 -0.0259069 "↕"
1.07892 -0.0269473 "↕"
0.741228 -0.0127899 "↕"
0.177166 -0.00262743 "↕"
0.455803 -0.00623038 "↕"
0.455803 -0.00623038 "↕"
1.52957 -0.0288419 "↕"
1.52957 -0.0288419 "↕"
1.52957 -0.0288419 "↕"
1.52957 -0.0288419 "↕"
1.41853 -0.0470261 "↕"
-0.475942 -0.00623519 "↕"
-0.475942 -0.00623519 "↕"
-0.612017 -0.00887761 "↕"
-0.584155 -0.00877976 "↕"
-0.897076 -0.0188851 "↕"
-0.897076 -0.0188851 "↕"
-0.897076 -0.0188851 "↕"
-1.42188 -0.0445702 "↕"
-1.45843 -0.0407826 "↕"
-1.45843 -0.0407826 "↕"
-1.45843 -0.0407826 "↕"
-1.45843 -0.0407826 "↕"
-0.764366 -0.0134989 "↕"
-0.790542 -0.0152677 "↕"
-0.790542 -0.0152677 "↕"
-1.12434 -0.0305624 "↕"
-0.206157 -0.00329562 "↕"
-0.206157 -0.00329562 "↕"
-0.206157 -0.00329562 "↕"
-0.206157 -0.00329562 "↕"
-0.206157 -0.00329562 "↕"
2.80077 0.0253581 "↕"
2.7466 0.0291735 "↕"
2.76686 0.0270405 "↕"
2.80077 0.0253581 "↕"
2.80077 0.0253581 "↕"
2.80077 0.0253581 "↕"
2.80077 0.0253581 "↕"
1.74914 -0.00171585 "↕"
3.11778 0.0311004 "↕"
3.11778 0.0311004 "↕"
3.11778 0.0311004 "↕"
2.25189 0.0195254 "↕"
2.29799 0.0220561 "↕"
2.66322 0.0277547 "↕"
2.68539 0.0285737 "↕"
-2.79992 0.0287345 "↕"
-2.83482 0.0291945 "↕"
-2.26533 0.0222482 "↕"
-2.31671 0.0231729 "↕"
-2.31671 0.0231729 "↕"
-3.06287 0.0285059 "↕"
-3.06287 0.0285059 "↕"
-3.06287 0.0285059 "↕"
-3.06287 0.0285059 "↕"
-2.378 0.0238806 "↕"
-2.378 0.0238806 "↕"
-2.40891 0.0246412 "↕"
-2.66713 0.027904 "↕"
-2.69201 0.0272338 "↕"
-1.73947 -0.00235165 "↕"
-1.69903 -0.0066534 "↕"
-2.18423 0.0208871 "↕"
-1.98205 0.0130454 "↕"
-1.98205 0.0130454 "↕"
-1.98205 0.0130454 "↕"
1.12775 -0.0319033 "↕"
1.18805 -0.0327742 "↕"
1.18805 -0.0327742 "↕"
1.18805 -0.0327742 "↕"
1.18805 -0.0327742 "↕"
0.455803 -0.00623038 "↕"
0.434365 -0.00547381 "↕"
0.412922 -0.00538491 "↕"
0.038089 -0.00232736 "↕"
0.038089 -0.00232736 "↕"
1.0532 -0.0259069 "↕"
0.2558 -0.00350687 "↕"
0.390035 -0.00499859 "↕"
0.356196 -0.0047514 "↕"
0.356196 -0.0047514 "↕"
0.356196 -0.0047514 "↕"
0.542097 -0.00749263 "↕"
1.52957 -0.0288419 "↕"
1.57515 -0.0247136 "↕"
-0.538949 -0.00741192 "↕"
-1.12434 -0.0305624 "↕"
-1.14308 -0.033212 "↕"
-1.14308 -0.033212 "↕"
-1.16181 -0.0339989 "↕"
-1.16181 -0.0339989 "↕"
-1.16181 -0.0339989 "↕"
-1.18055 -0.0344883 "↕"
-1.18055 -0.0344883 "↕"
-1.18055 -0.0344883 "↕"
-1.18055 -0.0344883 "↕"
-0.790542 -0.0152677 "↕"
-0.81243 -0.0145982 "↕"
-0.834318 -0.0162475 "↕"
-0.834318 -0.0162475 "↕"
-0.612017 -0.00887761 "↕"
-1.32351 -0.0467345 "↕"
-1.18055 -0.0344883 "↕"
-1.21262 -0.0369433 "↕"
-0.0730219 -0.00211093 "↕"
-0.0730219 -0.00211093 "↕"
-0.0730219 -0.00211093 "↕"
2.83288 0.0297828 "↕"
2.81682 0.0302424 "↕"
2.80077 0.0253581 "↕"
2.80077 0.0253581 "↕"
2.80077 0.0253581 "↕"
2.80077 0.0253581 "↕"
2.86649 0.0298681 "↕"
1.94716 0.0120498 "↕"
2.0358 0.0166481 "↕"
2.05704 0.0177396 "↕"
2.0358 0.0166481 "↕"
2.0358 0.0166481 "↕"
2.0358 0.0166481 "↕"
1.81408 0.00503257 "↕"
1.9215 0.0109689 "↕"
2.25189 0.0195254 "↕"
2.25189 0.0195254 "↕"
2.25189 0.0195254 "↕"
2.25189 0.0195254 "↕"
2.25189 0.0195254 "↕"
1.66911 -0.0117314 "↕"
1.64827 -0.0115734 "↕"
3.05251 0.030822 "↕"
3.03292 0.0285702 "↕"
2.96022 0.0273234 "↕"
2.96022 0.0273234 "↕"
2.96022 0.0273234 "↕"
2.96022 0.0273234 "↕"
1.81408 0.00503257 "↕"
1.79286 0.004822 "↕"
2.40945 0.0252808 "↕"
2.43152 0.0256593 "↕"
2.43152 0.0256593 "↕"
2.16655 0.0203574 "↕"
-1.88464 0.00947857 "↕"
-1.85848 0.00628934 "↕"
-1.85848 0.00628934 "↕"
-1.85848 0.00628934 "↕"
-2.61228 0.0273047 "↕"
-2.63635 0.0275966 "↕"
-2.43983 0.02572 "↕"
-2.42437 0.0243023 "↕"
-2.40891 0.0246412 "↕"
-2.40891 0.0246412 "↕"
-2.40891 0.0246412 "↕"
-2.83482 0.0291945 "↕"
-2.26533 0.0222482 "↕"
-2.26533 0.0222482 "↕"
-2.26533 0.0222482 "↕"
-2.26533 0.0222482 "↕"
-2.26533 0.0222482 "↕"
-2.34944 0.0238021 "↕"
-2.34944 0.0238021 "↕"
-2.46126 0.0259905 "↕"
-2.48131 0.0258169 "↕"
-2.50137 0.0257576 "↕"
-2.50137 0.0257576 "↕"
-2.52331 0.0266288 "↕"
-2.52331 0.0266288 "↕"
-2.52331 0.0266288 "↕"
-2.75061 0.0283906 "↕"
-2.79992 0.0287345 "↕"
-2.79992 0.0287345 "↕"
-2.79992 0.0287345 "↕"
-1.8011 0.00697491 "↕"
-1.73947 -0.00235165 "↕"
-1.73947 -0.00235165 "↕"
-2.26533 0.0222482 "↕"
-2.20755 0.0214575 "↕"
-2.20755 0.0214575 "↕"
-2.18423 0.0208871 "↕"
-2.18423 0.0208871 "↕"
-1.85848 0.00628934 "↕"
-1.85848 0.00628934 "↕"
1.18805 -0.0327742 "↕"
1.21865 -0.0373469 "↕"
1.18805 -0.0327742 "↕"
1.21865 -0.0373469 "↕"
1.12775 -0.0319033 "↕"
1.12775 -0.0319033 "↕"
0.115442 -0.00247427 "↕"
0.0750029 -0.0023049 "↕"
0.115442 -0.00247427 "↕"
0.115442 -0.00247427 "↕"
0.115442 -0.00247427 "↕"
0.826655 -0.016266 "↕"
0.992917 -0.0230155 "↕"
0.2558 -0.00350687 "↕"
0.2558 -0.00350687 "↕"
0.2558 -0.00350687 "↕"
0.317618 -0.00404414 "↕"
0.615029 -0.00905937 "↕"
1.52957 -0.0288419 "↕"
1.51433 -0.0358926 "↕"
1.49908 -0.0404431 "↕"
1.49908 -0.0404431 "↕"
1.49908 -0.0404431 "↕"
1.51433 -0.0358926 "↕"
1.51433 -0.0358926 "↕"
1.51433 -0.0358926 "↕"
1.52957 -0.0288419 "↕"
1.52957 -0.0288419 "↕"
1.52957 -0.0288419 "↕"
1.52957 -0.0288419 "↕"
1.41853 -0.0470261 "↕"
1.39457 -0.0453481 "↕"
1.3706 -0.0480869 "↕"
1.3706 -0.0480869 "↕"
0.0750029 -0.0023049 "↕"
0.0750029 -0.0023049 "↕"
0.0750029 -0.0023049 "↕"
-1.45843 -0.0407826 "↕"
-1.45843 -0.0407826 "↕"
-1.45843 -0.0407826 "↕"
-1.45843 -0.0407826 "↕"
-0.384721 -0.00465943 "↕"
-0.384721 -0.00465943 "↕"
-0.475942 -0.00623519 "↕"
-0.450245 -0.00606724 "↕"
-0.584155 -0.00877976 "↕"
-0.561551 -0.00812618 "↕"
-0.538949 -0.00741192 "↕"
-0.538949 -0.00741192 "↕"
-0.538949 -0.00741192 "↕"
-0.897076 -0.0188851 "↕"
-0.920518 -0.0188631 "↕"
-0.943961 -0.0212164 "↕"
-0.943961 -0.0212164 "↕"
-0.943961 -0.0212164 "↕"
-1.45843 -0.0407826 "↕"
-1.47809 -0.0411127 "↕"
-1.45843 -0.0407826 "↕"
-1.45843 -0.0407826 "↕"
-1.45843 -0.0407826 "↕"
-1.45843 -0.0407826 "↕"
-0.714208 -0.01244 "↕"
-0.739287 -0.0127628 "↕"
-0.764366 -0.0134989 "↕"
-0.764366 -0.0134989 "↕"
-1.28561 -0.0445681 "↕"
-1.32351 -0.0467345 "↕"
-1.32351 -0.0467345 "↕"
-1.32351 -0.0467345 "↕"
-1.28561 -0.0445681 "↕"
-1.28561 -0.0445681 "↕"
-1.10406 -0.0303765 "↕"
-1.10406 -0.0303765 "↕"
-1.10406 -0.0303765 "↕"
-1.12434 -0.0305624 "↕"
-1.12434 -0.0305624 "↕"
-1.12434 -0.0305624 "↕"
-1.12434 -0.0305624 "↕"
-1.10406 -0.0303765 "↕"
-1.12434 -0.0305624 "↕"
-1.12434 -0.0305624 "↕"
-1.12434 -0.0305624 "↕"
-1.12434 -0.0305624 "↕"
-0.992929 -0.0222681 "↕"
-0.943961 -0.0212164 "↕"
-0.943961 -0.0212164 "↕"
-0.124626 -0.00247652 "↕"
-0.124626 -0.00247652 "↕"
-0.0988241 -0.00212787 "↕"
-0.0730219 -0.00211093 "↕"
-0.206157 -0.00329562 "↕"
-0.206157 -0.00329562 "↕"
-0.206157 -0.00329562 "↕"
-0.230677 -0.00320057 "↕"
-0.230677 -0.00320057 "↕"
-0.230677 -0.00320057 "↕"
-0.230677 -0.00320057 "↕"
-0.206157 -0.00329562 "↕"
-0.206157 -0.00329562 "↕"
-0.206157 -0.00329562 "↕"
-0.206157 -0.00329562 "↕"
2.80077 0.0253581 "↕"
2.72914 0.0291613 "↕"
2.70727 0.0264491 "↕"
2.68539 0.0285737 "↕"
2.68539 0.0285737 "↕"
2.66322 0.0277547 "↕"
2.63941 0.026062 "↕"
2.08901 0.0186058 "↕"
2.05704 0.0177396 "↕"
2.05704 0.0177396 "↕"
1.9215 0.0109689 "↕"
1.94716 0.0120498 "↕"
1.94716 0.0120498 "↕"
2.16655 0.0203574 "↕"
2.16655 0.0203574 "↕"
2.16655 0.0203574 "↕"
1.6115 -0.0174681 "↕"
1.57515 -0.0247136 "↕"
1.57515 -0.0247136 "↕"
1.74914 -0.00171585 "↕"
1.74914 -0.00171585 "↕"
2.43152 0.0256593 "↕"
2.45378 0.0245591 "↕"
2.25189 0.0195254 "↕"
2.25189 0.0195254 "↕"
-1.92766 0.0113777 "↕"
-1.92766 0.0113777 "↕"
-1.92766 0.0113777 "↕"
-2.66713 0.027904 "↕"
-3.06287 0.0285059 "↕"
-3.09654 0.0291883 "↕"
-2.08564 0.0179033 "↕"
-2.06681 0.0188882 "↕"
-2.04798 0.0165519 "↕"
-2.04798 0.0165519 "↕"
-2.04798 0.0165519 "↕"
-2.46126 0.0259905 "↕"
-2.43983 0.02572 "↕"
-2.90411 0.0297181 "↕"
-2.92321 0.0302232 "↕"
-2.34944 0.0238021 "↕"
-2.31671 0.0231729 "↕"
-2.26533 0.0222482 "↕"
-2.26533 0.0222482 "↕"
-2.26533 0.0222482 "↕"
-2.26533 0.0222482 "↕"
-3.00192 0.0274899 "↕"
-3.02224 0.0308927 "↕"
-3.02224 0.0308927 "↕"
-3.04255 0.0311171 "↕"
-3.04255 0.0311171 "↕"
-3.04255 0.0311171 "↕"
-3.06287 0.0285059 "↕"
-3.06287 0.0285059 "↕"
-3.06287 0.0285059 "↕"
-3.06287 0.0285059 "↕"
-3.00192 0.0274899 "↕"
-2.98765 0.030694 "↕"
-2.95729 0.0306407 "↕"
-2.95729 0.0306407 "↕"
-1.63779 -0.0137835 "↕"
-1.63779 -0.0137835 "↕"
-1.63779 -0.0137835 "↕"
-1.63779 -0.0137835 "↕"
-1.69903 -0.0066534 "↕"
-2.01956 0.0148313 "↕"
-2.04798 0.0165519 "↕"
-2.04798 0.0165519 "↕"
-2.01956 0.0148313 "↕"
-2.01956 0.0148313 "↕"
-1.98205 0.0130454 "↕"
1.18805 -0.0327742 "↕"
1.18805 -0.0327742 "↕"
1.18805 -0.0327742 "↕"
1.18805 -0.0327742 "↕"
1.18805 -0.0327742 "↕"
0.741228 -0.0127899 "↕"
0.741228 -0.0127899 "↕"
0.741228 -0.0127899 "↕"
0.873369 -0.0175636 "↕"
0.826655 -0.016266 "↕"
0.826655 -0.016266 "↕"
0.826655 -0.016266 "↕"
0.873369 -0.0175636 "↕"
0.038089 -0.00232736 "↕"
0.00476071 -0.002413 "↕"
0.00476071 -0.002413 "↕"
0.00476071 -0.002413 "↕"
0.992917 -0.0230155 "↕"
0.21543 -0.00304588 "↕"
0.177166 -0.00262743 "↕"
0.177166 -0.00262743 "↕"
0.21543 -0.00304588 "↕"
0.21543 -0.00304588 "↕"
0.21543 -0.00304588 "↕"
0.356196 -0.0047514 "↕"
0.317618 -0.00404414 "↕"
0.412922 -0.00538491 "↕"
0.390035 -0.00499859 "↕"
0.390035 -0.00499859 "↕"
1.52957 -0.0288419 "↕"
-0.834318 -0.0162475 "↕"
-1.12434 -0.0305624 "↕"
-1.18055 -0.0344883 "↕"
-1.12434 -0.0305624 "↕"
-1.14308 -0.033212 "↕"
-1.16181 -0.0339989 "↕"
-1.18055 -0.0344883 "↕"
-1.18055 -0.0344883 "↕"
-1.18055 -0.0344883 "↕"
-1.18055 -0.0344883 "↕"
-1.53412 -0.0304593 "↕"
-1.55432 -0.0241904 "↕"
-1.53412 -0.0304593 "↕"
-1.53412 -0.0304593 "↕"
-1.45843 -0.0407826 "↕"
-1.47809 -0.0411127 "↕"
-0.714208 -0.01244 "↕"
-0.714208 -0.01244 "↕"
-1.36467 -0.0489522 "↕"
-1.36467 -0.0489522 "↕"
-1.36467 -0.0489522 "↕"
-1.36467 -0.0489522 "↕"
-1.18055 -0.0344883 "↕"
-1.02841 -0.0248349 "↕"
-1.45843 -0.0407826 "↕"
2.90415 0.0306563 "↕"
2.88532 0.0280464 "↕"
2.86649 0.0298681 "↕"
2.86649 0.0298681 "↕"
2.86649 0.0298681 "↕"
2.96022 0.0273234 "↕"
2.94196 0.0307171 "↕"
2.94196 0.0307171 "↕"
2.58499 0.0270788 "↕"
2.56702 0.0272472 "↕"
2.35054 0.0241053 "↕"
2.72914 0.0291613 "↕"
2.7466 0.0291735 "↕"
2.80077 0.0253581 "↕"
2.25189 0.0195254 "↕"
2.35054 0.0241053 "↕"
2.33605 0.0221687 "↕"
-2.92321 0.0302232 "↕"
-2.94025 0.0285131 "↕"
-2.95729 0.0306407 "↕"
-2.95729 0.0306407 "↕"
-2.95729 0.0306407 "↕"
-2.378 0.0238806 "↕"
-0.0167041 -0.00203389 "↕"
0.00476071 -0.002413 "↕"
1.6115 -0.0174681 "↕"
3.07819 0.0311388 "↕"
3.05251 0.030822 "↕"
3.05251 0.030822 "↕"
3.05251 0.030822 "↕"
2.96022 0.0273234 "↕"
2.94196 0.0307171 "↕"
2.92242 0.0282424 "↕"
2.90415 0.0306563 "↕"
2.90415 0.0306563 "↕"
2.90415 0.0306563 "↕"
2.56702 0.0272472 "↕"
2.58499 0.0270788 "↕"
-1.88464 0.00947857 "↕"
-1.90615 0.0135201 "↕"
-1.92766 0.0113777 "↕"
-3.06287 0.0285059 "↕"
-3.06287 0.0285059 "↕"
-3.06287 0.0285059 "↕"
-3.06287 0.0285059 "↕"
-0.384721 -0.00465943 "↕"
-0.384721 -0.00465943 "↕"
-0.384721 -0.00465943 "↕"
2.80077 0.0253581 "↕"
2.81682 0.0302424 "↕"
2.83288 0.0297828 "↕"
3.07819 0.0311388 "↕"
3.09798 0.0287741 "↕"
3.11778 0.0311004 "↕"
2.40945 0.0252808 "↕"
2.40945 0.0252808 "↕"
2.5156 0.0248988 "↕"
2.53611 0.0266373 "↕"
2.53611 0.0266373 "↕"
-3.00192 0.0274899 "↕"
-3.02224 0.0308927 "↕"
-3.04255 0.0311171 "↕"
-3.06287 0.0285059 "↕"
-3.06287 0.0285059 "↕"
-3.06287 0.0285059 "↕"
-3.06287 0.0285059 "↕"
-3.00192 0.0274899 "↕"
-3.00192 0.0274899 "↕"
-2.98765 0.030694 "↕"
2.96022 0.0273234 "↕"
2.9762 0.0308613 "↕"
-2.63635 0.0275966 "↕"
-2.63635 0.0275966 "↕"
-2.63635 0.0275966 "↕"
-2.26533 0.0222482 "↕"
-2.75061 0.0283906 "↕"
-3.06287 0.0285059 "↕"
-3.06287 0.0285059 "↕"
-3.06287 0.0285059 "↕"
-3.06287 0.0285059 "↕"
2.96022 0.0273234 "↕"
2.96022 0.0273234 "↕"
2.96022 0.0273234 "↕"
2.96022 0.0273234 "↕"
2.08901 0.0186058 "↕"
2.08901 0.0186058 "↕"
2.08901 0.0186058 "↕"
# Curve 3 of 4	982559 points
# x y label type
2.25189 0.0189374 "↕"
2.25189 0.0189374 "↕"
2.25189 0.0189374 "↕"
2.25189 0.0189374 "↕"
1.66911 -0.0418841 "↕"
1.66911 -0.0418841 "↕"
1.64827 -0.0418627 "↕"
1.64827 -0.0418627 "↕"
1.64827 -0.0418627 "↕"
2.96022 0.0325245 "↕"
2.99734 0.0338315 "↕"
2.9762 0.0362258 "↕"
2.9762 0.0362258 "↕"
2.53611 0.0291287 "↕"
-2.87122 0.0345142 "↕"
-2.87122 0.0345142 "↕"
-2.90411 0.0348299 "↕"
-2.90411 0.0348299 "↕"
-2.90411 0.0348299 "↕"
-3.06287 0.0337316 "↕"
-2.08564 0.0123064 "↕"
1.3706 -0.0342739 "↕"
1.18805 -0.0219485 "↕"
1.0532 -0.0178611 "↕"
1.07892 -0.0183944 "↕"
0.741228 -0.00867389 "↕"
0.177166 -0.000226058 "↕"
0.455803 -0.00331075 "↕"
0.455803 -0.00331075 "↕"
1.52957 -0.0444148 "↕"
1.52957 -0.0444148 "↕"
1.52957 -0.0444148 "↕"
1.52957 -0.0444148 "↕"
1.41853 -0.0379775 "↕"
-0.475942 -0.00342091 "↕"
-0.475942 -0.00342091 "↕"
-0.612017 -0.00561048 "↕"
-0.584155 -0.005422 "↕"
-0.897076 -0.0129669 "↕"
-0.897076 -0.0129669 "↕"
-0.897076 -0.0129669 "↕"
-1.42188 -0.0367286 "↕"
-1.45843 -0.0390939 "↕"
-1.45843 -0.0390939 "↕"
-1.45843 -0.0390939 "↕"
-1.45843 -0.0390939 "↕"
-0.764366 -0.00908755 "↕"
-0.790542 -0.0102246 "↕"
-0.790542 -0.0102246 "↕"
-1.12434 -0.0210351 "↕"
-0.206157 -0.000872583 "↕"
-0.206157 -0.000872583 "↕"
-0.206157 -0.000872583 "↕"
-0.206157 -0.000872583 "↕"
-0.206157 -0.000872583 "↕"
2.80077 0.0294317 "↕"
2.7466 0.0334619 "↕"
2.76686 0.0312867 "↕"
2.80077 0.0294317 "↕"
2.80077 0.0294317 "↕"
2.80077 0.0294317 "↕"
2.80077 0.0294317 "↕"
1.74914 -0.0270727 "↕"
3.11778 0.0366675 "↕"
3.11778 0.0366675 "↕"
3.11778 0.0366675 "↕"
2.25189 0.0189374 "↕"
2.29799 0.0218319 "↕"
2.66322 0.0313517 "↕"
2.68539 0.0323855 "↕"
-2.79992 0.0333214 "↕"
-2.83482 0.033982 "↕"
-2.26533 0.0221443 "↕"
-2.31671 0.023066 "↕"
-2.31671 0.023066 "↕"
-3.06287 0.0337316 "↕"
-3.06287 0.0337316 "↕"
-3.06287 0.0337316 "↕"
-3.06287 0.0337316 "↕"
-2.378 0.0245942 "↕"
-2.378 0.0245942 "↕"
-2.40891 0.0257445 "↕"
-2.66713 0.031606 "↕"
-2.69201 0.03117 "↕"
-1.73947 -0.0286221 "↕"
-1.69903 -0.0357255 "↕"
-2.18423 0.0182407 "↕"
-1.98205 0.0030146 "↕"
-1.98205 0.0030146 "↕"
-1.98205 0.0030146 "↕"
1.12775 -0.0216518 "↕"
1.18805 -0.0219485 "↕"
1.18805 -0.0219485 "↕"
1.18805 -0.0219485 "↕"
1.18805 -0.0219485 "↕"
0.455803 -0.00331075 "↕"
0.434365 -0.00282148 "↕"
0.412922 -0.00263412 "↕"
0.038089 0.000101695 "↕"
0.038089 0.000101695 "↕"
1.0532 -0.0178611 "↕"
0.2558 -0.00108923 "↕"
0.390035 -0.00228345 "↕"
0.356196 -0.0021455 "↕"
0.356196 -0.0021455 "↕"
0.356196 -0.0021455 "↕"
0.542097 -0.00453576 "↕"
1.52957 -0.0444148 "↕"
1.57515 -0.0485741 "↕"
-0.538949 -0.00430841 "↕"
-1.12434 -0.0210351 "↕"
-1.14308 -0.0221828 "↕"
-1.14308 -0.0221828 "↕"
-1.16181 -0.0227074 "↕"
-1.16181 -0.0227074 "↕"
-1.16181 -0.0227074 "↕"
-1.18055 -0.0237775 "↕"
-1.18055 -0.0237775 "↕"
-1.18055 -0.0237775 "↕"
-1.18055 -0.0237775 "↕"
-0.790542 -0.0102246 "↕"
-0.81243 -0.0104392 "↕"
-0.834318 -0.010944 "↕"
-0.834318 -0.010944 "↕"
-0.612017 -0.00561048 "↕"
-1.32351 -0.0317771 "↕"
-1.18055 -0.0237775 "↕"
-1.21262 -0.025161 "↕"
-0.0730219 0.000238796 "↕"
-0.0730219 0.000238796 "↕"
-0.0730219 0.000238796 "↕"
2.83288 0.0343641 "↕"
2.81682 0.0351562 "↕"
2.80077 0.0294317 "↕"
2.80077 0.0294317 "↕"
2.80077 0.0294317 "↕"
2.80077 0.0294317 "↕"
2.86649 0.0347803 "↕"
1.94716 0.000523166 "↕"
2.0358 0.00884461 "↕"
2.05704 0.0107872 "↕"
2.0358 0.00884461 "↕"
2.0358 0.00884461 "↕"
2.0358 0.00884461 "↕"
1.81408 -0.01568 "↕"
1.9215 -0.00210023 "↕"
2.25189 0.0189374 "↕"
2.25189 0.0189374 "↕"
2.25189 0.0189374 "↕"
2.25189 0.0189374 "↕"
2.25189 0.0189374 "↕"
1.66911 -0.0418841 "↕"
1.64827 -0.0418627 "↕"
3.05251 0.0363295 "↕"
3.03292 0.0338098 "↕"
2.96022 0.0325245 "↕"
2.96022 0.0325245 "↕"
2.96022 0.0325245 "↕"
2.96022 0.0325245 "↕"
1.81408 -0.01568 "↕"
1.79286 -0.0165812 "↕"
2.40945 0.0262761 "↕"
2.43152 0.0269162 "↕"
2.43152 0.0269162 "↕"
2.16655 0.0169961 "↕"
-1.88464 -0.00562923 "↕"
-1.85848 -0.010541 "↕"
-1.85848 -0.010541 "↕"
-1.85848 -0.010541 "↕"
-2.61228 0.0309183 "↕"
-2.63635 0.0310328 "↕"
-2.43983 0.0273189 "↕"
-2.42437 0.0259977 "↕"
-2.40891 0.0257445 "↕"
-2.40891 0.0257445 "↕"
-2.40891 0.0257445 "↕"
-2.83482 0.033982 "↕"
-2.26533 0.0221443 "↕"
-2.26533 0.0221443 "↕"
-2.26533 0.0221443 "↕"
-2.26533 0.0221443 "↕"
-2.26533 0.0221443 "↕"
-2.34944 0.0242598 "↕"
-2.34944 0.0242598 "↕"
-2.46126 0.0279993 "↕"
-2.48131 0.0282477 "↕"
-2.50137 0.0279347 "↕"
-2.50137 0.0279347 "↕"
-2.52331 0.029188 "↕"
-2.52331 0.029188 "↕"
-2.52331 0.029188 "↕"
-2.75061 0.0327095 "↕"
-2.79992 0.0333214 "↕"
-2.79992 0.0333214 "↕"
-2.79992 0.0333214 "↕"
-1.8011 -0.0136117 "↕"
-1.73947 -0.0286221 "↕"
-1.73947 -0.0286221 "↕"
-2.26533 0.0221443 "↕"
-2.20755 0.0190689 "↕"
-2.20755 0.0190689 "↕"
-2.18423 0.0182407 "↕"
-2.18423 0.0182407 "↕"
-1.85848 -0.010541 "↕"
-1.85848 -0.010541 "↕"
1.18805 -0.0219485 "↕"
1.21865 -0.0249396 "↕"
1.18805 -0.0219485 "↕"
1.21865 -0.0249396 "↕"
1.12775 -0.0216518 "↕"
1.12775 -0.0216518 "↕"
0.115442 -1.95292e-05 "↕"
0.0750029 0.000142904 "↕"
0.115442 -1.95292e-05 "↕"
0.115442 -1.95292e-05 "↕"
0.115442 -1.95292e-05 "↕"
0.826655 -0.0112485 "↕"
0.992917 -0.0159726 "↕"
0.2558 -0.00108923 "↕"
0.2558 -0.00108923 "↕"
0.2558 -0.00108923 "↕"
0.317618 -0.00150392 "↕"
0.615029 -0.00580332 "↕"
1.52957 -0.0444148 "↕"
1.51433 -0.0472022 "↕"
1.49908 -0.0483101 "↕"
1.49908 -0.0483101 "↕"
1.49908 -0.0483101 "↕"
1.51433 -0.0472022 "↕"
1.51433 -0.0472022 "↕"
1.51433 -0.0472022 "↕"
1.52957 -0.0444148 "↕"
1.52957 -0.0444148 "↕"
1.52957 -0.0444148 "↕"
1.52957 -0.0444148 "↕"
1.41853 -0.0379775 "↕"
1.39457 -0.0343417 "↕"
1.3706 -0.0342739 "↕"
1.3706 -0.0342739 "↕"
0.0750029 0.000142904 "↕"
0.0750029 0.000142904 "↕"
0.0750029 0.000142904 "↕"
-1.45843 -0.0390939 "↕"
-1.45843 -0.0390939 "↕"
-1.45843 -0.0390939 "↕"
-1.45843 -0.0390939 "↕"
-0.384721 -0.00212857 "↕"
-0.384721 -0.00212857 "↕"
-0.475942 -0.00342091 "↕"
-0.450245 -0.00328073 "↕"
-0.584155 -0.005422 "↕"
-0.561551 -0.00517912 "↕"
-0.538949 -0.00430841 "↕"
-0.538949 -0.00430841 "↕"
-0.538949 -0.00430841 "↕"
-0.897076 -0.0129669 "↕"
-0.920518 -0.0133903 "↕"
-0.943961 -0.0146005 "↕"
-0.943961 -0.0146005 "↕"
-0.943961 -0.0146005 "↕"
-1.45843 -0.0390939 "↕"
-1.47809 -0.0433209 "↕"
-1.45843 -0.0390939 "↕"
-1.45843 -0.0390939 "↕"
-1.45843 -0.0390939 "↕"
-1.45843 -0.0390939 "↕"
-0.714208 -0.00819363 "↕"
-0.739287 -0.00888198 "↕"
-0.764366 -0.00908755 "↕"
-0.764366 -0.00908755 "↕"
-1.28561 -0.0297213 "↕"
-1.32351 -0.0317771 "↕"
-1.32351 -0.0317771 "↕"
-1.32351 -0.0317771 "↕"
-1.28561 -0.0297213 "↕"
-1.28561 -0.0297213 "↕"
-1.10406 -0.0204576 "↕"
-1.10406 -0.0204576 "↕"
-1.10406 -0.0204576 "↕"
-1.12434 -0.0210351 "↕"
-1.12434 -0.0210351 "↕"
-1.12434 -0.0210351 "↕"
-1.12434 -0.0210351 "↕"
-1.10406 -0.0204576 "↕"
-1.12434 -0.0210351 "↕"
-1.12434 -0.0210351 "↕"
-1.12434 -0.0210351 "↕"
-1.12434 -0.0210351 "↕"
-0.992929 -0.0156535 "↕"
-0.943961 -0.0146005 "↕"
-0.943961 -0.0146005 "↕"
-0.124626 -9.64561e-05 "↕"
-0.124626 -9.64561e-05 "↕"
-0.0988241 0.000215983 "↕"
-0.0730219 0.000238796 "↕"
-0.206157 -0.000872583 "↕"
-0.206157 -0.000872583 "↕"
-0.206157 -0.000872583 "↕"
-0.230677 -0.000724259 "↕"
-0.230677 -0.000724259 "↕"
-0.230677 -0.000724259 "↕"
-0.230677 -0.000724259 "↕"
-0.206157 -0.000872583 "↕"
-0.206157 -0.000872583 "↕"
-0.206157 -0.000872583 "↕"
-0.206157 -0.000872583 "↕"
2.80077 0.0294317 "↕"
2.72914 0.0333769 "↕"
2.70727 0.0303595 "↕"
2.68539 0.0323855 "↕"
2.68539 0.0323855 "↕"
2.66322 0.0313517 "↕"
2.63941 0.0294932 "↕"
2.08901 0.0128396 "↕"
2.05704 0.0107872 "↕"
2.05704 0.0107872 "↕"
1.9215 -0.00210023 "↕"
1.94716 0.000523166 "↕"
1.94716 0.000523166 "↕"
2.16655 0.0169961 "↕"
2.16655 0.0169961 "↕"
2.16655 0.0169961 "↕"
1.6115 -0.0460181 "↕"
1.57515 -0.0485741 "↕"
1.57515 -0.0485741 "↕"
1.74914 -0.0270727 "↕"
1.74914 -0.0270727 "↕"
2.43152 0.0269162 "↕"
2.45378 0.026466 "↕"
2.25189 0.0189374 "↕"
2.25189 0.0189374 "↕"
-1.92766 -0.00111799 "↕"
-1.92766 -0.00111799 "↕"
-1.92766 -0.00111799 "↕"
-2.66713 0.031606 "↕"
-3.06287 0.0337316 "↕"
-3.09654 0.034558 "↕"
-2.08564 0.0123064 "↕"
-2.06681 0.0132442 "↕"
-2.04798 0.0097918 "↕"
-2.04798 0.0097918 "↕"
-2.04798 0.0097918 "↕"
-2.46126 0.0279993 "↕"
-2.43983 0.0273189 "↕"
-2.90411 0.0348299 "↕"
-2.92321 0.0354672 "↕"
-2.34944 0.0242598 "↕"
-2.31671 0.023066 "↕"
-2.26533 0.0221443 "↕"
-2.26533 0.0221443 "↕"
-2.26533 0.0221443 "↕"
-2.26533 0.0221443 "↕"
-3.00192 0.0326301 "↕"
-3.02224 0.0364877 "↕"
-3.02224 0.0364877 "↕"
-3.04255 0.0367674 "↕"
-3.04255 0.0367674 "↕"
-3.04255 0.0367674 "↕"
-3.06287 0.0337316 "↕"
-3.06287 0.0337316 "↕"
-3.06287 0.0337316 "↕"
-3.06287 0.0337316 "↕"
-3.00192 0.0326301 "↕"
-2.98765 0.0361593 "↕"
-2.95729 0.036022 "↕"
-2.95729 0.036022 "↕"
-1.63779 -0.0436153 "↕"
-1.63779 -0.0436153 "↕"
-1.63779 -0.0436153 "↕"
-1.63779 -0.0436153 "↕"
-1.69903 -0.0357255 "↕"
-2.01956 0.00665374 "↕"
-2.04798 0.0097918 "↕"
-2.04798 0.0097918 "↕"
-2.01956 0.00665374 "↕"
-2.01956 0.00665374 "↕"
-1.98205 0.0030146 "↕"
1.18805 -0.0219485 "↕"
1.18805 -0.0219485 "↕"
1.18805 -0.0219485 "↕"
1.18805 -0.0219485 "↕"
1.18805 -0.0219485 "↕"
0.741228 -0.00867389 "↕"
0.741228 -0.00867389 "↕"
0.741228 -0.00867389 "↕"
0.873369 -0.012269 "↕"
0.826655 -0.0112485 "↕"
0.826655 -0.0112485 "↕"
0.826655 -0.0112485 "↕"
0.873369 -0.012269 "↕"
0.038089 0.000101695 "↕"
0.00476071 2.07641e-05 "↕"
0.00476071 2.07641e-05 "↕"
0.00476071 2.07641e-05 "↕"
0.992917 -0.0159726 "↕"
0.21543 -0.000661144 "↕"
0.177166 -0.000226058 "↕"
0.177166 -0.000226058 "↕"
0.21543 -0.000661144 "↕"
0.21543 -0.000661144 "↕"
0.21543 -0.000661144 "↕"
0.356196 -0.0021455 "↕"
0.317618 -0.00150392 "↕"
0.412922 -0.00263412 "↕"
0.390035 -0.00228345 "↕"
0.390035 -0.00228345 "↕"
1.52957 -0.0444148 "↕"
-0.834318 -0.010944 "↕"
-1.12434 -0.0210351 "↕"
-1.18055 -0.0237775 "↕"
-1.12434 -0.0210351 "↕"
-1.14308 -0.0221828 "↕"
-1.16181 -0.0227074 "↕"
-1.18055 -0.0237775 "↕"
-1.18055 -0.0237775 "↕"
-1.18055 -0.0237775 "↕"
-1.18055 -0.0237775 "↕"
-1.53412 -0.0463028 "↕"
-1.55432 -0.0445072 "↕"
-1.53412 -0.0463028 "↕"
-1.53412 -0.0463028 "↕"
-1.45843 -0.0390939 "↕"
-1.47809 -0.0433209 "↕"
-0.714208 -0.00819363 "↕"
-0.714208 -0.00819363 "↕"
-1.36467 -0.0349185 "↕"
-1.36467 -0.0349185 "↕"
-1.36467 -0.0349185 "↕"
-1.36467 -0.0349185 "↕"
-1.18055 -0.0237775 "↕"
-1.02841 -0.0173112 "↕"
-1.45843 -0.0390939 "↕"
2.90415 0.0357165 "↕"
2.88532 0.0329176 "↕"
2.86649 0.0347803 "↕"
2.86649 0.0347803 "↕"
2.86649 0.0347803 "↕"
2.96022 0.0325245 "↕"
2.94196 0.0359576 "↕"
2.94196 0.0359576 "↕"
2.58499 0.030011 "↕"
2.56702 0.0300466 "↕"
2.35054 0.024248 "↕"
2.72914 0.0333769 "↕"
2.7466 0.0334619 "↕"
2.80077 0.0294317 "↕"
2.25189 0.0189374 "↕"
2.35054 0.024248 "↕"
2.33605 0.0225869 "↕"
-2.92321 0.0354672 "↕"
-2.94025 0.033548 "↕"
-2.95729 0.036022 "↕"
-2.95729 0.036022 "↕"
-2.95729 0.036022 "↕"
-2.378 0.0245942 "↕"
-0.0167041 0.000255478 "↕"
0.00476071 2.07641e-05 "↕"
1.6115 -0.0460181 "↕"
3.07819 0.0368252 "↕"
3.05251 0.0363295 "↕"
3.05251 0.0363295 "↕"
3.05251 0.0363295 "↕"
2.96022 0.0325245 "↕"
2.94196 0.0359576 "↕"
2.92242 0.0332981 "↕"
2.90415 0.0357165 "↕"
2.90415 0.0357165 "↕"
2.90415 0.0357165 "↕"
2.56702 0.0300466 "↕"
2.58499 0.030011 "↕"
-1.88464 -0.00562923 "↕"
-1.90615 0.00030825 "↕"
-1.92766 -0.00111799 "↕"
-3.06287 0.0337316 "↕"
-3.06287 0.0337316 "↕"
-3.06287 0.0337316 "↕"
-3.06287 0.0337316 "↕"
-0.384721 -0.00212857 "↕"
-0.384721 -0.00212857 "↕"
-0.384721 -0.00212857 "↕"
2.80077 0.0294317 "↕"
2.81682 0.0351562 "↕"
2.83288 0.0343641 "↕"
3.07819 0.0368252 "↕"
3.09798 0.0340655 "↕"
3.11778 0.0366675 "↕"
2.40945 0.0262761 "↕"
2.40945 0.0262761 "↕"
2.5156 0.0273205 "↕"
2.53611 0.0291287 "↕"
2.53611 0.0291287 "↕"
-3.00192 0.0326301 "↕"
-3.02224 0.0364877 "↕"
-3.04255 0.0367674 "↕"
-3.06287 0.0337316 "↕"
-3.06287 0.0337316 "↕"
-3.06287 0.0337316 "↕"
-3.06287 0.0337316 "↕"
-3.00192 0.0326301 "↕"
-3.00192 0.0326301 "↕"
-2.98765 0.0361593 "↕"
2.96022 0.0325245 "↕"
2.9762 0.0362258 "↕"
-2.63635 0.0310328 "↕"
-2.63635 0.0310328 "↕"
-2.63635 0.0310328 "↕"
-2.26533 0.0221443 "↕"
-2.75061 0.0327095 "↕"
-3.06287 0.0337316 "↕"
-3.06287 0.0337316 "↕"
-3.06287 0.0337316 "↕"
-3.06287 0.0337316 "↕"
2.96022 0.0325245 "↕"
2.96022 0.0325245 "↕"
2.96022 0.0325245 "↕"
2.96022 0.0325245 "↕"
2.08901 0.0128396 "↕"
2.08901 0.0128396 "↕"
2.08901 0.0128396 "↕"
# Curve 0 of 4	100 points
# x y type
-3.14 0 i
-3.07657 0 i
-3.01313 0 i
-2.9497 0 i
-2.88626 0 i
-2.82283 0 i
-2.75939 0 i
-2.69596 0 i
-2.63253 0 i
-2.56909 0 i
-2.50566 0 i
-2.44222 0 i
-2.37879 0 i
-2.31535 0 i
-2.25192 0 i
-2.18848 0 i
-2.12505 0 i
-2.06162 0 i
-1.99818 0 i
-1.93475 0 i
-1.87131 0 i
-1.80788 0 i
-1.74444 0 i
-1.68101 0 i
-1.61758 0 i
-1.55414 0 i
-1.49071 0 i
-1.42727 0 i
-1.36384 0 i
-1.3004 0 i
-1.23697 0 i
-1.17354 0 i
-1.1101 0 i
-1.04667 0 i
-0.983232 0 i
-0.919798 0 i
-0.856364 0 i
-0.792929 0 i
-0.729495 0 i
-0.666061 0 i
-0.602626 0 i
-0.539192 0 i
-0.475758 0 i
-0.412323 0 i
-0.348889 0 i
-0.285455 0 i
-0.22202 0 i
-0.158586 0 i
-0.0951515 0 i
-0.0317172 0 i
0.0317172 0 i
0.0951515 0 i
0.158586 0 i
0.22202 0 i
0.285455 0 i
0.348889 0 i
0.412323 0 i
0.475758 0 i
0.539192 0 i
0.602626 0 i
0.666061 0 i
0.729495 0 i
0.792929 0 i
0.856364 0 i
0.919798 0 i
0.983232 0 i
1.04667 0 i
1.1101 0 i
1.17354 0 i
1.23697 0 i
1.3004 0 i
1.36384 0 i
1.42727 0 i
1.49071 0 i
1.55414 0 i
1.61758 0 i
1.68101 0 i
1.74444 0 i
1.80788 0 i
1.87131 0 i
1.93475 0 i
1.99818 0 i
2.06162 0 i
2.12505 0 i
2.18848 0 i
2.25192 0 i
2.31535 0 i
2.37879 0 i
2.44222 0 i
2.50566 0 i
2.56909 0 i
2.63253 0 i
2.69596 0 i
2.75939 0 i
2.82283 0 i
2.88626 0 i
2.9497 0 i
3.01313 0 i
3.07657 0 i
3.14 0 i
# Curve 1 of 4	982559 points
# x y label type
2.25189 0.0188001 "↕"
2.25189 0.0188001 "↕"
2.25189 0.0188001 "↕"
2.25189 0.0188001 "↕"
1.66911 0.00646775 "↕"
1.66911 0.00646775 "↕"
1.64827 0.00774409 "↕"
1.64827 0.00774409 "↕"
1.64827 0.00774409 "↕"
2.96022 0.0228046 "↕"
2.99734 0.0239049 "↕"
2.9762 0.0259581 "↕"
2.9762 0.0259581 "↕"
2.53611 0.0239711 "↕"
-2.87122 0.0248644 "↕"
-2.87122 0.0248644 "↕"
-2.90411 0.0250028 "↕"
-2.90411 0.0250028 "↕"
-2.90411 0.0250028 "↕"
-3.06287 0.0237457 "↕"
-2.08564 0.0198267 "↕"
1.3706 -0.0232193 "↕"
1.18805 -0.0445502 "↕"
1.0532 -0.0412279 "↕"
1.07892 -0.0427615 "↕"
0.741228 -0.0206781 "↕"
0.177166 -0.00708738 "↕"
0.455803 -0.0112808 "↕"
0.455803 -0.0112808 "↕"
1.52957 0.00133314 "↕"
1.52957 0.00133314 "↕"
1.52957 0.00133314 "↕"
1.52957 0.00133314 "↕"
1.41853 -0.0161039 "↕"
-0.475942 -0.0116901 "↕"
-0.475942 -0.0116901 "↕"
-0.612017 -0.0155896 "↕"
-0.584155 -0.0151439 "↕"
-0.897076 -0.030412 "↕"
-0.897076 -0.030412 "↕"
-0.897076 -0.030412 "↕"
-1.42188 -0.0130661 "↕"
-1.45843 -0.00770349 "↕"
-1.45843 -0.00770349 "↕"
-1.45843 -0.00770349 "↕"
-1.45843 -0.00770349 "↕"
-0.764366 -0.0222924 "↕"
-0.790542 -0.0249292 "↕"
-0.790542 -0.0249292 "↕"
-1.12434 -0.0469861 "↕"
-0.206157 -0.00783549 "↕"
-0.206157 -0.00783549 "↕"
-0.206157 -0.00783549 "↕"
-0.206157 -0.00783549 "↕"
-0.206157 -0.00783549 "↕"
2.80077 0.0215837 "↕"
2.7466 0.025202 "↕"
2.76686 0.023179 "↕"
2.80077 0.0215837 "↕"
2.80077 0.0215837 "↕"
2.80077 0.0215837 "↕"
2.80077 0.0215837 "↕"
1.74914 0.0113518 "↕"
3.11778 0.0260044 "↕"
3.11778 0.0260044 "↕"
3.11778 0.0260044 "↕"
2.25189 0.0188001 "↕"
2.29799 0.0212076 "↕"
2.66322 0.0243384 "↕"
2.68539 0.0249061 "↕"
-2.79992 0.0244156 "↕"
-2.83482 0.0247028 "↕"
-2.26533 0.0209557 "↕"
-2.31671 0.0220175 "↕"
-2.31671 0.0220175 "↕"
-3.06287 0.0237457 "↕"
-3.06287 0.0237457 "↕"
-3.06287 0.0237457 "↕"
-3.06287 0.0237457 "↕"
-2.378 0.0222515 "↕"
-2.378 0.0222515 "↕"
-2.40891 0.0227334 "↕"
-2.66713 0.024178 "↕"
-2.69201 0.0234104 "↕"
-1.73947 0.0114211 "↕"
-1.69903 0.00939542 "↕"
-2.18423 0.0211706 "↕"
-1.98205 0.0175317 "↕"
-1.98205 0.0175317 "↕"
-1.98205 0.0175317 "↕"
1.12775 -0.0482038 "↕"
1.18805 -0.0445502 "↕"
1.18805 -0.0445502 "↕"
1.18805 -0.0445502 "↕"
1.18805 -0.0445502 "↕"
0.455803 -0.0112808 "↕"
0.434365 -0.0105839 "↕"
0.412922 -0.0103495 "↕"
0.038089 -0.00653651 "↕"
0.038089 -0.00653651 "↕"
1.0532 -0.0412279 "↕"
0.2558 -0.00796629 "↕"
0.390035 -0.0098555 "↕"
0.356196 -0.0092309 "↕"
0.356196 -0.0092309 "↕"
0.356196 -0.0092309 "↕"
0.542097 -0.0132334 "↕"
1.52957 0.00133314 "↕"
1.57515 0.000997458 "↕"
-0.538949 -0.0134666 "↕"
-1.12434 -0.0469861 "↕"
-1.14308 -0.0501031 "↕"
-1.14308 -0.0501031 "↕"
-1.16181 -0.0495517 "↕"
-1.16181 -0.0495517 "↕"
-1.16181 -0.0495517 "↕"
-1.18055 -0.0465376 "↕"
-1.18055 -0.0465376 "↕"
-1.18055 -0.0465376 "↕"
-1.18055 -0.0465376 "↕"
-0.790542 -0.0249292 "↕"
-0.81243 -0.023739 "↕"
-0.834318 -0.0266123 "↕"
-0.834318 -0.0266123 "↕"
-0.612017 -0.0155896 "↕"
-1.32351 -0.0314609 "↕"
-1.18055 -0.0465376 "↕"
-1.21262 -0.0455624 "↕"
-0.0730219 -0.00641213 "↕"
-0.0730219 -0.00641213 "↕"
-0.0730219 -0.00641213 "↕"
2.83288 0.0254975 "↕"
2.81682 0.0258076 "↕"
2.80077 0.0215837 "↕"
2.80077 0.0215837 "↕"
2.80077 0.0215837 "↕"
2.80077 0.0215837 "↕"
2.86649 0.0253745 "↕"
1.94716 0.0176442 "↕"
2.0358 0.0200171 "↕"
2.05704 0.0207547 "↕"
2.0358 0.0200171 "↕"
2.0358 0.0200171 "↕"
2.0358 0.0200171 "↕"
1.81408 0.0156173 "↕"
1.9215 0.0172043 "↕"
2.25189 0.0188001 "↕"
2.25189 0.0188001 "↕"
2.25189 0.0188001 "↕"
2.25189 0.0188001 "↕"
2.25189 0.0188001 "↕"
1.66911 0.00646775 "↕"
1.64827 0.00774409 "↕"
3.05251 0.0257985 "↕"
3.03292 0.023896 "↕"
2.96022 0.0228046 "↕"
2.96022 0.0228046 "↕"
2.96022 0.0228046 "↕"
2.96022 0.0228046 "↕"
1.81408 0.0156173 "↕"
1.79286 0.0152577 "↕"
2.40945 0.0236177 "↕"
2.43152 0.0238583 "↕"
2.43152 0.0238583 "↕"
2.16655 0.0212371 "↕"
-1.88464 0.0164841 "↕"
-1.85848 0.0144768 "↕"
-1.85848 0.0144768 "↕"
-1.85848 0.0144768 "↕"
-2.61228 0.0236518 "↕"
-2.63635 0.024061 "↕"
-2.43983 0.0234529 "↕"
-2.42437 0.0219758 "↕"
-2.40891 0.0227334 "↕"
-2.40891 0.0227334 "↕"
-2.40891 0.0227334 "↕"
-2.83482 0.0247028 "↕"
-2.26533 0.0209557 "↕"
-2.26533 0.0209557 "↕"
-2.26533 0.0209557 "↕"
-2.26533 0.0209557 "↕"
-2.26533 0.0209557 "↕"
-2.34944 0.0223044 "↕"
-2.34944 0.0223044 "↕"
-2.46126 0.0233757 "↕"
-2.48131 0.0229856 "↕"
-2.50137 0.0231026 "↕"
-2.50137 0.0231026 "↕"
-2.52331 0.0236817 "↕"
-2.52331 0.0236817 "↕"
-2.52331 0.0236817 "↕"
-2.75061 0.0242335 "↕"
-2.79992 0.0244156 "↕"
-2.79992 0.0244156 "↕"
-2.79992 0.0244156 "↕"
-1.8011 0.016816 "↕"
-1.73947 0.0114211 "↕"
-1.73947 0.0114211 "↕"
-2.26533 0.0209557 "↕"
-2.20755 0.0215902 "↕"
-2.20755 0.0215902 "↕"
-2.18423 0.0211706 "↕"
-2.18423 0.0211706 "↕"
-1.85848 0.0144768 "↕"
-1.85848 0.0144768 "↕"
1.18805 -0.0445502 "↕"
1.21865 -0.0454391 "↕"
1.18805 -0.0445502 "↕"
1.21865 -0.0454391 "↕"
1.12775 -0.0482038 "↕"
1.12775 -0.0482038 "↕"
0.115442 -0.00667626 "↕"
0.0750029 -0.00656984 "↕"
0.115442 -0.00667626 "↕"
0.115442 -0.00667626 "↕"
0.115442 -0.00667626 "↕"
0.826655 -0.0256584 "↕"
0.992917 -0.0365734 "↕"
0.2558 -0.00796629 "↕"
0.2558 -0.00796629 "↕"
0.2558 -0.00796629 "↕"
0.317618 -0.00859993 "↕"
0.615029 -0.0154113 "↕"
1.52957 0.00133314 "↕"
1.51433 -0.00515824 "↕"
1.49908 -0.00771189 "↕"
1.49908 -0.00771189 "↕"
1.49908 -0.00771189 "↕"
1.51433 -0.00515824 "↕"
1.51433 -0.00515824 "↕"
1.51433 -0.00515824 "↕"
[truncated: 1,330 more rows]
