# Supplementary material for: Geometry can provide long-range mechanical guidance for embryogenesis
Source: PLoS Comput Biol. 2017 Mar 27;13(3):e1005443. doi: 10.1371/journal.pcbi.1005443 (PMC5386319; doi:10.1371/journal.pcbi.1005443)
Supplement: S4 Table — The first column contains the abcissae and the second the ordinates, curve 0 can be ignored, other curves are in the same order as in the figure caption. (CSV) [file pcbi.1005443.s007.csv]

# Curve 0 of 7	100 points
# x y type
-1 0 i
-0.964646 0 i
-0.929293 0 i
-0.893939 0 i
-0.858586 0 i
-0.823232 0 i
-0.787879 0 i
-0.752525 0 i
-0.717172 0 i
-0.681818 0 i
-0.646465 0 i
-0.611111 0 i
-0.575758 0 i
-0.540404 0 i
-0.505051 0 i
-0.469697 0 i
-0.434343 0 i
-0.39899 0 i
-0.363636 0 i
-0.328283 0 i
-0.292929 0 i
-0.257576 0 i
-0.222222 0 i
-0.186869 0 i
-0.151515 0 i
-0.116162 0 i
-0.0808081 0 i
-0.0454545 0 i
-0.010101 0 i
0.0252525 0 i
0.0606061 0 i
0.0959596 0 i
0.131313 0 i
0.166667 0 i
0.20202 0 i
0.237374 0 i
0.272727 0 i
0.308081 0 i
0.343434 0 i
0.378788 0 i
0.414141 0 i
0.449495 0 i
0.484848 0 i
0.520202 0 i
0.555556 0 i
0.590909 0 i
0.626263 0 i
0.661616 0 i
0.69697 0 i
0.732323 0 i
0.767677 0 i
0.80303 0 i
0.838384 0 i
0.873737 0 i
0.909091 0 i
0.944444 0 i
0.979798 0 i
1.01515 0 i
1.05051 0 i
1.08586 0 i
1.12121 0 i
1.15657 0 i
1.19192 0 i
1.22727 0 i
1.26263 0 i
1.29798 0 i
1.33333 0 i
1.36869 0 i
1.40404 0 i
1.43939 0 i
1.47475 0 i
1.5101 0 i
1.54545 0 i
1.58081 0 i
1.61616 0 i
1.65152 0 i
1.68687 0 i
1.72222 0 i
1.75758 0 i
1.79293 0 i
1.82828 0 i
1.86364 0 i
1.89899 0 i
1.93434 0 i
1.9697 0 i
2.00505 0 i
2.0404 0 i
2.07576 0 i
2.11111 0 i
2.14646 0 i
2.18182 0 i
2.21717 0 i
2.25253 0 i
2.28788 0 i
2.32323 0 i
2.35859 0 i
2.39394 0 i
2.42929 0 i
2.46465 0 i
2.5 0 i
# Curve 1 of 7	982559 points
# x y label type
2.61135 -0.00493756 "↔"
2.59249 -0.0204945 "↔"
1.29457 0.00300573 "↔"
1.19798 0.0025214 "↔"
1.19798 0.0025214 "↔"
1.19798 0.0025214 "↔"
0.907422 0.00156231 "↔"
0.954067 0.00151907 "↔"
0.954067 0.00151907 "↔"
1.03806 0.00194091 "↔"
1.00024 0.00184214 "↔"
1.00024 0.00184214 "↔"
1.00024 0.00184214 "↔"
0.585746 0.00219901 "↔"
0.527261 0.00246823 "↔"
0.527261 0.00246823 "↔"
0.527261 0.00246823 "↔"
1.66829 0.00748236 "↔"
1.68107 0.00774868 "↔"
1.72444 0.00872795 "↔"
1.72444 0.00872795 "↔"
-1.98302 -7.1735e-08 "↔"
-1.97472 -4.84465e-08 "↔"
-1.5307 -7.07446e-05 "↔"
-1.5396 1.85593e-05 "↔"
-1.54863 1.0616e-05 "↔"
-1.54767 -3.69781e-06 "↔"
-1.55584 -1.54844e-05 "↔"
-1.55584 -1.54844e-05 "↔"
-1.55584 -1.54844e-05 "↔"
-1.55491 -5.2865e-05 "↔"
-1.55491 -5.2865e-05 "↔"
-1.55491 -5.2865e-05 "↔"
-1.55491 -5.2865e-05 "↔"
-2.37157 1.07902e-08 "↔"
-1.82089 -2.49592e-07 "↔"
-1.82089 -2.49592e-07 "↔"
-1.82089 -2.49592e-07 "↔"
-1.82089 -2.49592e-07 "↔"
-2.67369 -5.09532e-08 "↔"
-2.68335 -9.67551e-09 "↔"
-2.68335 -9.67551e-09 "↔"
-2.57583 -1.01737e-07 "↔"
-0.45732 0.0123644 "↔"
-0.45732 0.0123644 "↔"
-0.45732 0.0123644 "↔"
-0.510739 0.0125474 "↔"
-0.510739 0.0125474 "↔"
-0.510739 0.0125474 "↔"
-0.510739 0.0125474 "↔"
-0.990474 -0.0112954 "↔"
-0.976128 -0.0102001 "↔"
-0.955227 -0.00764923 "↔"
-0.94081 -0.0061229 "↔"
-0.919811 -0.00354683 "↔"
-0.905325 -0.00183145 "↔"
-0.905325 -0.00183145 "↔"
-0.905325 -0.00183145 "↔"
-0.884226 0.000286455 "↔"
-0.884226 0.000286455 "↔"
-0.884226 0.000286455 "↔"
-0.884226 0.000286455 "↔"
2.70309 -0.0142721 "↔"
2.6942 -0.0239704 "↔"
2.68494 -0.00979699 "↔"
2.68494 -0.00979699 "↔"
0.830072 0.00176597 "↔"
0.892981 0.00145894 "↔"
0.702129 0.00186489 "↔"
2.6136 -0.0132775 "↔"
2.59485 -0.00621244 "↔"
2.59485 -0.00621244 "↔"
2.58932 -0.00535359 "↔"
2.58932 -0.00535359 "↔"
2.58932 -0.00535359 "↔"
2.30258 -0.00683566 "↔"
1.62207 0.00770743 "↔"
1.67766 0.00784777 "↔"
1.73206 0.00854816 "↔"
1.73206 0.00854816 "↔"
1.70328 0.00852093 "↔"
1.70328 0.00852093 "↔"
1.70328 0.00852093 "↔"
1.54104 0.00523051 "↔"
1.48591 0.00453333 "↔"
1.42982 0.00510938 "↔"
-0.0048449 0.00689005 "↔"
-0.0691442 0.00772741 "↔"
-0.129346 0.00849995 "↔"
-0.19357 0.00936507 "↔"
-0.19357 0.00936507 "↔"
-0.19357 0.00936507 "↔"
0.202774 0.00465279 "↔"
0.126104 0.00526439 "↔"
0.0493369 0.00607478 "↔"
-0.0048449 0.00689005 "↔"
-0.0048449 0.00689005 "↔"
-0.0048449 0.00689005 "↔"
-0.0048449 0.00689005 "↔"
2.62091 -0.0233278 "↔"
2.62091 -0.0233278 "↔"
2.62091 -0.0233278 "↔"
2.61135 -0.00493756 "↔"
2.61135 -0.00493756 "↔"
2.61135 -0.00493756 "↔"
2.61135 -0.00493756 "↔"
2.61135 -0.00493756 "↔"
2.56814 -0.0322081 "↔"
2.58863 -0.0250153 "↔"
2.59249 -0.0204945 "↔"
2.59249 -0.0204945 "↔"
2.59249 -0.0204945 "↔"
2.61135 -0.00493756 "↔"
2.61135 -0.00493756 "↔"
2.61135 -0.00493756 "↔"
2.61135 -0.00493756 "↔"
2.36786 -0.0155646 "↔"
2.34082 -0.00345801 "↔"
2.32596 -0.00335805 "↔"
2.31021 -0.00543357 "↔"
2.31021 -0.00543357 "↔"
2.31021 -0.00543357 "↔"
2.31021 -0.00543357 "↔"
1.3632 0.00419314 "↔"
1.35071 0.00397947 "↔"
1.29457 0.00300573 "↔"
1.29457 0.00300573 "↔"
1.51222 0.00532973 "↔"
1.45879 0.00489329 "↔"
1.45879 0.00489329 "↔"
1.41734 0.00423564 "↔"
1.41734 0.00423564 "↔"
1.41734 0.00423564 "↔"
0.737509 0.00154586 "↔"
0.67969 0.00188778 "↔"
0.737509 0.00154586 "↔"
0.737509 0.00154586 "↔"
0.737509 0.00154586 "↔"
0.737509 0.00154586 "↔"
1.83177 0.0119581 "↔"
1.83177 0.0119581 "↔"
1.83177 0.0119581 "↔"
1.83177 0.0119581 "↔"
2.23171 0.0107099 "↔"
2.26695 -0.000180499 "↔"
2.24182 0.000433471 "↔"
2.24182 0.000433471 "↔"
2.27665 -0.00684311 "↔"
2.27665 -0.00684311 "↔"
2.27665 -0.00684311 "↔"
2.31021 -0.00543357 "↔"
2.31021 -0.00543357 "↔"
2.31021 -0.00543357 "↔"
2.31021 -0.00543357 "↔"
2.10605 0.019123 "↔"
2.14713 0.0124723 "↔"
2.14713 0.0124723 "↔"
2.14713 0.0124723 "↔"
2.14713 0.0124723 "↔"
-1.5307 -7.07446e-05 "↔"
-1.5396 1.85593e-05 "↔"
-1.54767 -3.69781e-06 "↔"
-1.55491 -5.2865e-05 "↔"
-1.52903 -5.12876e-05 "↔"
-1.53801 5.37576e-06 "↔"
-1.54616 -1.03079e-06 "↔"
-1.54616 -1.03079e-06 "↔"
-1.52732 -1.78957e-05 "↔"
-1.53638 2.03347e-05 "↔"
-1.53638 2.03347e-05 "↔"
-1.53638 2.03347e-05 "↔"
-1.52557 -5.53493e-05 "↔"
-1.52557 -5.53493e-05 "↔"
-1.52557 -5.53493e-05 "↔"
-1.52557 -5.53493e-05 "↔"
-2.43665 -7.95511e-08 "↔"
-2.46206 -7.96971e-08 "↔"
-2.46206 -7.96971e-08 "↔"
-2.46206 -7.96971e-08 "↔"
-2.4353 -8.52438e-08 "↔"
-2.4353 -8.52438e-08 "↔"
-2.4353 -8.52438e-08 "↔"
-2.4353 -8.52438e-08 "↔"
-2.26956 -9.04281e-08 "↔"
-2.19814 -9.15737e-08 "↔"
-2.18136 -8.2913e-08 "↔"
-2.16431 -6.92809e-08 "↔"
-2.18127 -7.83814e-08 "↔"
-2.16434 -7.8367e-08 "↔"
-2.14713 -6.09448e-08 "↔"
-2.14713 -6.09448e-08 "↔"
-2.14666 -6.84536e-08 "↔"
-2.14666 -6.84536e-08 "↔"
-2.14666 -6.84536e-08 "↔"
-2.43665 -7.95511e-08 "↔"
-2.4353 -8.52438e-08 "↔"
-2.41269 -8.77668e-08 "↔"
-2.41213 -7.17405e-08 "↔"
-2.38645 -7.81722e-08 "↔"
-2.26956 -9.04281e-08 "↔"
-2.2676 -3.51827e-08 "↔"
-2.24356 -6.23385e-08 "↔"
-2.41269 -8.77668e-08 "↔"
-2.38645 -7.81722e-08 "↔"
-2.3832 -8.32132e-08 "↔"
-2.35592 -5.17929e-08 "↔"
-2.35592 -5.17929e-08 "↔"
-2.3522 -3.27607e-08 "↔"
-2.3522 -3.27607e-08 "↔"
-2.3522 -3.27607e-08 "↔"
-1.74763 6.38357e-08 "↔"
-1.75334 6.25778e-08 "↔"
-1.75896 1.11632e-07 "↔"
-1.76468 3.7073e-08 "↔"
-1.77036 8.64622e-10 "↔"
-1.77036 8.64622e-10 "↔"
-1.78161 1.34069e-08 "↔"
-1.78161 1.34069e-08 "↔"
-1.78161 1.34069e-08 "↔"
-1.79271 8.79165e-08 "↔"
-1.79271 8.79165e-08 "↔"
-1.79271 8.79165e-08 "↔"
-1.79271 8.79165e-08 "↔"
-1.84549 -9.81534e-09 "↔"
-1.84698 5.49029e-08 "↔"
-1.86487 -1.63719e-08 "↔"
-1.86649 1.11706e-08 "↔"
-1.86649 1.11706e-08 "↔"
-1.88394 -1.19984e-08 "↔"
-1.88569 5.54878e-09 "↔"
-1.88569 5.54878e-09 "↔"
-1.88569 5.54878e-09 "↔"
-1.90458 2.60629e-08 "↔"
-1.90458 2.60629e-08 "↔"
-1.90458 2.60629e-08 "↔"
-1.90458 2.60629e-08 "↔"
-2.56424 -7.55686e-08 "↔"
-2.50621 -1.98164e-08 "↔"
-2.52671 -5.55044e-08 "↔"
-2.54605 -5.75555e-08 "↔"
-2.56424 -7.55686e-08 "↔"
-2.56424 -7.55686e-08 "↔"
-2.56424 -7.55686e-08 "↔"
-2.56424 -7.55686e-08 "↔"
-2.56424 -7.55686e-08 "↔"
-2.54136 -5.18033e-08 "↔"
-1.20645 -0.00489107 "↔"
-1.16703 -0.00894465 "↔"
-1.18011 -0.00788073 "↔"
-1.19325 -0.0065894 "↔"
-1.20645 -0.00489107 "↔"
-1.17573 -0.00849032 "↔"
-1.18887 -0.00723115 "↔"
-1.20207 -0.00521001 "↔"
-1.20207 -0.00521001 "↔"
-1.18446 -0.00808832 "↔"
-1.19766 -0.00607759 "↔"
-1.19766 -0.00607759 "↔"
-1.19766 -0.00607759 "↔"
-1.19322 -0.00773991 "↔"
-1.19322 -0.00773991 "↔"
-1.19322 -0.00773991 "↔"
-1.19322 -0.00773991 "↔"
-2.24615 -1.59142e-07 "↔"
-2.22978 -1.83784e-07 "↔"
-2.2662 -1.01558e-07 "↔"
-2.2662 -1.01558e-07 "↔"
-2.13264 -7.57301e-08 "↔"
-2.37157 1.07902e-08 "↔"
-2.36014 -5.09151e-08 "↔"
-2.54027 -8.23553e-08 "↔"
-2.52755 -5.9376e-08 "↔"
-2.51405 -6.46439e-08 "↔"
-2.63589 -8.90471e-08 "↔"
-2.65487 -4.02371e-08 "↔"
-2.65487 -4.02371e-08 "↔"
0.702129 0.00186489 "↔"
0.628649 0.00218465 "↔"
2.63623 -0.00815826 "↔"
2.63437 -0.0123313 "↔"
2.6175 -0.0127929 "↔"
2.1643 0.0138925 "↔"
2.17354 0.0100392 "↔"
2.17354 0.0100392 "↔"
2.1643 0.0138925 "↔"
2.21049 0.00602951 "↔"
2.2017 0.0106141 "↔"
2.2017 0.0106141 "↔"
2.24615 0.00189601 "↔"
2.24615 0.00189601 "↔"
2.25664 -0.00376684 "↔"
2.2934 -0.00654455 "↔"
2.2934 -0.00654455 "↔"
2.2934 -0.00654455 "↔"
2.30258 -0.00683566 "↔"
2.30258 -0.00683566 "↔"
2.30258 -0.00683566 "↔"
2.30258 -0.00683566 "↔"
1.89812 0.0146166 "↔"
1.938 0.0135317 "↔"
1.9051 0.0146295 "↔"
1.94458 0.0127637 "↔"
1.94458 0.0127637 "↔"
1.94458 0.0127637 "↔"
1.89812 0.0146166 "↔"
1.9051 0.0146295 "↔"
1.85923 0.010397 "↔"
1.86662 0.0117709 "↔"
1.82729 0.0096554 "↔"
2.04603 0.0188817 "↔"
2.08666 0.0176553 "↔"
2.12609 0.0163578 "↔"
2.1643 0.0138925 "↔"
1.42982 0.00510938 "↔"
1.10846 0.00257841 "↔"
1.0375 0.00196109 "↔"
0.965679 0.00173839 "↔"
0.892981 0.00145894 "↔"
-2.69856 -6.33988e-08 "↔"
-2.70505 3.57031e-08 "↔"
2.71887 -0.0119313 "↔"
2.70309 -0.0142721 "↔"
2.67816 0.025604 "↔"
2.69323 -0.0224878 "↔"
2.67456 -0.0286602 "↔"
2.65693 -0.029947 "↔"
2.65226 0.00828195 "↔"
2.65226 0.00828195 "↔"
2.65226 0.00828195 "↔"
2.67456 -0.0286602 "↔"
2.65693 -0.029947 "↔"
2.67816 0.025604 "↔"
-0.269141 0.0103298 "↔"
-0.224039 0.00958998 "↔"
-0.174087 0.00897235 "↔"
-0.174087 0.00897235 "↔"
-0.174087 0.00897235 "↔"
2.3841 -0.027207 "↔"
2.36786 -0.0155646 "↔"
2.36786 -0.0155646 "↔"
2.36786 -0.0155646 "↔"
2.53049 -0.0228336 "↔"
2.50927 -0.0283312 "↔"
2.48674 -0.0270592 "↔"
2.48674 -0.0270592 "↔"
1.09122 0.00194884 "↔"
1.03806 0.00194091 "↔"
1.03806 0.00194091 "↔"
1.03806 0.00194091 "↔"
1.09122 0.00194884 "↔"
1.14492 0.00205559 "↔"
1.19798 0.0025214 "↔"
0.907422 0.00156231 "↔"
0.851202 0.00147136 "↔"
0.794565 0.00158583 "↔"
0.737509 0.00154586 "↔"
0.898715 0.00180529 "↔"
0.907422 0.00156231 "↔"
0.898715 0.00180529 "↔"
0.954067 0.00151907 "↔"
1.00024 0.00184214 "↔"
0.301274 0.00371666 "↔"
0.301274 0.00371666 "↔"
0.464112 0.00271841 "↔"
0.527261 0.00246823 "↔"
1.83177 0.0119581 "↔"
1.83177 0.0119581 "↔"
1.83177 0.0119581 "↔"
1.83177 0.0119581 "↔"
1.81667 0.0119906 "↔"
1.83177 0.0119581 "↔"
1.8602 0.0121907 "↔"
1.8602 0.0121907 "↔"
1.83177 0.0119581 "↔"
1.72444 0.00872795 "↔"
1.77102 0.00930637 "↔"
1.81667 0.0119906 "↔"
1.81667 0.0119906 "↔"
2.06245 0.0218358 "↔"
2.04162 0.0199261 "↔"
2.08471 0.0209441 "↔"
2.12649 0.0187692 "↔"
2.10605 0.019123 "↔"
2.10605 0.019123 "↔"
2.10605 0.019123 "↔"
2.14713 0.0124723 "↔"
2.14713 0.0124723 "↔"
2.14713 0.0124723 "↔"
2.14713 0.0124723 "↔"
2.14713 0.0124723 "↔"
2.12649 0.0187692 "↔"
2.14713 0.0124723 "↔"
-0.817345 0.00547748 "↔"
-0.845977 0.00344847 "↔"
-0.874518 0.000802791 "↔"
-0.902968 -0.00194317 "↔"
-0.902968 -0.00194317 "↔"
-0.902968 -0.00194317 "↔"
-0.902968 -0.00194317 "↔"
-0.817345 0.00547748 "↔"
-0.848248 0.00328602 "↔"
-2.65364 -8.99288e-08 "↔"
-2.64828 -6.94828e-08 "↔"
-2.66878 -5.81421e-08 "↔"
-2.32281 -6.08593e-08 "↔"
-2.32281 -6.08593e-08 "↔"
-2.29669 -7.40721e-08 "↔"
-2.29669 -7.40721e-08 "↔"
-2.29669 -7.40721e-08 "↔"
-2.26956 -9.04281e-08 "↔"
-2.26956 -9.04281e-08 "↔"
-2.26956 -9.04281e-08 "↔"
-2.26956 -9.04281e-08 "↔"
-1.35354 2.31844e-06 "↔"
-1.35349 -5.77539e-06 "↔"
-1.35339 -3.24356e-06 "↔"
-1.35324 4.86659e-06 "↔"
-1.35338 -5.69008e-06 "↔"
-1.35329 -7.32253e-06 "↔"
-1.35315 2.04224e-06 "↔"
-1.35315 2.04224e-06 "↔"
-1.35318 -3.45585e-06 "↔"
-1.35305 5.17089e-06 "↔"
-1.35305 5.17089e-06 "↔"
-1.35305 5.17089e-06 "↔"
-1.35295 2.08218e-06 "↔"
-1.35295 2.08218e-06 "↔"
-1.35295 2.08218e-06 "↔"
-1.35295 2.08218e-06 "↔"
-1.24233 0.0024881 "↔"
-1.24732 0.000632377 "↔"
-1.25228 -0.00230438 "↔"
-1.25722 -0.00501447 "↔"
-1.25181 -0.00103099 "↔"
-1.25676 -0.0032354 "↔"
-1.26168 -0.00566562 "↔"
-1.26168 -0.00566562 "↔"
-1.2612 -0.00382181 "↔"
-1.26611 -0.00486799 "↔"
-1.26611 -0.00486799 "↔"
-1.26611 -0.00486799 "↔"
-1.2705 -0.00525318 "↔"
-1.2705 -0.00525318 "↔"
-1.2705 -0.00525318 "↔"
-1.2705 -0.00525318 "↔"
-1.27409 0.0028188 "↔"
-2.56424 -7.55686e-08 "↔"
-2.56424 -7.55686e-08 "↔"
-2.56424 -7.55686e-08 "↔"
-2.56424 -7.55686e-08 "↔"
-2.60101 -2.17992e-08 "↔"
-0.317816 0.0107921 "↔"
-0.361601 0.0113855 "↔"
-0.361601 0.0113855 "↔"
-0.269141 0.0103298 "↔"
-0.416672 0.0119029 "↔"
-0.361601 0.0113855 "↔"
-0.817345 0.00547748 "↔"
-0.778453 0.00770627 "↔"
-0.739375 0.00943124 "↔"
-0.713068 0.0103795 "↔"
-0.713068 0.0103795 "↔"
-0.713068 0.0103795 "↔"
-0.700112 0.0106779 "↔"
-0.700112 0.0106779 "↔"
-0.700112 0.0106779 "↔"
-0.700112 0.0106779 "↔"
-0.817345 0.00547748 "↔"
-0.778453 0.00770627 "↔"
-0.739375 0.00943124 "↔"
-0.700112 0.0106779 "↔"
-2.37157 1.07902e-08 "↔"
-1.35277 -1.08687e-05 "↔"
-1.35248 2.17231e-06 "↔"
-1.35217 -2.37438e-06 "↔"
-1.35184 3.44162e-06 "↔"
-1.35266 -2.91077e-06 "↔"
-1.35235 2.00615e-06 "↔"
-1.35202 -2.94432e-06 "↔"
-1.35202 -2.94432e-06 "↔"
-1.35253 -1.21101e-06 "↔"
-1.35221 -1.16669e-06 "↔"
-1.35221 -1.16669e-06 "↔"
-1.35221 -1.16669e-06 "↔"
-1.35239 6.71687e-07 "↔"
-1.35239 6.71687e-07 "↔"
-1.35239 6.71687e-07 "↔"
-1.35239 6.71687e-07 "↔"
-1.35277 -1.08687e-05 "↔"
-1.35302 -2.64914e-06 "↔"
-1.35325 -2.88835e-06 "↔"
-1.35347 4.46892e-05 "↔"
-1.35297 3.12911e-06 "↔"
-1.3532 -1.15468e-06 "↔"
-1.35341 3.86457e-05 "↔"
-1.35341 3.86457e-05 "↔"
-1.35312 -4.85548e-06 "↔"
-1.35332 1.06293e-05 "↔"
-1.35332 1.06293e-05 "↔"
-1.35332 1.06293e-05 "↔"
-1.35323 0.000105617 "↔"
-1.35323 0.000105617 "↔"
-1.35323 0.000105617 "↔"
-1.35323 0.000105617 "↔"
-1.05338 -0.0148721 "↔"
-1.06001 -0.0147864 "↔"
-1.07595 -0.0151154 "↔"
-1.07595 -0.0151154 "↔"
-1.11658 -0.0131594 "↔"
-1.0978 -0.0142561 "↔"
-1.0978 -0.0142561 "↔"
-1.07895 -0.0148482 "↔"
-1.07895 -0.0148482 "↔"
-1.07895 -0.0148482 "↔"
-1.06001 -0.0147864 "↔"
-1.06001 -0.0147864 "↔"
-1.06001 -0.0147864 "↔"
-1.06001 -0.0147864 "↔"
-2.21193 -2.04682e-07 "↔"
-2.22111 -1.87182e-07 "↔"
-2.22978 -1.83784e-07 "↔"
-2.24615 -1.59142e-07 "↔"
-2.24615 -1.59142e-07 "↔"
-2.37157 1.07902e-08 "↔"
-2.41668 -1.01512e-07 "↔"
-2.42746 -8.06245e-08 "↔"
-2.47003 -7.21559e-08 "↔"
-2.42746 -8.06245e-08 "↔"
-2.45961 -4.86426e-08 "↔"
-2.47003 -7.21559e-08 "↔"
-2.47003 -7.21559e-08 "↔"
-2.47003 -7.21559e-08 "↔"
-2.37157 1.07902e-08 "↔"
-1.72208 -4.36943e-07 "↔"
-1.71015 -4.30228e-07 "↔"
-1.69793 -3.44956e-07 "↔"
-1.68543 -1.94996e-07 "↔"
-1.71238 -4.96617e-07 "↔"
-1.70028 -5.03455e-07 "↔"
-1.6879 -4.34175e-07 "↔"
-1.6879 -4.34175e-07 "↔"
-1.69026 -6.32568e-07 "↔"
-1.69026 -6.32568e-07 "↔"
-1.69026 -6.32568e-07 "↔"
-2.70759 -1.96749e-08 "↔"
-2.68335 -9.67551e-09 "↔"
-2.70759 -1.96749e-08 "↔"
-2.70759 -1.96749e-08 "↔"
-2.70759 -1.96749e-08 "↔"
-2.57583 -1.01737e-07 "↔"
-2.56473 -2.66659e-08 "↔"
-2.55288 -3.06313e-08 "↔"
-2.54027 -8.23553e-08 "↔"
-2.54027 -8.23553e-08 "↔"
-2.54027 -8.23553e-08 "↔"
-2.54027 -8.23553e-08 "↔"
-2.54027 -8.23553e-08 "↔"
-2.57583 -1.01737e-07 "↔"
-2.56473 -2.66659e-08 "↔"
-2.55288 -3.06313e-08 "↔"
-2.54027 -8.23553e-08 "↔"
-2.13938 -1.73241e-07 "↔"
-2.13264 -7.57301e-08 "↔"
-2.10989 -1.14285e-07 "↔"
-2.10989 -1.14285e-07 "↔"
-2.06065 -1.57737e-07 "↔"
-2.03578 -1.46528e-07 "↔"
-2.01044 -1.57011e-07 "↔"
-1.98464 -1.91184e-07 "↔"
-2.04086 -1.14917e-07 "↔"
-2.01569 -1.51539e-07 "↔"
-1.82089 -2.49592e-07 "↔"
-1.84333 -2.98665e-07 "↔"
-0.295232 0.0106993 "↔"
-0.361534 0.0115595 "↔"
-0.510739 0.0125474 "↔"
-0.547945 0.0126586 "↔"
-0.764808 0.00828369 "↔"
-0.86903 0.00160822 "↔"
-0.86903 0.00160822 "↔"
-0.905325 -0.00183145 "↔"
-0.876675 0.000916733 "↔"
-0.876675 0.000916733 "↔"
-0.876675 0.000916733 "↔"
-0.884226 0.000286455 "↔"
-0.884226 0.000286455 "↔"
-0.884226 0.000286455 "↔"
-0.884226 0.000286455 "↔"
2.37689 -0.0143807 "↔"
2.38562 -0.0201093 "↔"
2.4166 -0.0305094 "↔"
2.4166 -0.0305094 "↔"
2.4166 -0.0305094 "↔"
2.42449 -0.035526 "↔"
2.42449 -0.035526 "↔"
2.42449 -0.035526 "↔"
2.42449 -0.035526 "↔"
2.42449 -0.035526 "↔"
2.44366 -0.0339121 "↔"
2.44366 -0.0339121 "↔"
2.46184 -0.0286265 "↔"
2.46184 -0.0286265 "↔"
2.46184 -0.0286265 "↔"
2.47904 0.00169068 "↔"
2.47904 0.00169068 "↔"
2.47904 0.00169068 "↔"
2.47904 0.00169068 "↔"
2.42449 -0.035526 "↔"
2.47904 0.00169068 "↔"
2.66096 -0.00858361 "↔"
2.65577 -0.0134543 "↔"
2.68494 -0.00979699 "↔"
0.892981 0.00145894 "↔"
0.965679 0.00173839 "↔"
1.0375 0.00196109 "↔"
1.10846 0.00257841 "↔"
0.892981 0.00145894 "↔"
2.47904 0.00169068 "↔"
2.47904 0.00169068 "↔"
2.47904 0.00169068 "↔"
2.47904 0.00169068 "↔"
2.63623 -0.00815826 "↔"
2.65577 -0.0134543 "↔"
2.65577 -0.0134543 "↔"
2.66096 -0.00858361 "↔"
2.66096 -0.00858361 "↔"
2.66096 -0.00858361 "↔"
2.5726 -0.0356983 "↔"
2.56094 -0.0226915 "↔"
2.53742 -0.0293085 "↔"
2.52893 -0.0373367 "↔"
2.51845 -0.0456395 "↔"
2.50719 -0.0336785 "↔"
2.47904 0.00169068 "↔"
2.47904 0.00169068 "↔"
2.47904 0.00169068 "↔"
2.47904 0.00169068 "↔"
2.59485 -0.00621244 "↔"
2.58932 -0.00535359 "↔"
2.5726 -0.0356983 "↔"
2.5726 -0.0356983 "↔"
2.5726 -0.0356983 "↔"
2.30258 -0.00683566 "↔"
2.30258 -0.00683566 "↔"
2.30258 -0.00683566 "↔"
2.30258 -0.00683566 "↔"
2.30258 -0.00683566 "↔"
2.34505 -0.0163708 "↔"
2.33619 -0.0136092 "↔"
2.33619 -0.0136092 "↔"
2.37689 -0.0143807 "↔"
2.36842 -0.0180403 "↔"
2.36842 -0.0180403 "↔"
2.36842 -0.0180403 "↔"
1.77235 0.0112945 "↔"
1.81626 0.00995417 "↔"
1.85923 0.010397 "↔"
1.85923 0.010397 "↔"
1.78376 0.0114952 "↔"
1.82729 0.0096554 "↔"
1.82729 0.0096554 "↔"
1.82729 0.0096554 "↔"
1.77235 0.0112945 "↔"
1.78376 0.0114952 "↔"
1.73206 0.00854816 "↔"
1.7439 0.00853777 "↔"
1.70328 0.00852093 "↔"
1.42982 0.00510938 "↔"
1.39666 0.00391444 "↔"
1.33659 0.00314839 "↔"
1.30234 0.00371352 "↔"
1.30234 0.00371352 "↔"
1.30234 0.00371352 "↔"
1.42982 0.00510938 "↔"
1.39666 0.00391444 "↔"
1.10846 0.00257841 "↔"
1.18297 0.00204098 "↔"
1.22964 0.00227176 "↔"
1.30234 0.00371352 "↔"
1.30234 0.00371352 "↔"
-0.0048449 0.00689005 "↔"
-0.0691442 0.00772741 "↔"
-0.0691442 0.00772741 "↔"
0.0493369 0.00607478 "↔"
-0.0048449 0.00689005 "↔"
0.202774 0.00465279 "↔"
0.266874 0.00420325 "↔"
0.266874 0.00420325 "↔"
0.351688 0.00360038 "↔"
-0.0048449 0.00689005 "↔"
-0.0048449 0.00689005 "↔"
-0.0048449 0.00689005 "↔"
-0.0048449 0.00689005 "↔"
-0.0048449 0.00689005 "↔"
1.61608 0.00724283 "↔"
1.56463 0.0060567 "↔"
1.51222 0.00532973 "↔"
2.65226 0.00828195 "↔"
2.62091 -0.0233278 "↔"
2.61135 -0.00493756 "↔"
2.61135 -0.00493756 "↔"
2.61135 -0.00493756 "↔"
2.61135 -0.00493756 "↔"
2.61135 -0.00493756 "↔"
2.61135 -0.00493756 "↔"
2.61135 -0.00493756 "↔"
2.61135 -0.00493756 "↔"
2.56814 -0.0322081 "↔"
2.5529 -0.0174726 "↔"
2.5529 -0.0174726 "↔"
2.5529 -0.0174726 "↔"
2.31021 -0.00543357 "↔"
0.232693 0.00414196 "↔"
0.162668 0.00475871 "↔"
0.0925299 0.00561342 "↔"
0.0217973 0.00633181 "↔"
-0.0394695 0.00717186 "↔"
-0.100716 0.00802268 "↔"
0.0925299 0.00561342 "↔"
0.0217973 0.00633181 "↔"
0.0217973 0.00633181 "↔"
0.232693 0.00414196 "↔"
0.301274 0.00371666 "↔"
0.301274 0.00371666 "↔"
0.301274 0.00371666 "↔"
2.3841 -0.027207 "↔"
2.42856 -0.0213268 "↔"
2.40103 -0.0322783 "↔"
2.4625 -0.0311289 "↔"
2.48674 -0.0270592 "↔"
2.42856 -0.0213268 "↔"
2.44603 -0.0260167 "↔"
2.4625 -0.0311289 "↔"
2.4625 -0.0311289 "↔"
2.4625 -0.0311289 "↔"
1.45879 0.00489329 "↔"
1.40518 0.00382783 "↔"
1.35071 0.00397947 "↔"
1.35071 0.00397947 "↔"
1.41734 0.00423564 "↔"
1.3632 0.00419314 "↔"
1.3632 0.00419314 "↔"
1.3632 0.00419314 "↔"
0.737509 0.00154586 "↔"
0.737509 0.00154586 "↔"
0.67969 0.00188778 "↔"
0.644093 0.00169471 "↔"
0.585746 0.00219901 "↔"
0.585746 0.00219901 "↔"
0.585746 0.00219901 "↔"
0.907422 0.00156231 "↔"
0.851202 0.00147136 "↔"
0.794565 0.00158583 "↔"
0.737509 0.00154586 "↔"
0.737509 0.00154586 "↔"
0.737509 0.00154586 "↔"
0.737509 0.00154586 "↔"
0.907422 0.00156231 "↔"
0.907422 0.00156231 "↔"
0.907422 0.00156231 "↔"
0.907422 0.00156231 "↔"
1.9856 0.0156377 "↔"
2.02452 0.0184538 "↔"
2.04162 0.0199261 "↔"
2.04162 0.0199261 "↔"
2.06245 0.0218358 "↔"
2.06245 0.0218358 "↔"
2.06245 0.0218358 "↔"
1.94261 0.0157225 "↔"
1.9856 0.0156377 "↔"
1.9856 0.0156377 "↔"
1.9856 0.0156377 "↔"
1.83177 0.0119581 "↔"
1.87799 0.0126561 "↔"
1.92311 0.0137733 "↔"
1.8602 0.0121907 "↔"
1.94261 0.0157225 "↔"
1.92311 0.0137733 "↔"
1.92311 0.0137733 "↔"
1.87799 0.0126561 "↔"
1.87799 0.0126561 "↔"
1.87799 0.0126561 "↔"
1.83177 0.0119581 "↔"
1.83177 0.0119581 "↔"
1.83177 0.0119581 "↔"
1.83177 0.0119581 "↔"
1.68107 0.00774868 "↔"
1.66829 0.00748236 "↔"
1.62923 0.00753826 "↔"
1.61608 0.00724283 "↔"
1.61608 0.00724283 "↔"
2.31021 -0.00543357 "↔"
2.29105 -0.0138073 "↔"
2.32596 -0.00335805 "↔"
2.34082 -0.00345801 "↔"
2.24182 0.000433471 "↔"
2.27665 -0.00684311 "↔"
2.29105 -0.0138073 "↔"
2.29105 -0.0138073 "↔"
2.29105 -0.0138073 "↔"
2.31021 -0.00543357 "↔"
2.31021 -0.00543357 "↔"
2.31021 -0.00543357 "↔"
2.31021 -0.00543357 "↔"
2.14713 0.0124723 "↔"
2.1674 0.00912444 "↔"
2.2129 0.0127441 "↔"
2.23171 0.0107099 "↔"
2.23171 0.0107099 "↔"
2.1674 0.00912444 "↔"
2.1674 0.00912444 "↔"
2.1674 0.00912444 "↔"
2.14713 0.0124723 "↔"
2.14713 0.0124723 "↔"
2.14713 0.0124723 "↔"
2.14713 0.0124723 "↔"
-1.5307 -7.07446e-05 "↔"
-1.52903 -5.12876e-05 "↔"
-1.52732 -1.78957e-05 "↔"
-1.52557 -5.53493e-05 "↔"
-1.5205 2.87797e-05 "↔"
-1.51876 1.89268e-05 "↔"
-1.51697 -3.89403e-06 "↔"
-1.51697 -3.89403e-06 "↔"
-1.51063 2.70441e-07 "↔"
-1.50881 1.96564e-06 "↔"
-1.50881 1.96564e-06 "↔"
-1.50881 1.96564e-06 "↔"
-1.50108 9.06989e-05 "↔"
-1.50108 9.06989e-05 "↔"
-1.50108 9.06989e-05 "↔"
-1.50108 9.06989e-05 "↔"
-2.50621 -1.98164e-08 "↔"
-2.50621 -1.98164e-08 "↔"
-2.50621 -1.98164e-08 "↔"
-2.50621 -1.98164e-08 "↔"
-2.4353 -8.52438e-08 "↔"
-2.46018 -6.49713e-08 "↔"
-2.48382 -6.22748e-08 "↔"
-2.50621 -1.98164e-08 "↔"
-2.50621 -1.98164e-08 "↔"
-2.48382 -6.22748e-08 "↔"
-2.48382 -6.22748e-08 "↔"
-2.46206 -7.96971e-08 "↔"
-2.46018 -6.49713e-08 "↔"
-2.46018 -6.49713e-08 "↔"
-2.46018 -6.49713e-08 "↔"
-2.4353 -8.52438e-08 "↔"
-2.4353 -8.52438e-08 "↔"
-2.4353 -8.52438e-08 "↔"
-2.4353 -8.52438e-08 "↔"
-2.26956 -9.04281e-08 "↔"
-2.19814 -9.15737e-08 "↔"
-2.18136 -8.2913e-08 "↔"
-2.16431 -6.92809e-08 "↔"
-2.4353 -8.52438e-08 "↔"
-2.4353 -8.52438e-08 "↔"
-2.32025 -8.89878e-08 "↔"
-2.32281 -6.08593e-08 "↔"
-2.29443 -6.76402e-08 "↔"
-2.29669 -7.40721e-08 "↔"
-2.2676 -3.51827e-08 "↔"
-2.2676 -3.51827e-08 "↔"
-2.2676 -3.51827e-08 "↔"
-2.26956 -9.04281e-08 "↔"
-2.26956 -9.04281e-08 "↔"
-2.26956 -9.04281e-08 "↔"
-2.26956 -9.04281e-08 "↔"
-2.35592 -5.17929e-08 "↔"
-2.3522 -3.27607e-08 "↔"
-2.32025 -8.89878e-08 "↔"
-2.32025 -8.89878e-08 "↔"
-2.32025 -8.89878e-08 "↔"
-1.73439 2.07553e-07 "↔"
-1.72684 1.42482e-07 "↔"
-1.7192 2.0253e-07 "↔"
-1.74763 6.38357e-08 "↔"
-1.74013 1.50848e-07 "↔"
-1.73254 1.51469e-07 "↔"
-1.73254 1.51469e-07 "↔"
-1.75334 6.25778e-08 "↔"
-1.74579 8.12362e-08 "↔"
-1.74579 8.12362e-08 "↔"
-1.74579 8.12362e-08 "↔"
-1.75896 1.11632e-07 "↔"
-1.75896 1.11632e-07 "↔"
-1.75896 1.11632e-07 "↔"
-1.75896 1.11632e-07 "↔"
-1.84698 5.49029e-08 "↔"
-2.56424 -7.55686e-08 "↔"
-2.50621 -1.98164e-08 "↔"
-2.52671 -5.55044e-08 "↔"
-2.52671 -5.55044e-08 "↔"
-2.54136 -5.18033e-08 "↔"
-2.54605 -5.75555e-08 "↔"
-2.54605 -5.75555e-08 "↔"
-2.54605 -5.75555e-08 "↔"
-2.56424 -7.55686e-08 "↔"
-2.56424 -7.55686e-08 "↔"
-2.56424 -7.55686e-08 "↔"
-2.56424 -7.55686e-08 "↔"
-2.50621 -1.98164e-08 "↔"
-1.35446 0.000356146 "↔"
-1.35451 -3.20929e-05 "↔"
-1.35462 0.000100932 "↔"
-1.23808 0.00385524 "↔"
-1.25069 -6.67084e-05 "↔"
-1.35295 -0.00123781 "↔"
-1.35348 0.000350964 "↔"
-1.35103 -0.00332131 "↔"
-1.35221 -0.00103581 "↔"
-1.3457 -0.00260477 "↔"
-1.34752 -0.00332762 "↔"
-1.34752 -0.00332762 "↔"
-1.34752 -0.00332762 "↔"
-1.33695 0.00436705 "↔"
-1.33695 0.00436705 "↔"
-1.33695 0.00436705 "↔"
-1.33695 0.00436705 "↔"
-0.990474 -0.0112954 "↔"
-0.955227 -0.00764923 "↔"
-0.955227 -0.00764923 "↔"
-0.919811 -0.00354683 "↔"
-0.919811 -0.00354683 "↔"
-0.919811 -0.00354683 "↔"
-0.884226 0.000286455 "↔"
-0.884226 0.000286455 "↔"
-0.884226 0.000286455 "↔"
-0.884226 0.000286455 "↔"
-2.22978 -1.83784e-07 "↔"
-2.31542 -1.18286e-07 "↔"
-2.32811 -1.20825e-07 "↔"
-2.36014 -5.09151e-08 "↔"
-2.37157 1.07902e-08 "↔"
-2.37157 1.07902e-08 "↔"
-2.37157 1.07902e-08 "↔"
-2.37157 1.07902e-08 "↔"
-2.22978 -1.83784e-07 "↔"
-2.2662 -1.01558e-07 "↔"
-2.28087 -8.31726e-08 "↔"
-2.31542 -1.18286e-07 "↔"
-2.31542 -1.18286e-07 "↔"
-2.31542 -1.18286e-07 "↔"
-2.13264 -7.57301e-08 "↔"
-2.15632 -9.41003e-08 "↔"
-2.15632 -9.41003e-08 "↔"
-1.65558 -2.81876e-07 "↔"
-1.64922 -2.40507e-07 "↔"
-1.64278 -1.34159e-07 "↔"
-1.63876 -1.53978e-07 "↔"
-1.63876 -1.53978e-07 "↔"
-2.65487 -4.02371e-08 "↔"
-2.66452 -6.46023e-08 "↔"
-2.67369 -5.09532e-08 "↔"
-2.67369 -5.09532e-08 "↔"
-2.54027 -8.23553e-08 "↔"
-2.52755 -5.9376e-08 "↔"
-2.51405 -6.46439e-08 "↔"
-2.54027 -8.23553e-08 "↔"
-2.54027 -8.23553e-08 "↔"
-2.54027 -8.23553e-08 "↔"
-2.54027 -8.23553e-08 "↔"
-2.57583 -1.01737e-07 "↔"
-2.59635 -4.65415e-09 "↔"
-2.61376 2.32373e-09 "↔"
-2.59635 -4.65415e-09 "↔"
-2.59635 -4.65415e-09 "↔"
-2.59635 -4.65415e-09 "↔"
-2.57583 -1.01737e-07 "↔"
-2.57583 -1.01737e-07 "↔"
-2.57583 -1.01737e-07 "↔"
-2.57583 -1.01737e-07 "↔"
-2.61376 2.32373e-09 "↔"
-2.63589 -8.90471e-08 "↔"
-2.00452 -1.80885e-07 "↔"
-1.98464 -1.91184e-07 "↔"
-2.03006 -1.72303e-07 "↔"
-2.01044 -1.57011e-07 "↔"
-2.01044 -1.57011e-07 "↔"
-2.05515 -2.12775e-07 "↔"
-2.03578 -1.46528e-07 "↔"
-2.03578 -1.46528e-07 "↔"
-2.03578 -1.46528e-07 "↔"
-2.06065 -1.57737e-07 "↔"
-2.06065 -1.57737e-07 "↔"
-2.06065 -1.57737e-07 "↔"
-2.06065 -1.57737e-07 "↔"
-2.13264 -7.57301e-08 "↔"
-2.10909 -2.16273e-07 "↔"
-2.0851 -2.34518e-07 "↔"
-2.06065 -1.57737e-07 "↔"
-2.10989 -1.14285e-07 "↔"
-2.086 -2.07373e-07 "↔"
-2.06166 -1.76211e-07 "↔"
-2.06166 -1.76211e-07 "↔"
-2.05515 -2.12775e-07 "↔"
-2.06065 -1.57737e-07 "↔"
-0.295232 0.0106993 "↔"
-0.244458 0.0100092 "↔"
-0.19357 0.00936507 "↔"
2.42449 -0.035526 "↔"
2.44366 -0.0339121 "↔"
2.46184 -0.0286265 "↔"
2.47904 0.00169068 "↔"
2.47904 0.00169068 "↔"
2.47904 0.00169068 "↔"
2.47904 0.00169068 "↔"
2.4166 -0.0305094 "↔"
2.42449 -0.035526 "↔"
2.42449 -0.035526 "↔"
2.42449 -0.035526 "↔"
2.42449 -0.035526 "↔"
1.10846 0.00257841 "↔"
1.10846 0.00257841 "↔"
1.62207 0.00770743 "↔"
1.57227 0.00586618 "↔"
1.57227 0.00586618 "↔"
1.57227 0.00586618 "↔"
2.6136 -0.0132775 "↔"
2.6175 -0.0127929 "↔"
2.63437 -0.0123313 "↔"
2.47904 0.00169068 "↔"
2.47904 0.00169068 "↔"
2.47904 0.00169068 "↔"
2.47904 0.00169068 "↔"
2.1643 0.0138925 "↔"
2.1643 0.0138925 "↔"
2.1643 0.0138925 "↔"
2.1643 0.0138925 "↔"
2.2017 0.0106141 "↔"
2.1643 0.0138925 "↔"
2.30258 -0.00683566 "↔"
2.32516 -0.00614129 "↔"
2.33619 -0.0136092 "↔"
2.36842 -0.0180403 "↔"
2.2934 -0.00654455 "↔"
2.32516 -0.00614129 "↔"
2.32516 -0.00614129 "↔"
2.32516 -0.00614129 "↔"
2.30258 -0.00683566 "↔"
2.30258 -0.00683566 "↔"
2.30258 -0.00683566 "↔"
2.30258 -0.00683566 "↔"
2.03421 0.017847 "↔"
2.073 0.0195488 "↔"
2.073 0.0195488 "↔"
2.073 0.0195488 "↔"
2.04603 0.0188817 "↔"
2.04603 0.0188817 "↔"
2.04603 0.0188817 "↔"
2.04603 0.0188817 "↔"
2.04603 0.0188817 "↔"
2.03421 0.017847 "↔"
2.04603 0.0188817 "↔"
1.99002 0.0156089 "↔"
1.94458 0.0127637 "↔"
2.04603 0.0188817 "↔"
2.04603 0.0188817 "↔"
2.073 0.0195488 "↔"
2.08666 0.0176553 "↔"
2.11295 0.0180834 "↔"
2.12609 0.0163578 "↔"
2.1643 0.0138925 "↔"
2.1643 0.0138925 "↔"
2.1643 0.0138925 "↔"
2.1643 0.0138925 "↔"
1.18297 0.00204098 "↔"
1.10846 0.00257841 "↔"
1.42982 0.00510938 "↔"
1.48591 0.00453333 "↔"
1.54104 0.00523051 "↔"
1.57227 0.00586618 "↔"
1.57227 0.00586618 "↔"
1.42982 0.00510938 "↔"
1.10846 0.00257841 "↔"
0.892981 0.00145894 "↔"
0.830072 0.00176597 "↔"
0.892981 0.00145894 "↔"
-1.42934 1.96878e-06 "↔"
-1.73721 -3.33987e-07 "↔"
-1.73721 -3.33987e-07 "↔"
-1.75184 -2.94838e-07 "↔"
-1.75184 -2.94838e-07 "↔"
-1.75184 -2.94838e-07 "↔"
-1.76636 -4.46518e-07 "↔"
-1.76636 -4.46518e-07 "↔"
-1.76636 -4.46518e-07 "↔"
-1.76636 -4.46518e-07 "↔"
-1.98464 -1.91184e-07 "↔"
-2.00452 -1.80885e-07 "↔"
-1.97774 -1.45764e-07 "↔"
-0.560216 0.0126311 "↔"
-0.510739 0.0125474 "↔"
-0.646427 0.0118651 "↔"
-0.597304 0.0124015 "↔"
-0.547945 0.0126586 "↔"
-0.547945 0.0126586 "↔"
-0.634229 0.012065 "↔"
-1.16703 -0.00894465 "↔"
-1.18011 -0.00788073 "↔"
-1.19325 -0.0065894 "↔"
-1.20645 -0.00489107 "↔"
-1.20645 -0.00489107 "↔"
-1.20645 -0.00489107 "↔"
-1.20645 -0.00489107 "↔"
-1.19322 -0.00773991 "↔"
-1.17883 -0.00825745 "↔"
-1.16459 -0.00953814 "↔"
-1.15049 -0.0109388 "↔"
-1.15049 -0.0109388 "↔"
-1.15049 -0.0109388 "↔"
-1.15049 -0.0109388 "↔"
-0.174087 0.00897235 "↔"
-0.100716 0.00802268 "↔"
-0.100716 0.00802268 "↔"
-0.100716 0.00802268 "↔"
-2.67597 -3.23468e-08 "↔"
-2.68259 -1.37753e-08 "↔"
-2.69856 -6.33988e-08 "↔"
-2.69856 -6.33988e-08 "↔"
-1.35395 -2.50921e-05 "↔"
-1.35408 -3.25618e-05 "↔"
-1.28327 0.0112682 "↔"
-1.29551 -0.00379904 "↔"
-1.3101 -0.00171686 "↔"
-1.32703 0.00510189 "↔"
-1.28767 0.00746116 "↔"
-1.30065 -0.0028597 "↔"
-1.31597 0.0020599 "↔"
-1.31597 0.0020599 "↔"
-1.29222 0.00475535 "↔"
-1.30593 0.00225197 "↔"
-1.30593 0.00225197 "↔"
-1.30593 0.00225197 "↔"
-1.29692 0.0061664 "↔"
-1.29692 0.0061664 "↔"
-1.29692 0.0061664 "↔"
-1.29692 0.0061664 "↔"
-1.28327 0.0112682 "↔"
-1.35272 2.78223e-05 "↔"
-1.35067 -7.2479e-06 "↔"
-1.34938 1.67923e-06 "↔"
-1.34882 -1.21336e-05 "↔"
-1.35058 7.86391e-06 "↔"
-1.34927 2.43765e-06 "↔"
-1.34916 6.28206e-07 "↔"
-1.35015 -5.40825e-06 "↔"
-1.34993 -6.85016e-07 "↔"
-1.34978 1.78632e-06 "↔"
-1.34969 -4.81073e-06 "↔"
-1.35014 -2.20659e-07 "↔"
-1.34985 2.7588e-06 "↔"
-1.34963 -3.3432e-07 "↔"
-1.34963 -3.3432e-07 "↔"
-1.35017 3.75217e-07 "↔"
-1.34982 1.27163e-06 "↔"
-1.34982 1.27163e-06 "↔"
-1.34982 1.27163e-06 "↔"
-1.35025 -7.41261e-06 "↔"
-1.35025 -7.41261e-06 "↔"
-1.35025 -7.41261e-06 "↔"
-1.35025 -7.41261e-06 "↔"
-1.11658 -0.0131594 "↔"
-1.12784 -0.0126213 "↔"
-1.13914 -0.0118417 "↔"
-1.15049 -0.0109388 "↔"
-1.11365 -0.0135301 "↔"
-1.12486 -0.0130238 "↔"
-0.990474 -0.0112954 "↔"
-1.01375 -0.0131929 "↔"
-1.03693 -0.0142744 "↔"
-1.06001 -0.0147864 "↔"
-1.00703 -0.0127423 "↔"
-1.03025 -0.0141889 "↔"
-1.05338 -0.0148721 "↔"
-1.05338 -0.0148721 "↔"
-1.06001 -0.0147864 "↔"
-1.03693 -0.0142744 "↔"
-1.03693 -0.0142744 "↔"
-1.01375 -0.0131929 "↔"
-1.01375 -0.0131929 "↔"
-1.01375 -0.0131929 "↔"
-0.990474 -0.0112954 "↔"
-0.990474 -0.0112954 "↔"
-0.990474 -0.0112954 "↔"
-0.990474 -0.0112954 "↔"
-1.92722 -2.04429e-07 "↔"
-1.94539 -1.95661e-07 "↔"
-1.90193 -2.65189e-07 "↔"
-1.92033 -2.44356e-07 "↔"
-1.89487 -2.72046e-07 "↔"
-1.98464 -1.91184e-07 "↔"
-1.97774 -1.45764e-07 "↔"
-1.95971 -2.04797e-07 "↔"
-1.95268 -2.28961e-07 "↔"
-1.94539 -1.95661e-07 "↔"
-1.94539 -1.95661e-07 "↔"
-1.93438 -2.2514e-07 "↔"
-1.92722 -2.04429e-07 "↔"
-1.92722 -2.04429e-07 "↔"
-1.92722 -2.04429e-07 "↔"
-0.361534 0.0115595 "↔"
-0.415278 0.012041 "↔"
-0.45732 0.0123644 "↔"
-0.510739 0.0125474 "↔"
-0.510739 0.0125474 "↔"
-0.510739 0.0125474 "↔"
-0.510739 0.0125474 "↔"
-0.764808 0.00828369 "↔"
-0.729585 0.00979724 "↔"
-0.682034 0.0110815 "↔"
-0.646427 0.0118651 "↔"
-0.646427 0.0118651 "↔"
-0.634229 0.012065 "↔"
-0.634229 0.012065 "↔"
-0.634229 0.012065 "↔"
-0.764808 0.00828369 "↔"
-0.884226 0.000286455 "↔"
-0.8446 0.00353227 "↔"
-0.804793 0.00627127 "↔"
-0.764808 0.00828369 "↔"
-0.829307 0.00451968 "↔"
-0.797146 0.00663928 "↔"
-0.774182 0.0079361 "↔"
-0.774182 0.0079361 "↔"
-0.774182 0.0079361 "↔"
-0.764808 0.00828369 "↔"
-0.764808 0.00828369 "↔"
-0.764808 0.00828369 "↔"
-0.764808 0.00828369 "↔"
-0.774182 0.0079361 "↔"
-0.729585 0.00979724 "↔"
-0.729585 0.00979724 "↔"
-0.729585 0.00979724 "↔"
-0.764808 0.00828369 "↔"
-0.764808 0.00828369 "↔"
-0.764808 0.00828369 "↔"
-0.764808 0.00828369 "↔"
-1.26746 0.000577063 "↔"
-1.27589 -0.00129263 "↔"
-1.28571 -0.000598103 "↔"
-1.29692 0.0061664 "↔"
-1.27015 -0.00620513 "↔"
-1.27885 -0.000278224 "↔"
-1.28894 0.00436503 "↔"
-1.28894 0.00436503 "↔"
-1.27283 -0.00891519 "↔"
-1.2818 0.00695307 "↔"
-1.2818 0.00695307 "↔"
-1.2818 0.00695307 "↔"
-1.29692 0.0061664 "↔"
-1.30593 0.00225197 "↔"
-1.31597 0.0020599 "↔"
-1.32703 0.00510189 "↔"
-1.309 0.00138883 "↔"
-1.31913 -0.00304257 "↔"
-1.33028 0.00123875 "↔"
-1.33028 0.00123875 "↔"
-1.32234 -0.00382936 "↔"
-1.33359 0.00361122 "↔"
-1.33359 0.00361122 "↔"
-1.33359 0.00361122 "↔"
-1.33695 0.00436705 "↔"
-1.33695 0.00436705 "↔"
-1.33695 0.00436705 "↔"
-1.33695 0.00436705 "↔"
-0.976128 -0.0102001 "↔"
-0.990474 -0.0112954 "↔"
-1.00703 -0.0127423 "↔"
-1.00703 -0.0127423 "↔"
-0.884226 0.000286455 "↔"
-0.884226 0.000286455 "↔"
-0.884226 0.000286455 "↔"
-0.884226 0.000286455 "↔"
-1.49277 2.82124e-05 "↔"
-1.48777 5.42499e-06 "↔"
-1.48291 -1.83256e-05 "↔"
-1.47819 5.80393e-06 "↔"
-1.48824 2.22388e-05 "↔"
-1.48338 -7.52216e-06 "↔"
-1.47865 2.94829e-05 "↔"
-1.47865 2.94829e-05 "↔"
-1.48383 -9.28365e-06 "↔"
-1.4791 2.82469e-05 "↔"
-1.4791 2.82469e-05 "↔"
-1.4791 2.82469e-05 "↔"
-1.47952 2.02474e-05 "↔"
-1.47952 2.02474e-05 "↔"
-1.47952 2.02474e-05 "↔"
-1.47952 2.02474e-05 "↔"
-1.59964 4.60771e-06 "↔"
-1.59964 4.60771e-06 "↔"
-1.61975 5.33195e-06 "↔"
-1.60904 -2.23608e-08 "↔"
-1.60904 -2.23608e-08 "↔"
-1.60904 -2.23608e-08 "↔"
-1.61842 4.18112e-06 "↔"
-1.61842 4.18112e-06 "↔"
-1.61842 4.18112e-06 "↔"
-1.61842 4.18112e-06 "↔"
-1.62997 3.01618e-07 "↔"
-1.61842 4.18112e-06 "↔"
-1.64959 -1.12346e-07 "↔"
-1.63813 1.58169e-08 "↔"
-1.62661 7.7677e-07 "↔"
-1.62661 7.7677e-07 "↔"
-1.64622 -3.80243e-07 "↔"
-1.63473 4.38569e-07 "↔"
-1.63473 4.38569e-07 "↔"
-1.63473 4.38569e-07 "↔"
-1.64278 -1.34159e-07 "↔"
-1.64278 -1.34159e-07 "↔"
-1.64278 -1.34159e-07 "↔"
-1.64278 -1.34159e-07 "↔"
-2.64828 -6.94828e-08 "↔"
-2.64828 -6.94828e-08 "↔"
-2.65364 -8.99288e-08 "↔"
-2.65364 -8.99288e-08 "↔"
-2.65364 -8.99288e-08 "↔"
-0.556548 0.0126482 "↔"
-1.35277 -1.08687e-05 "↔"
-1.35266 -2.91077e-06 "↔"
-1.35253 -1.21101e-06 "↔"
-1.35239 6.71687e-07 "↔"
-1.35302 -2.64914e-06 "↔"
-1.35292 -2.14889e-06 "↔"
-1.3528 -1.37759e-06 "↔"
-1.3528 -1.37759e-06 "↔"
-1.35325 -2.88835e-06 "↔"
-1.35316 3.55032e-06 "↔"
-1.35316 3.55032e-06 "↔"
-1.35316 3.55032e-06 "↔"
-1.35347 4.46892e-05 "↔"
-1.35347 4.46892e-05 "↔"
-1.35347 4.46892e-05 "↔"
-1.35347 4.46892e-05 "↔"
-1.35352 -0.000264199 "↔"
-1.35367 -0.000215175 "↔"
-1.35382 -0.000220967 "↔"
-1.35397 -0.000154358 "↔"
-1.35327 8.0222e-05 "↔"
-1.35344 -4.1602e-05 "↔"
-1.35362 8.17446e-05 "↔"
-1.35362 8.17446e-05 "↔"
-1.35239 -9.93764e-05 "↔"
-1.35239 -9.93764e-05 "↔"
-1.35239 -9.93764e-05 "↔"
2.52893 -0.0373367 "↔"
2.53742 -0.0293085 "↔"
2.55291 -0.0252005 "↔"
2.56094 -0.0226915 "↔"
-1.58355 -7.48594e-06 "↔"
-1.57353 1.30309e-05 "↔"
-1.56198 -1.93126e-05 "↔"
-1.56198 -1.93126e-05 "↔"
-1.57651 6.1328e-06 "↔"
-1.56573 -4.82473e-06 "↔"
-1.56573 -4.82473e-06 "↔"
-1.56573 -4.82473e-06 "↔"
-1.56911 -7.80487e-06 "↔"
-1.56911 -7.80487e-06 "↔"
-1.56911 -7.80487e-06 "↔"
-1.56911 -7.80487e-06 "↔"
-1.4682 -8.24599e-06 "↔"
-1.46703 8.48337e-07 "↔"
-1.46583 -2.4038e-07 "↔"
-1.46462 -4.38482e-06 "↔"
-1.46462 6.28448e-06 "↔"
-1.4634 6.72086e-07 "↔"
-1.46216 -4.88988e-06 "↔"
-1.46216 -4.88988e-06 "↔"
-1.46088 4.89485e-06 "↔"
-1.45962 1.21567e-06 "↔"
-1.45962 1.21567e-06 "↔"
-1.45962 1.21567e-06 "↔"
-1.45699 -1.35591e-05 "↔"
-1.45699 -1.35591e-05 "↔"
-1.45699 -1.35591e-05 "↔"
-1.45699 -1.35591e-05 "↔"
-1.46737 -1.33178e-05 "↔"
-1.46367 -7.58697e-06 "↔"
-1.45985 1.26031e-05 "↔"
-1.46469 -5.24696e-06 "↔"
-1.46091 8.61109e-06 "↔"
-1.46091 8.61109e-06 "↔"
-1.46195 1.23994e-05 "↔"
-1.46195 1.23994e-05 "↔"
-1.46195 1.23994e-05 "↔"
-1.35304 -1.69988e-06 "↔"
-1.35304 -1.69988e-06 "↔"
-1.35304 -1.69988e-06 "↔"
-1.35304 -1.69988e-06 "↔"
-1.28327 0.0112682 "↔"
-1.29551 -0.00379904 "↔"
-1.3101 -0.00171686 "↔"
-1.32703 0.00510189 "↔"
-1.32703 0.00510189 "↔"
-1.32703 0.00510189 "↔"
-1.32703 0.00510189 "↔"
-1.33668 -0.0046507 "↔"
-1.33668 -0.0046507 "↔"
-1.33668 -0.0046507 "↔"
-1.32703 0.00510189 "↔"
-1.32703 0.00510189 "↔"
-1.32703 0.00510189 "↔"
-1.32703 0.00510189 "↔"
-1.28327 0.0112682 "↔"
-1.28767 0.00746116 "↔"
-1.29222 0.00475535 "↔"
-1.29692 0.0061664 "↔"
-1.27771 0.00128031 "↔"
-1.28164 -0.00254025 "↔"
-1.28571 -0.000598103 "↔"
-1.28571 -0.000598103 "↔"
-1.27244 0.0037981 "↔"
-1.27589 -0.00129263 "↔"
-1.27589 -0.00129263 "↔"
-1.27589 -0.00129263 "↔"
-1.26746 0.000577063 "↔"
-1.26746 0.000577063 "↔"
-1.26746 0.000577063 "↔"
-1.26746 0.000577063 "↔"
-1.35395 -2.50921e-05 "↔"
-1.35421 1.41753e-05 "↔"
-1.35438 2.9943e-06 "↔"
-1.35446 0.000356146 "↔"
-1.35406 -1.46266e-05 "↔"
-1.35423 -1.52302e-05 "↔"
-1.35429 4.90177e-05 "↔"
-1.35429 4.90177e-05 "↔"
-1.35407 -1.79251e-05 "↔"
-1.35413 7.81783e-05 "↔"
-1.35413 7.81783e-05 "↔"
-1.35413 7.81783e-05 "↔"
-1.35397 -0.000154358 "↔"
-1.35397 -0.000154358 "↔"
-1.35397 -0.000154358 "↔"
-1.35397 -0.000154358 "↔"
-1.35304 -1.69988e-06 "↔"
-1.35304 -1.69988e-06 "↔"
-1.35304 -1.69988e-06 "↔"
-1.35304 -1.69988e-06 "↔"
-1.34969 -4.81073e-06 "↔"
-1.34985 -1.70573e-06 "↔"
-1.35003 -2.8437e-06 "↔"
-1.35023 -1.73367e-06 "↔"
-1.34982 1.35012e-06 "↔"
-1.35002 -2.83523e-06 "↔"
-1.35023 6.0936e-07 "↔"
-1.35023 6.0936e-07 "↔"
-1.35001 -2.20673e-06 "↔"
-1.35024 1.19353e-06 "↔"
-1.35024 1.19353e-06 "↔"
-1.35024 1.19353e-06 "↔"
-1.35025 4.20268e-06 "↔"
-1.35025 4.20268e-06 "↔"
-1.35025 4.20268e-06 "↔"
-1.35025 4.20268e-06 "↔"
-1.34969 -4.81073e-06 "↔"
-1.34982 1.35012e-06 "↔"
-1.35001 -2.20673e-06 "↔"
-1.35025 4.20268e-06 "↔"
-1.34964 -2.57466e-06 "↔"
-1.3498 -3.73745e-07 "↔"
-1.35002 -3.76451e-07 "↔"
-1.35002 -3.76451e-07 "↔"
-1.3496 -3.82832e-06 "↔"
-1.34979 -3.59577e-07 "↔"
-1.34979 -3.59577e-07 "↔"
-1.34979 -3.59577e-07 "↔"
-1.34958 -4.4408e-06 "↔"
-1.34958 -4.4408e-06 "↔"
-1.34958 -4.4408e-06 "↔"
-1.34958 -4.4408e-06 "↔"
-1.514 8.64417e-06 "↔"
-1.51303 6.2878e-06 "↔"
-1.50463 -1.82944e-05 "↔"
-1.50463 -1.82944e-05 "↔"
-1.49788 -3.03535e-05 "↔"
-1.49788 -3.03535e-05 "↔"
-1.49788 -3.03535e-05 "↔"
-1.49277 2.82124e-05 "↔"
-1.49277 2.82124e-05 "↔"
-1.49277 2.82124e-05 "↔"
-1.49277 2.82124e-05 "↔"
-1.48807 1.66294e-05 "↔"
-1.48329 -2.11792e-05 "↔"
-1.47855 -1.26619e-05 "↔"
-1.47385 2.29426e-05 "↔"
-1.4848 5.71019e-06 "↔"
-1.48004 -1.10316e-05 "↔"
-1.47531 1.13551e-05 "↔"
-1.47531 1.13551e-05 "↔"
-1.48151 -5.96727e-06 "↔"
-1.47676 -1.38604e-06 "↔"
-1.47676 -1.38604e-06 "↔"
-1.47676 -1.38604e-06 "↔"
-1.47819 5.80393e-06 "↔"
-1.47819 5.80393e-06 "↔"
-1.47819 5.80393e-06 "↔"
-1.47819 5.80393e-06 "↔"
-1.48347 2.94877e-05 "↔"
-1.48021 -1.00641e-05 "↔"
-1.48021 -1.00641e-05 "↔"
-1.48021 -1.00641e-05 "↔"
-1.48492 4.76489e-05 "↔"
-1.48492 4.76489e-05 "↔"
-1.48492 4.76489e-05 "↔"
-1.48492 4.76489e-05 "↔"
-1.52363 -3.1671e-05 "↔"
-1.51556 -2.08619e-05 "↔"
-1.50794 -3.51254e-05 "↔"
-1.50078 6.70098e-05 "↔"
-1.52802 1.165e-07 "↔"
-1.51997 -1.336e-06 "↔"
-1.51237 -1.88005e-05 "↔"
-1.51237 -1.88005e-05 "↔"
-1.53219 -2.10048e-06 "↔"
-1.52417 1.68e-05 "↔"
-1.52417 1.68e-05 "↔"
-1.52417 1.68e-05 "↔"
-1.53616 -3.5392e-05 "↔"
-1.53616 -3.5392e-05 "↔"
-1.53616 -3.5392e-05 "↔"
-1.53616 -3.5392e-05 "↔"
-1.48347 2.94877e-05 "↔"
-1.48492 4.76489e-05 "↔"
-1.4886 -1.8358e-05 "↔"
-1.4886 -1.8358e-05 "↔"
-1.49236 2.97428e-05 "↔"
-1.49236 2.97428e-05 "↔"
-1.49236 2.97428e-05 "↔"
-1.49621 -2.6664e-05 "↔"
-1.49621 -2.6664e-05 "↔"
-1.49621 -2.6664e-05 "↔"
-1.49621 -2.6664e-05 "↔"
-1.61842 4.18112e-06 "↔"
-1.6089 -1.55359e-07 "↔"
-1.59939 3.37323e-06 "↔"
-1.58988 5.55557e-06 "↔"
-1.61457 9.24599e-07 "↔"
-1.60505 -2.64011e-06 "↔"
-1.59552 6.46006e-06 "↔"
-1.59552 6.46006e-06 "↔"
-1.61067 1.53229e-06 "↔"
-1.60113 3.38634e-06 "↔"
-1.60113 3.38634e-06 "↔"
-1.60113 3.38634e-06 "↔"
-1.59016 4.77351e-06 "↔"
-1.59004 9.06882e-07 "↔"
-1.58988 5.55557e-06 "↔"
-1.59964 4.60771e-06 "↔"
-1.59954 4.56083e-07 "↔"
-1.59939 3.37323e-06 "↔"
-1.59939 3.37323e-06 "↔"
-1.60904 -2.23608e-08 "↔"
-1.6089 -1.55359e-07 "↔"
-1.6089 -1.55359e-07 "↔"
-1.6089 -1.55359e-07 "↔"
-1.61842 4.18112e-06 "↔"
-1.61842 4.18112e-06 "↔"
-1.61842 4.18112e-06 "↔"
-1.61842 4.18112e-06 "↔"
2.61135 -0.00493756 "↔"
-2.60101 -2.17992e-08 "↔"
-2.61286 -3.51459e-09 "↔"
-2.6241 -3.3673e-08 "↔"
-2.66878 -5.81421e-08 "↔"
-2.67597 -3.23468e-08 "↔"
-2.67597 -3.23468e-08 "↔"
-2.67597 -3.23468e-08 "↔"
2.5529 -0.0174726 "↔"
2.52983 -0.0356413 "↔"
2.53049 -0.0228336 "↔"
2.53049 -0.0228336 "↔"
2.50719 -0.0336785 "↔"
2.50719 -0.0336785 "↔"
2.50719 -0.0336785 "↔"
2.47904 0.00169068 "↔"
2.47904 0.00169068 "↔"
2.47904 0.00169068 "↔"
2.47904 0.00169068 "↔"
-2.6241 -3.3673e-08 "↔"
-0.817345 0.00547748 "↔"
-1.35412 -0.000377482 "↔"
-1.35445 4.25999e-05 "↔"
-1.35461 -8.0276e-05 "↔"
-1.3546 0.000143821 "↔"
-1.3546 0.000143821 "↔"
-1.3546 0.000143821 "↔"
-1.3546 0.000143821 "↔"
-1.59117 2.10912e-06 "↔"
-1.59853 -4.12749e-06 "↔"
-1.6059 -2.94438e-06 "↔"
-1.61325 -3.30006e-06 "↔"
-1.59705 3.64934e-06 "↔"
-1.60442 -2.38229e-06 "↔"
-1.61178 -1.131e-06 "↔"
-1.61178 -1.131e-06 "↔"
-1.60291 -2.00172e-07 "↔"
-1.61028 -1.36359e-06 "↔"
-1.61028 -1.36359e-06 "↔"
-1.61028 -1.36359e-06 "↔"
-0.556548 0.0126482 "↔"
-0.507889 0.0125051 "↔"
-0.507889 0.0125051 "↔"
-0.459045 0.0123235 "↔"
-0.459045 0.0123235 "↔"
-0.459045 0.0123235 "↔"
-0.817345 0.00547748 "↔"
-1.76636 -4.46518e-07 "↔"
-1.76636 -4.46518e-07 "↔"
-1.76636 -4.46518e-07 "↔"
-1.76636 -4.46518e-07 "↔"
-1.82089 -2.49592e-07 "↔"
-1.80287 -3.07752e-07 "↔"
-1.78469 -3.53624e-07 "↔"
-1.76636 -4.46518e-07 "↔"
-1.81083 -2.74357e-07 "↔"
-1.79275 -3.61559e-07 "↔"
-1.77451 -3.64815e-07 "↔"
-1.77451 -3.64815e-07 "↔"
-1.80063 -3.13492e-07 "↔"
-1.78248 -3.89462e-07 "↔"
-1.78248 -3.89462e-07 "↔"
-1.78248 -3.89462e-07 "↔"
-1.76636 -4.46518e-07 "↔"
-1.78469 -3.53624e-07 "↔"
-1.78469 -3.53624e-07 "↔"
-1.80287 -3.07752e-07 "↔"
-1.80287 -3.07752e-07 "↔"
-1.80287 -3.07752e-07 "↔"
-1.82089 -2.49592e-07 "↔"
-1.82089 -2.49592e-07 "↔"
-1.82089 -2.49592e-07 "↔"
-1.82089 -2.49592e-07 "↔"
-1.98464 -1.91184e-07 "↔"
-1.95971 -2.04797e-07 "↔"
-1.93438 -2.2514e-07 "↔"
-1.59117 2.10912e-06 "↔"
-1.59705 3.64934e-06 "↔"
-1.60291 -2.00172e-07 "↔"
-1.58708 -6.69576e-06 "↔"
-1.59292 -1.83219e-06 "↔"
-1.57108 -3.23898e-05 "↔"
-1.5738 -2.95554e-05 "↔"
-1.56485 -1.54538e-06 "↔"
-1.55756 9.30407e-06 "↔"
-1.09696 -0.0143332 "↔"
-1.09818 -0.0144744 "↔"
-1.11207 -0.0137065 "↔"
-1.11207 -0.0137065 "↔"
-1.12598 -0.0127003 "↔"
-1.12598 -0.0127003 "↔"
-1.12598 -0.0127003 "↔"
-1.13989 -0.0114277 "↔"
-1.13989 -0.0114277 "↔"
-1.13989 -0.0114277 "↔"
-1.13989 -0.0114277 "↔"
-2.26956 -9.04281e-08 "↔"
-2.24356 -6.23385e-08 "↔"
-2.24635 -5.53852e-08 "↔"
-2.21985 -6.67526e-08 "↔"
-2.22255 -3.47679e-08 "↔"
-2.19814 -9.15737e-08 "↔"
-2.19814 -9.15737e-08 "↔"
-2.19814 -9.15737e-08 "↔"
-2.19814 -9.15737e-08 "↔"
-1.99129 -5.97861e-08 "↔"
-1.98302 -7.1735e-08 "↔"
-2.01776 -1.71374e-08 "↔"
-2.00965 -1.79885e-08 "↔"
-2.00965 -1.79885e-08 "↔"
-2.04376 -8.72836e-08 "↔"
-2.03583 -3.94734e-08 "↔"
-2.03583 -3.94734e-08 "↔"
-2.03583 -3.94734e-08 "↔"
-2.07915 -5.50587e-08 "↔"
-2.07059 -6.26242e-08 "↔"
-2.1073 -7.19555e-08 "↔"
-2.09898 -5.86225e-08 "↔"
-2.12676 -7.67385e-08 "↔"
-2.04376 -8.72836e-08 "↔"
-2.07059 -6.26242e-08 "↔"
-2.07059 -6.26242e-08 "↔"
-2.07915 -5.50587e-08 "↔"
-2.07915 -5.50587e-08 "↔"
-2.07915 -5.50587e-08 "↔"
-1.81478 4.34463e-08 "↔"
-1.83096 1.17936e-08 "↔"
-1.84698 5.49029e-08 "↔"
-1.84698 5.49029e-08 "↔"
-1.84698 5.49029e-08 "↔"
-1.84698 5.49029e-08 "↔"
-1.79271 8.79165e-08 "↔"
-1.81097 2.42627e-08 "↔"
-1.82906 1.5984e-08 "↔"
-1.84698 5.49029e-08 "↔"
-1.8275 2.71087e-08 "↔"
-1.84549 -9.81534e-09 "↔"
-1.84549 -9.81534e-09 "↔"
-1.81478 4.34463e-08 "↔"
-1.83096 1.17936e-08 "↔"
-1.84698 5.49029e-08 "↔"
-1.79664 1.03947e-07 "↔"
-1.81293 5.41401e-08 "↔"
-1.82906 1.5984e-08 "↔"
-1.82906 1.5984e-08 "↔"
-1.79473 1.315e-07 "↔"
-1.81097 2.42627e-08 "↔"
-1.81097 2.42627e-08 "↔"
-1.81097 2.42627e-08 "↔"
-1.79271 8.79165e-08 "↔"
-1.79271 8.79165e-08 "↔"
-1.79271 8.79165e-08 "↔"
-1.79271 8.79165e-08 "↔"
-1.90458 2.60629e-08 "↔"
-1.92247 -1.24946e-08 "↔"
-1.93116 -4.4724e-08 "↔"
-1.94881 -3.0154e-08 "↔"
-1.9573 -3.59079e-08 "↔"
-1.97472 -4.84465e-08 "↔"
-1.97472 -4.84465e-08 "↔"
-1.97472 -4.84465e-08 "↔"
-1.98302 -7.1735e-08 "↔"
-1.98302 -7.1735e-08 "↔"
-1.98302 -7.1735e-08 "↔"
-1.98302 -7.1735e-08 "↔"
-1.90426 -4.27913e-08 "↔"
-1.92247 -1.24946e-08 "↔"
-1.92247 -1.24946e-08 "↔"
-1.92247 -1.24946e-08 "↔"
-1.90458 2.60629e-08 "↔"
-1.90458 2.60629e-08 "↔"
-1.90458 2.60629e-08 "↔"
-1.90458 2.60629e-08 "↔"
-1.19322 -0.00773991 "↔"
-1.20822 -0.00648261 "↔"
-1.22318 -0.00504265 "↔"
-1.23808 0.00385524 "↔"
-1.19322 -0.00773991 "↔"
-1.20645 -0.00489107 "↔"
-1.21704 -0.00527312 "↔"
-1.22758 -0.00333128 "↔"
-1.23808 0.00385524 "↔"
-1.20207 -0.00521001 "↔"
-1.21265 -0.00620383 "↔"
-1.22318 -0.00504265 "↔"
-1.22318 -0.00504265 "↔"
-1.19766 -0.00607759 "↔"
-1.20822 -0.00648261 "↔"
-1.20822 -0.00648261 "↔"
-1.20822 -0.00648261 "↔"
-1.19322 -0.00773991 "↔"
-1.19322 -0.00773991 "↔"
-1.19322 -0.00773991 "↔"
-1.19322 -0.00773991 "↔"
-2.13264 -7.57301e-08 "↔"
-2.13938 -1.73241e-07 "↔"
-2.15632 -9.41003e-08 "↔"
-2.16286 -1.08047e-07 "↔"
-2.16898 -1.20233e-07 "↔"
-2.16898 -1.20233e-07 "↔"
-2.18586 -1.53124e-07 "↔"
-2.18586 -1.53124e-07 "↔"
-2.18586 -1.53124e-07 "↔"
-2.06065 -1.57737e-07 "↔"
-2.04086 -1.14917e-07 "↔"
-2.06166 -1.76211e-07 "↔"
2.69323 -0.0224878 "↔"
2.70656 -0.0247583 "↔"
-0.948057 -0.00668059 "↔"
-0.967118 -0.00914568 "↔"
-0.976973 -0.00996789 "↔"
-0.976973 -0.00996789 "↔"
-0.902968 -0.00194317 "↔"
-0.924413 -0.00422324 "↔"
-0.945797 -0.00654443 "↔"
-0.967118 -0.00914568 "↔"
-0.905278 -0.00207787 "↔"
-0.926698 -0.00444185 "↔"
-0.948057 -0.00668059 "↔"
-0.948057 -0.00668059 "↔"
-1.35051 -8.35248e-07 "↔"
-1.35033 1.3423e-06 "↔"
-1.3503 -8.48845e-07 "↔"
-1.35021 1.50779e-07 "↔"
-1.35012 1.83223e-06 "↔"
-1.35012 2.5508e-06 "↔"
-1.35012 2.5508e-06 "↔"
-1.35012 2.5508e-06 "↔"
-1.34999 3.08195e-06 "↔"
-1.34999 3.08195e-06 "↔"
-1.34999 3.08195e-06 "↔"
-1.34999 3.08195e-06 "↔"
-1.35068 5.41574e-07 "↔"
-1.35044 -1.98582e-07 "↔"
-1.35059 2.30436e-06 "↔"
-1.35033 1.3423e-06 "↔"
-1.35033 1.3423e-06 "↔"
-1.35033 1.3423e-06 "↔"
-1.35051 -8.35248e-07 "↔"
-1.35051 -8.35248e-07 "↔"
-1.35051 -8.35248e-07 "↔"
-1.35051 -8.35248e-07 "↔"
-1.7192 2.0253e-07 "↔"
-1.72684 1.42482e-07 "↔"
-1.73439 2.07553e-07 "↔"
-1.71226 1.93533e-07 "↔"
-1.66368 6.34831e-08 "↔"
-1.66895 1.89167e-07 "↔"
-1.67412 3.8526e-07 "↔"
-1.6792 5.87637e-07 "↔"
-1.656 -9.38782e-08 "↔"
-1.66125 7.80729e-08 "↔"
-1.66641 1.67984e-07 "↔"
-1.66641 1.67984e-07 "↔"
-1.64823 1.29283e-07 "↔"
-1.65347 1.96881e-07 "↔"
-1.65347 1.96881e-07 "↔"
-1.65347 1.96881e-07 "↔"
-1.64037 5.97126e-07 "↔"
-1.64037 5.97126e-07 "↔"
-1.64037 5.97126e-07 "↔"
-1.64037 5.97126e-07 "↔"
-1.72405 1.68362e-07 "↔"
-1.7192 2.0253e-07 "↔"
-1.71672 1.9865e-07 "↔"
-1.71189 5.14061e-08 "↔"
-1.71189 5.14061e-08 "↔"
-1.70443 -7.62654e-08 "↔"
-1.70443 -7.62654e-08 "↔"
-1.70443 -7.62654e-08 "↔"
-1.96844 -2.87302e-08 "↔"
-1.98302 -7.1735e-08 "↔"
-1.99129 -5.97861e-08 "↔"
-1.99129 -5.97861e-08 "↔"
-0.556548 0.0126482 "↔"
-0.556548 0.0126482 "↔"
-0.507889 0.0125051 "↔"
-0.465646 0.0123491 "↔"
-0.459045 0.0123235 "↔"
-0.416672 0.0119029 "↔"
-0.416672 0.0119029 "↔"
-0.416672 0.0119029 "↔"
-0.700112 0.0106779 "↔"
-0.682232 0.011151 "↔"
-0.652476 0.0117735 "↔"
-0.634506 0.0119955 "↔"
-0.604622 0.012303 "↔"
-0.556548 0.0126482 "↔"
-0.556548 0.0126482 "↔"
-0.556548 0.0126482 "↔"
-0.556548 0.0126482 "↔"
-0.713068 0.0103795 "↔"
-0.682232 0.011151 "↔"
-0.682232 0.011151 "↔"
-0.682232 0.011151 "↔"
-0.700112 0.0106779 "↔"
-0.700112 0.0106779 "↔"
-0.700112 0.0106779 "↔"
-0.700112 0.0106779 "↔"
-0.556548 0.0126482 "↔"
-0.700112 0.0106779 "↔"
-0.652476 0.0117735 "↔"
-0.604622 0.012303 "↔"
-0.556548 0.0126482 "↔"
-0.700112 0.0106779 "↔"
-1.35091 -2.03903e-06 "↔"
-1.35067 1.67937e-06 "↔"
-1.35048 9.67002e-07 "↔"
-1.35033 -1.6841e-06 "↔"
-1.35093 1.64055e-06 "↔"
-1.3507 8.65357e-07 "↔"
-1.35052 1.64669e-06 "↔"
-1.35052 1.64669e-06 "↔"
-1.35095 2.12013e-06 "↔"
-1.35073 1.67874e-06 "↔"
-1.35073 1.67874e-06 "↔"
-1.35073 1.67874e-06 "↔"
-1.35097 1.41704e-06 "↔"
-1.35097 1.41704e-06 "↔"
-1.35097 1.41704e-06 "↔"
-1.35097 1.41704e-06 "↔"
-1.35239 6.71687e-07 "↔"
-1.35206 -2.13425e-06 "↔"
-1.35172 -2.09093e-06 "↔"
-1.35221 -2.3674e-06 "↔"
-1.35091 -2.03903e-06 "↔"
-1.35093 1.64055e-06 "↔"
-1.35095 2.12013e-06 "↔"
-1.35097 1.41704e-06 "↔"
-1.35121 -7.92103e-07 "↔"
-1.35123 -2.77372e-06 "↔"
-1.35125 -7.16371e-07 "↔"
-1.35125 -7.16371e-07 "↔"
[truncated: 40,966 more rows]
