# Supplementary material for: Geometry can provide long-range mechanical guidance for embryogenesis
Source: PLoS Comput Biol. 2017 Mar 27;13(3):e1005443. doi: 10.1371/journal.pcbi.1005443 (PMC5386319; doi:10.1371/journal.pcbi.1005443)
Supplement: S6 Table — The first column contains the abcissae and the second the ordinates, curve 0 can be ignored, other curves are in the same order as in the figure caption. (CSV) [file pcbi.1005443.s009.csv]

# Curve 0 of 4	100 points
# x y type
-3.14 0 i
-3.07657 0 i
-3.01313 0 i
-2.9497 0 i
-2.88626 0 i
-2.82283 0 i
-2.75939 0 i
-2.69596 0 i
-2.63253 0 i
-2.56909 0 i
-2.50566 0 i
-2.44222 0 i
-2.37879 0 i
-2.31535 0 i
-2.25192 0 i
-2.18848 0 i
-2.12505 0 i
-2.06162 0 i
-1.99818 0 i
-1.93475 0 i
-1.87131 0 i
-1.80788 0 i
-1.74444 0 i
-1.68101 0 i
-1.61758 0 i
-1.55414 0 i
-1.49071 0 i
-1.42727 0 i
-1.36384 0 i
-1.3004 0 i
-1.23697 0 i
-1.17354 0 i
-1.1101 0 i
-1.04667 0 i
-0.983232 0 i
-0.919798 0 i
-0.856364 0 i
-0.792929 0 i
-0.729495 0 i
-0.666061 0 i
-0.602626 0 i
-0.539192 0 i
-0.475758 0 i
-0.412323 0 i
-0.348889 0 i
-0.285455 0 i
-0.22202 0 i
-0.158586 0 i
-0.0951515 0 i
-0.0317172 0 i
0.0317172 0 i
0.0951515 0 i
0.158586 0 i
0.22202 0 i
0.285455 0 i
0.348889 0 i
0.412323 0 i
0.475758 0 i
0.539192 0 i
0.602626 0 i
0.666061 0 i
0.729495 0 i
0.792929 0 i
0.856364 0 i
0.919798 0 i
0.983232 0 i
1.04667 0 i
1.1101 0 i
1.17354 0 i
1.23697 0 i
1.3004 0 i
1.36384 0 i
1.42727 0 i
1.49071 0 i
1.55414 0 i
1.61758 0 i
1.68101 0 i
1.74444 0 i
1.80788 0 i
1.87131 0 i
1.93475 0 i
1.99818 0 i
2.06162 0 i
2.12505 0 i
2.18848 0 i
2.25192 0 i
2.31535 0 i
2.37879 0 i
2.44222 0 i
2.50566 0 i
2.56909 0 i
2.63253 0 i
2.69596 0 i
2.75939 0 i
2.82283 0 i
2.88626 0 i
2.9497 0 i
3.01313 0 i
3.07657 0 i
3.14 0 i
# Curve 1 of 4	589535 points
# Curve title: "area change	eta_b/eta=1000"
# x y type
2.25189 0.000429315 i
2.25189 0.000429315 i
2.25189 0.000429315 i
1.65869 0.00050541 i
1.65869 0.00050541 i
2.96022 0.000396765 i
3.01591 0.000396311 i
-3.06287 0.000396183 i
-2.11368 0.000447139 i
1.18805 -1.9762e-05 i
1.05972 -0.00042355 i
1.0983 -0.000356216 i
0.70806 -0.000541827 i
0.70806 -0.000541827 i
0.146317 -0.000637728 i
0.146317 -0.000637728 i
0.491286 -0.000592957 i
1.52957 0.000527132 i
1.52957 0.000527132 i
1.52957 0.000527132 i
-0.505413 -0.000590445 i
-0.621491 -0.000563235 i
-0.864599 -0.000495848 i
-1.40359 0.000561346 i
-1.45843 0.000549278 i
-1.45843 0.000549278 i
-1.45843 0.000549278 i
-1.12434 -0.000273288 i
-0.206157 -0.000633789 i
-0.206157 -0.000633789 i
-0.206157 -0.000633789 i
-0.206157 -0.000633789 i
2.80077 0.000400388 i
2.80077 0.000400388 i
2.80077 0.000400388 i
2.80077 0.000400388 i
-3.13896 0.00039556 i
3.11351 0.000395612 i
3.11351 0.000395612 i
2.25189 0.000429315 i
2.32105 0.000428403 i
-2.8005 0.00040111 i
-2.26533 0.0004317 i
-3.06287 0.000396183 i
-3.06287 0.000396183 i
-3.06287 0.000396183 i
-2.38465 0.000423584 i
-2.38465 0.000423584 i
-2.14302 0.000440813 i
-1.95815 0.000463291 i
1.18805 -1.9762e-05 i
1.18805 -1.9762e-05 i
1.18805 -1.9762e-05 i
0.0299832 -0.000642154 i
0.0299832 -0.000642154 i
1.05972 -0.00042355 i
0.266183 -0.000627415 i
0.38207 -0.000612197 i
1.52957 0.000527132 i
-0.505413 -0.000590445 i
-1.12434 -0.000273288 i
-1.15244 -0.000176384 i
-1.15244 -0.000176384 i
-1.18055 -4.45717e-05 i
-1.18055 -4.45717e-05 i
-1.18055 -4.45717e-05 i
-1.57277 0.000521749 i
-1.60699 0.000517669 i
-1.60699 0.000517669 i
-0.621491 -0.000563235 i
-1.18055 -4.45717e-05 i
2.82485 0.00040001 i
2.80077 0.000400388 i
2.80077 0.000400388 i
2.80077 0.000400388 i
1.95262 0.000461005 i
1.98835 0.000455588 i
2.02877 0.000454692 i
1.98835 0.000455588 i
2.02877 0.000454692 i
2.02877 0.000454692 i
1.84471 0.00047723 i
1.8803 0.000469537 i
1.91414 0.000465484 i
1.84471 0.00047723 i
1.8803 0.000469537 i
1.8803 0.000469537 i
2.25189 0.000429315 i
2.25189 0.000429315 i
2.25189 0.000429315 i
2.25189 0.000429315 i
1.65869 0.00050541 i
3.0453 0.000395787 i
3.01591 0.000396311 i
3.01591 0.000396311 i
2.96022 0.000396765 i
2.96022 0.000396765 i
2.96022 0.000396765 i
2.47031 0.000416229 i
2.49888 0.000414277 i
2.49888 0.000414277 i
-2.59246 0.000410004 i
-2.56368 0.000411795 i
-2.56368 0.000411795 i
-2.59246 0.000410004 i
-2.26533 0.0004317 i
-2.26533 0.0004317 i
-2.26533 0.0004317 i
-2.26533 0.0004317 i
-2.34182 0.000426408 i
-2.34182 0.000426408 i
-2.46639 0.000417841 i
-2.52939 0.000413353 i
-2.52939 0.000413353 i
-2.52939 0.000413353 i
-2.56368 0.000411795 i
-2.56368 0.000411795 i
-2.8005 0.00040111 i
-2.8005 0.00040111 i
-1.82065 0.000476432 i
-2.14302 0.000440813 i
-2.11368 0.000447139 i
-2.11368 0.000447139 i
-2.26533 0.0004317 i
-1.82065 0.000476432 i
1.18805 -1.9762e-05 i
1.23394 0.000211082 i
1.18805 -1.9762e-05 i
1.23394 0.000211082 i
1.0983 -0.000356216 i
0.70806 -0.000541827 i
0.669202 -0.000552066 i
0.669202 -0.000552066 i
0.085345 -0.000640425 i
0.146317 -0.000637728 i
0.793978 -0.00051696 i
1.00473 -0.00044469 i
0.266183 -0.000627415 i
0.266183 -0.000627415 i
0.32775 -0.000619634 i
0.491286 -0.000592957 i
0.669202 -0.000552066 i
0.669202 -0.000552066 i
1.52957 0.000527132 i
1.5067 0.000534558 i
1.5067 0.000534558 i
1.5067 0.000534558 i
1.52957 0.000527132 i
1.52957 0.000527132 i
1.52957 0.000527132 i
0.085345 -0.000640425 i
0.085345 -0.000640425 i
-1.45843 0.000549278 i
-1.45843 0.000549278 i
-1.45843 0.000549278 i
-1.45843 0.000549278 i
-1.48792 0.000542241 i
-1.45843 0.000549278 i
-1.45843 0.000549278 i
-1.45843 0.000549278 i
-0.675744 -0.000549921 i
-1.25725 0.000302911 i
-1.09392 -0.000362941 i
-1.09392 -0.000362941 i
-1.12434 -0.000273288 i
-1.12434 -0.000273288 i
-1.12434 -0.000273288 i
-1.09392 -0.000362941 i
-1.12434 -0.000273288 i
-1.12434 -0.000273288 i
-1.12434 -0.000273288 i
-1.01087 -0.000441382 i
-0.206157 -0.000633789 i
-0.206157 -0.000633789 i
-0.206157 -0.000633789 i
-0.242933 -0.000629826 i
-0.242933 -0.000629826 i
-0.242933 -0.000629826 i
-0.206157 -0.000633789 i
-0.206157 -0.000633789 i
-0.206157 -0.000633789 i
2.80077 0.000400388 i
1.91414 0.000465484 i
1.95262 0.000461005 i
1.95262 0.000461005 i
2.47031 0.000416229 i
2.47031 0.000416229 i
2.25189 0.000429315 i
2.25189 0.000429315 i
-1.95815 0.000463291 i
-3.06287 0.000396183 i
-3.11338 0.000395827 i
-2.46639 0.000417841 i
-2.34182 0.000426408 i
-2.26533 0.0004317 i
-2.26533 0.0004317 i
-2.26533 0.0004317 i
-3.00192 0.000396718 i
-3.0324 0.000396708 i
-3.0324 0.000396708 i
-3.06287 0.000396183 i
-3.06287 0.000396183 i
-3.06287 0.000396183 i
-3.00192 0.000396718 i
-1.60699 0.000517669 i
-1.66517 0.000505009 i
-1.66517 0.000505009 i
-1.66517 0.000505009 i
-2.00961 0.000456847 i
-2.00961 0.000456847 i
-2.00961 0.000456847 i
1.18805 -1.9762e-05 i
1.18805 -1.9762e-05 i
1.18805 -1.9762e-05 i
1.18805 -1.9762e-05 i
0.793978 -0.00051696 i
0.0299832 -0.000642154 i
1.00473 -0.00044469 i
0.205637 -0.000633369 i
0.205637 -0.000633369 i
0.205637 -0.000633369 i
0.32775 -0.000619634 i
0.38207 -0.000612197 i
0.38207 -0.000612197 i
1.52957 0.000527132 i
-0.864599 -0.000495848 i
-0.864599 -0.000495848 i
-1.12434 -0.000273288 i
-1.18055 -4.45717e-05 i
-1.12434 -0.000273288 i
-1.15244 -0.000176384 i
-1.18055 -4.45717e-05 i
-1.18055 -4.45717e-05 i
-1.18055 -4.45717e-05 i
-1.57277 0.000521749 i
-1.57277 0.000521749 i
-1.45843 0.000549278 i
-1.48792 0.000542241 i
-0.675744 -0.000549921 i
-1.40359 0.000561346 i
-1.40359 0.000561346 i
-1.25725 0.000302911 i
-1.18055 -4.45717e-05 i
-1.01087 -0.000441382 i
-1.45843 0.000549278 i
2.90351 0.000397984 i
2.96022 0.000396765 i
2.57601 0.000410521 i
2.80077 0.000400388 i
2.25189 0.000429315 i
2.32105 0.000428403 i
2.32105 0.000428403 i
-3.11338 0.000395827 i
-3.13896 0.00039556 i
-3.13896 0.00039556 i
-2.38465 0.000423584 i
3.0453 0.000395787 i
3.0453 0.000395787 i
2.96022 0.000396765 i
2.90351 0.000397984 i
2.90351 0.000397984 i
2.57601 0.000410521 i
-3.06287 0.000396183 i
-3.06287 0.000396183 i
-3.06287 0.000396183 i
2.80077 0.000400388 i
2.82485 0.00040001 i
3.11351 0.000395612 i
2.49888 0.000414277 i
-3.00192 0.000396718 i
-3.0324 0.000396708 i
-3.06287 0.000396183 i
-3.06287 0.000396183 i
-3.06287 0.000396183 i
-3.00192 0.000396718 i
-3.00192 0.000396718 i
2.96022 0.000396765 i
-2.26533 0.0004317 i
-3.06287 0.000396183 i
-3.06287 0.000396183 i
-3.06287 0.000396183 i
2.96022 0.000396765 i
2.96022 0.000396765 i
2.96022 0.000396765 i
# Curve 2 of 4	589535 points
# Curve title: "area change	eta_b/eta=100"
# x y type
2.25189 0.00414047 i
2.25189 0.00414047 i
2.25189 0.00414047 i
1.65869 0.00495267 i
1.65869 0.00495267 i
2.96022 0.00379427 i
3.01591 0.00378894 i
-3.06287 0.00378714 i
-2.11368 0.00433536 i
1.18805 -0.000163571 i
1.05972 -0.0040984 i
1.0983 -0.00344587 i
0.70806 -0.00523343 i
0.70806 -0.00523343 i
0.146317 -0.00615317 i
0.146317 -0.00615317 i
0.491286 -0.00572286 i
1.52957 0.00517724 i
1.52957 0.00517724 i
1.52957 0.00517724 i
-0.505413 -0.00570027 i
-0.621491 -0.00543809 i
-0.864599 -0.00479541 i
-1.40359 0.00552279 i
-1.45843 0.00540264 i
-1.45843 0.00540264 i
-1.45843 0.00540264 i
-1.12434 -0.00262429 i
-0.206157 -0.00611578 i
-0.206157 -0.00611578 i
-0.206157 -0.00611578 i
-0.206157 -0.00611578 i
2.80077 0.00383293 i
2.80077 0.00383293 i
2.80077 0.00383293 i
2.80077 0.00383293 i
-3.13896 0.00378068 i
3.11351 0.00378166 i
3.11351 0.00378166 i
2.25189 0.00414047 i
2.32105 0.00413277 i
-2.8005 0.00384062 i
-2.26533 0.00416771 i
-3.06287 0.00378714 i
-3.06287 0.00378714 i
-3.06287 0.00378714 i
-2.38465 0.00407944 i
-2.38465 0.00407944 i
-2.14302 0.00426466 i
-1.95815 0.00450847 i
1.18805 -0.000163571 i
1.18805 -0.000163571 i
1.18805 -0.000163571 i
0.0299832 -0.00619574 i
0.0299832 -0.00619574 i
1.05972 -0.0040984 i
0.266183 -0.0060539 i
0.38207 -0.00590686 i
1.52957 0.00517724 i
-0.505413 -0.00570027 i
-1.12434 -0.00262429 i
-1.15244 -0.00171072 i
-1.15244 -0.00171072 i
-1.18055 -0.000383813 i
-1.18055 -0.000383813 i
-1.18055 -0.000383813 i
-1.57277 0.00511767 i
-1.60699 0.00507618 i
-1.60699 0.00507618 i
-0.621491 -0.00543809 i
-1.18055 -0.000383813 i
2.82485 0.0038282 i
2.80077 0.00383293 i
2.80077 0.00383293 i
2.80077 0.00383293 i
1.95262 0.00448373 i
1.98835 0.00442448 i
2.02877 0.00441685 i
1.98835 0.00442448 i
2.02877 0.00441685 i
2.02877 0.00441685 i
1.84471 0.00465512 i
1.8803 0.00457339 i
1.91414 0.00453115 i
1.84471 0.00465512 i
1.8803 0.00457339 i
1.8803 0.00457339 i
2.25189 0.00414047 i
2.25189 0.00414047 i
2.25189 0.00414047 i
2.25189 0.00414047 i
1.65869 0.00495267 i
3.0453 0.00378372 i
3.01591 0.00378894 i
3.01591 0.00378894 i
2.96022 0.00379427 i
2.96022 0.00379427 i
2.96022 0.00379427 i
2.47031 0.00400412 i
2.49888 0.00398199 i
2.49888 0.00398199 i
-2.59246 0.00393463 i
-2.56368 0.0039539 i
-2.56368 0.0039539 i
-2.59246 0.00393463 i
-2.26533 0.00416771 i
-2.26533 0.00416771 i
-2.26533 0.00416771 i
-2.26533 0.00416771 i
-2.34182 0.00411025 i
-2.34182 0.00411025 i
-2.46639 0.0040189 i
-2.52939 0.00397029 i
-2.52939 0.00397029 i
-2.52939 0.00397029 i
-2.56368 0.0039539 i
-2.56368 0.0039539 i
-2.8005 0.00384062 i
-2.8005 0.00384062 i
-1.82065 0.00464298 i
-2.14302 0.00426466 i
-2.11368 0.00433536 i
-2.11368 0.00433536 i
-2.26533 0.00416771 i
-1.82065 0.00464298 i
1.18805 -0.000163571 i
1.23394 0.00213689 i
1.18805 -0.000163571 i
1.23394 0.00213689 i
1.0983 -0.00344587 i
0.70806 -0.00523343 i
0.669202 -0.00532889 i
0.669202 -0.00532889 i
0.085345 -0.00617871 i
0.146317 -0.00615317 i
0.793978 -0.00498931 i
1.00473 -0.00429505 i
0.266183 -0.0060539 i
0.266183 -0.0060539 i
0.32775 -0.00597762 i
0.491286 -0.00572286 i
0.669202 -0.00532889 i
0.669202 -0.00532889 i
1.52957 0.00517724 i
1.5067 0.00524515 i
1.5067 0.00524515 i
1.5067 0.00524515 i
1.52957 0.00517724 i
1.52957 0.00517724 i
1.52957 0.00517724 i
0.085345 -0.00617871 i
0.085345 -0.00617871 i
-1.45843 0.00540264 i
-1.45843 0.00540264 i
-1.45843 0.00540264 i
-1.45843 0.00540264 i
-1.48792 0.00532947 i
-1.45843 0.00540264 i
-1.45843 0.00540264 i
-1.45843 0.00540264 i
-0.675744 -0.00531288 i
-1.25725 0.0030087 i
-1.09392 -0.00349797 i
-1.09392 -0.00349797 i
-1.12434 -0.00262429 i
-1.12434 -0.00262429 i
-1.12434 -0.00262429 i
-1.09392 -0.00349797 i
-1.12434 -0.00262429 i
-1.12434 -0.00262429 i
-1.12434 -0.00262429 i
-1.01087 -0.00426412 i
-0.206157 -0.00611578 i
-0.206157 -0.00611578 i
-0.206157 -0.00611578 i
-0.242933 -0.00607754 i
-0.242933 -0.00607754 i
-0.242933 -0.00607754 i
-0.206157 -0.00611578 i
-0.206157 -0.00611578 i
-0.206157 -0.00611578 i
2.80077 0.00383293 i
1.91414 0.00453115 i
1.95262 0.00448373 i
1.95262 0.00448373 i
2.47031 0.00400412 i
2.47031 0.00400412 i
2.25189 0.00414047 i
2.25189 0.00414047 i
-1.95815 0.00450847 i
-3.06287 0.00378714 i
-3.11338 0.00378319 i
-2.46639 0.0040189 i
-2.34182 0.00411025 i
-2.26533 0.00416771 i
-2.26533 0.00416771 i
-2.26533 0.00416771 i
-3.00192 0.00379335 i
-3.0324 0.00379285 i
-3.0324 0.00379285 i
-3.06287 0.00378714 i
-3.06287 0.00378714 i
-3.06287 0.00378714 i
-3.00192 0.00379335 i
-1.60699 0.00507618 i
-1.66517 0.00494226 i
-1.66517 0.00494226 i
-1.66517 0.00494226 i
-2.00961 0.00443812 i
-2.00961 0.00443812 i
-2.00961 0.00443812 i
1.18805 -0.000163571 i
1.18805 -0.000163571 i
1.18805 -0.000163571 i
1.18805 -0.000163571 i
0.793978 -0.00498931 i
0.0299832 -0.00619574 i
1.00473 -0.00429505 i
0.205637 -0.00611126 i
0.205637 -0.00611126 i
0.205637 -0.00611126 i
0.32775 -0.00597762 i
0.38207 -0.00590686 i
0.38207 -0.00590686 i
1.52957 0.00517724 i
-0.864599 -0.00479541 i
-0.864599 -0.00479541 i
-1.12434 -0.00262429 i
-1.18055 -0.000383813 i
-1.12434 -0.00262429 i
-1.15244 -0.00171072 i
-1.18055 -0.000383813 i
-1.18055 -0.000383813 i
-1.18055 -0.000383813 i
-1.57277 0.00511767 i
-1.57277 0.00511767 i
-1.45843 0.00540264 i
-1.48792 0.00532947 i
-0.675744 -0.00531288 i
-1.40359 0.00552279 i
-1.40359 0.00552279 i
-1.25725 0.0030087 i
-1.18055 -0.000383813 i
-1.01087 -0.00426412 i
-1.45843 0.00540264 i
2.90351 0.00380736 i
2.96022 0.00379427 i
2.57601 0.00394115 i
2.80077 0.00383293 i
2.25189 0.00414047 i
2.32105 0.00413277 i
2.32105 0.00413277 i
-3.11338 0.00378319 i
-3.13896 0.00378068 i
-3.13896 0.00378068 i
-2.38465 0.00407944 i
3.0453 0.00378372 i
3.0453 0.00378372 i
2.96022 0.00379427 i
2.90351 0.00380736 i
2.90351 0.00380736 i
2.57601 0.00394115 i
-3.06287 0.00378714 i
-3.06287 0.00378714 i
-3.06287 0.00378714 i
2.80077 0.00383293 i
2.82485 0.0038282 i
3.11351 0.00378166 i
2.49888 0.00398199 i
-3.00192 0.00379335 i
-3.0324 0.00379285 i
-3.06287 0.00378714 i
-3.06287 0.00378714 i
-3.06287 0.00378714 i
-3.00192 0.00379335 i
-3.00192 0.00379335 i
2.96022 0.00379427 i
-2.26533 0.00416771 i
-3.06287 0.00378714 i
-3.06287 0.00378714 i
-3.06287 0.00378714 i
2.96022 0.00379427 i
2.96022 0.00379427 i
2.96022 0.00379427 i
# Curve 3 of 4	589535 points
# Curve title: "area change	eta_b/eta=10"
# x y type
2.25189 0.0301321 i
2.25189 0.0301321 i
2.25189 0.0301321 i
1.65869 0.0406002 i
1.65869 0.0406002 i
2.96022 0.0257855 i
3.01591 0.0256998 i
-3.06287 0.025656 i
-2.11368 0.0328628 i
1.18805 -0.000315399 i
1.05972 -0.031909 i
1.0983 -0.0268826 i
0.70806 -0.0399148 i
0.70806 -0.0399148 i
0.146317 -0.0463681 i
0.146317 -0.0463681 i
0.491286 -0.043294 i
1.52957 0.0430995 i
1.52957 0.0430995 i
1.52957 0.0430995 i
-0.505413 -0.0432019 i
-0.621491 -0.0412931 i
-0.864599 -0.0369799 i
-1.40359 0.0467028 i
-1.45843 0.0455732 i
-1.45843 0.0455732 i
-1.45843 0.0455732 i
-1.12434 -0.0194829 i
-0.206157 -0.0461164 i
-0.206157 -0.0461164 i
-0.206157 -0.0461164 i
-0.206157 -0.0461164 i
2.80077 0.0262649 i
2.80077 0.0262649 i
2.80077 0.0262649 i
2.80077 0.0262649 i
-3.13896 0.0255811 i
3.11351 0.025616 i
3.11351 0.025616 i
2.25189 0.0301321 i
2.32105 0.030103 i
-2.8005 0.0263819 i
-2.26533 0.0306018 i
-3.06287 0.025656 i
-3.06287 0.025656 i
-3.06287 0.025656 i
-2.38465 0.0293722 i
-2.38465 0.0293722 i
-2.14302 0.0317888 i
-1.95815 0.0351058 i
1.18805 -0.000315399 i
1.18805 -0.000315399 i
1.18805 -0.000315399 i
0.0299832 -0.0466715 i
0.0299832 -0.0466715 i
1.05972 -0.031909 i
0.266183 -0.0456489 i
0.38207 -0.0445595 i
1.52957 0.0430995 i
-0.505413 -0.0432019 i
-1.12434 -0.0194829 i
-1.15244 -0.0139132 i
-1.15244 -0.0139132 i
-1.18055 -0.000753272 i
-1.18055 -0.000753272 i
-1.18055 -0.000753272 i
-1.57277 0.0423322 i
-1.60699 0.0419282 i
-1.60699 0.0419282 i
-0.621491 -0.0412931 i
-1.18055 -0.000753272 i
2.82485 0.0261809 i
2.80077 0.0262649 i
2.80077 0.0262649 i
2.80077 0.0262649 i
1.95262 0.0347486 i
1.98835 0.0339401 i
2.02877 0.0339131 i
1.98835 0.0339401 i
2.02877 0.0339131 i
2.02877 0.0339131 i
1.84471 0.0368612 i
1.8803 0.0358512 i
1.91414 0.0353279 i
1.84471 0.0368612 i
1.8803 0.0358512 i
1.8803 0.0358512 i
2.25189 0.0301321 i
2.25189 0.0301321 i
2.25189 0.0301321 i
2.25189 0.0301321 i
1.65869 0.0406002 i
3.0453 0.0256472 i
3.01591 0.0256998 i
3.01591 0.0256998 i
2.96022 0.0257855 i
2.96022 0.0257855 i
2.96022 0.0257855 i
2.47031 0.0285406 i
2.49888 0.0282055 i
2.49888 0.0282055 i
-2.59246 0.0275354 i
-2.56368 0.0277908 i
-2.56368 0.0277908 i
-2.59246 0.0275354 i
-2.26533 0.0306018 i
-2.26533 0.0306018 i
-2.26533 0.0306018 i
-2.26533 0.0306018 i
-2.34182 0.0297952 i
-2.34182 0.0297952 i
-2.46639 0.0286213 i
-2.52939 0.0279957 i
-2.52939 0.0279957 i
-2.52939 0.0279957 i
-2.56368 0.0277908 i
-2.56368 0.0277908 i
-2.8005 0.0263819 i
-2.8005 0.0263819 i
-1.82065 0.0366676 i
-2.14302 0.0317888 i
-2.11368 0.0328628 i
-2.11368 0.0328628 i
-2.26533 0.0306018 i
-1.82065 0.0366676 i
1.18805 -0.000315399 i
1.23394 0.0211377 i
1.18805 -0.000315399 i
1.23394 0.0211377 i
1.0983 -0.0268826 i
0.70806 -0.0399148 i
0.669202 -0.0404303 i
0.669202 -0.0404303 i
0.085345 -0.0465236 i
0.146317 -0.0463681 i
0.793978 -0.0378631 i
1.00473 -0.0328972 i
0.266183 -0.0456489 i
0.266183 -0.0456489 i
0.32775 -0.0450142 i
0.491286 -0.043294 i
0.669202 -0.0404303 i
0.669202 -0.0404303 i
1.52957 0.0430995 i
1.5067 0.0435001 i
1.5067 0.0435001 i
1.5067 0.0435001 i
1.52957 0.0430995 i
1.52957 0.0430995 i
1.52957 0.0430995 i
0.085345 -0.0465236 i
0.085345 -0.0465236 i
-1.45843 0.0455732 i
-1.45843 0.0455732 i
-1.45843 0.0455732 i
-1.45843 0.0455732 i
-1.48792 0.0447222 i
-1.45843 0.0455732 i
-1.45843 0.0455732 i
-1.45843 0.0455732 i
-0.675744 -0.0405503 i
-1.25725 0.02678 i
-1.09392 -0.0265213 i
-1.09392 -0.0265213 i
-1.12434 -0.0194829 i
-1.12434 -0.0194829 i
-1.12434 -0.0194829 i
-1.09392 -0.0265213 i
-1.12434 -0.0194829 i
-1.12434 -0.0194829 i
-1.12434 -0.0194829 i
-1.01087 -0.0327057 i
-0.206157 -0.0461164 i
-0.206157 -0.0461164 i
-0.206157 -0.0461164 i
-0.242933 -0.0458359 i
-0.242933 -0.0458359 i
-0.242933 -0.0458359 i
-0.206157 -0.0461164 i
-0.206157 -0.0461164 i
-0.206157 -0.0461164 i
2.80077 0.0262649 i
1.91414 0.0353279 i
1.95262 0.0347486 i
1.95262 0.0347486 i
2.47031 0.0285406 i
2.47031 0.0285406 i
2.25189 0.0301321 i
2.25189 0.0301321 i
-1.95815 0.0351058 i
-3.06287 0.025656 i
-3.11338 0.0255966 i
-2.46639 0.0286213 i
-2.34182 0.0297952 i
-2.26533 0.0306018 i
-2.26533 0.0306018 i
-2.26533 0.0306018 i
-3.00192 0.0257556 i
-3.0324 0.0257338 i
-3.0324 0.0257338 i
-3.06287 0.025656 i
-3.06287 0.025656 i
-3.06287 0.025656 i
-3.00192 0.0257556 i
-1.60699 0.0419282 i
-1.66517 0.0402967 i
-1.66517 0.0402967 i
-1.66517 0.0402967 i
-2.00961 0.0341719 i
-2.00961 0.0341719 i
-2.00961 0.0341719 i
1.18805 -0.000315399 i
1.18805 -0.000315399 i
1.18805 -0.000315399 i
1.18805 -0.000315399 i
0.793978 -0.0378631 i
0.0299832 -0.0466715 i
1.00473 -0.0328972 i
0.205637 -0.0460641 i
0.205637 -0.0460641 i
0.205637 -0.0460641 i
0.32775 -0.0450142 i
0.38207 -0.0445595 i
0.38207 -0.0445595 i
1.52957 0.0430995 i
-0.864599 -0.0369799 i
-0.864599 -0.0369799 i
-1.12434 -0.0194829 i
-1.18055 -0.000753272 i
-1.12434 -0.0194829 i
-1.15244 -0.0139132 i
-1.18055 -0.000753272 i
-1.18055 -0.000753272 i
-1.18055 -0.000753272 i
-1.57277 0.0423322 i
-1.57277 0.0423322 i
-1.45843 0.0455732 i
-1.48792 0.0447222 i
-0.675744 -0.0405503 i
-1.40359 0.0467028 i
-1.40359 0.0467028 i
-1.25725 0.02678 i
-1.18055 -0.000753272 i
-1.01087 -0.0327057 i
-1.45843 0.0455732 i
2.90351 0.0259528 i
2.96022 0.0257855 i
2.57601 0.0276505 i
2.80077 0.0262649 i
2.25189 0.0301321 i
2.32105 0.030103 i
2.32105 0.030103 i
-3.11338 0.0255966 i
-3.13896 0.0255811 i
-3.13896 0.0255811 i
-2.38465 0.0293722 i
3.0453 0.0256472 i
3.0453 0.0256472 i
2.96022 0.0257855 i
2.90351 0.0259528 i
2.90351 0.0259528 i
2.57601 0.0276505 i
-3.06287 0.025656 i
-3.06287 0.025656 i
-3.06287 0.025656 i
2.80077 0.0262649 i
2.82485 0.0261809 i
3.11351 0.025616 i
2.49888 0.0282055 i
-3.00192 0.0257556 i
-3.0324 0.0257338 i
-3.06287 0.025656 i
-3.06287 0.025656 i
-3.06287 0.025656 i
-3.00192 0.0257556 i
-3.00192 0.0257556 i
2.96022 0.0257855 i
-2.26533 0.0306018 i
-3.06287 0.025656 i
-3.06287 0.025656 i
-3.06287 0.025656 i
2.96022 0.0257855 i
2.96022 0.0257855 i
2.96022 0.0257855 i
