# Supplementary material for: Geometry can provide long-range mechanical guidance for embryogenesis
Source: PLoS Comput Biol. 2017 Mar 27;13(3):e1005443. doi: 10.1371/journal.pcbi.1005443 (PMC5386319; doi:10.1371/journal.pcbi.1005443)
Supplement: S7 Table — The first column contains the abcissae and the second the ordinates, curve 0 can be ignored, other curves are in the same order as in the figure caption. (CSV) [file pcbi.1005443.s010.csv]

# Curve 0 of 5	100 points
# x y type
-1 0 i
-0.964646 0 i
-0.929293 0 i
-0.893939 0 i
-0.858586 0 i
-0.823232 0 i
-0.787879 0 i
-0.752525 0 i
-0.717172 0 i
-0.681818 0 i
-0.646465 0 i
-0.611111 0 i
-0.575758 0 i
-0.540404 0 i
-0.505051 0 i
-0.469697 0 i
-0.434343 0 i
-0.39899 0 i
-0.363636 0 i
-0.328283 0 i
-0.292929 0 i
-0.257576 0 i
-0.222222 0 i
-0.186869 0 i
-0.151515 0 i
-0.116162 0 i
-0.0808081 0 i
-0.0454545 0 i
-0.010101 0 i
0.0252525 0 i
0.0606061 0 i
0.0959596 0 i
0.131313 0 i
0.166667 0 i
0.20202 0 i
0.237374 0 i
0.272727 0 i
0.308081 0 i
0.343434 0 i
0.378788 0 i
0.414141 0 i
0.449495 0 i
0.484848 0 i
0.520202 0 i
0.555556 0 i
0.590909 0 i
0.626263 0 i
0.661616 0 i
0.69697 0 i
0.732323 0 i
0.767677 0 i
0.80303 0 i
0.838384 0 i
0.873737 0 i
0.909091 0 i
0.944444 0 i
0.979798 0 i
1.01515 0 i
1.05051 0 i
1.08586 0 i
1.12121 0 i
1.15657 0 i
1.19192 0 i
1.22727 0 i
1.26263 0 i
1.29798 0 i
1.33333 0 i
1.36869 0 i
1.40404 0 i
1.43939 0 i
1.47475 0 i
1.5101 0 i
1.54545 0 i
1.58081 0 i
1.61616 0 i
1.65152 0 i
1.68687 0 i
1.72222 0 i
1.75758 0 i
1.79293 0 i
1.82828 0 i
1.86364 0 i
1.89899 0 i
1.93434 0 i
1.9697 0 i
2.00505 0 i
2.0404 0 i
2.07576 0 i
2.11111 0 i
2.14646 0 i
2.18182 0 i
2.21717 0 i
2.25253 0 i
2.28788 0 i
2.32323 0 i
2.35859 0 i
2.39394 0 i
2.42929 0 i
2.46465 0 i
2.5 0 i
# Curve 1 of 5	982559 points
# x y label type
2.61135 -0.0104413 "↔"
2.59249 -0.0216136 "↔"
1.29457 0.00233207 "↔"
1.19798 0.00229931 "↔"
1.19798 0.00229931 "↔"
1.19798 0.00229931 "↔"
0.907422 0.00245291 "↔"
0.954067 0.00228278 "↔"
0.954067 0.00228278 "↔"
1.03806 0.00235991 "↔"
1.00024 0.00243487 "↔"
1.00024 0.00243487 "↔"
1.00024 0.00243487 "↔"
0.585746 0.00438596 "↔"
0.527261 0.00493735 "↔"
0.527261 0.00493735 "↔"
0.527261 0.00493735 "↔"
1.66829 0.0053913 "↔"
1.68107 0.00561617 "↔"
1.72444 0.00658932 "↔"
1.72444 0.00658932 "↔"
-1.98302 -4.52499e-08 "↔"
-1.97472 -2.51406e-08 "↔"
-1.5307 -5.60106e-05 "↔"
-1.5396 1.36669e-05 "↔"
-1.54863 1.02491e-05 "↔"
-1.54767 -9.35089e-07 "↔"
-1.55584 -1.46194e-05 "↔"
-1.55584 -1.46194e-05 "↔"
-1.55584 -1.46194e-05 "↔"
-1.55491 -4.66682e-05 "↔"
-1.55491 -4.66682e-05 "↔"
-1.55491 -4.66682e-05 "↔"
-1.55491 -4.66682e-05 "↔"
-2.37157 2.75088e-08 "↔"
-1.82089 -2.17558e-07 "↔"
-1.82089 -2.17558e-07 "↔"
-1.82089 -2.17558e-07 "↔"
-1.82089 -2.17558e-07 "↔"
-2.67369 -4.13222e-08 "↔"
-2.68335 -4.89755e-09 "↔"
-2.68335 -4.89755e-09 "↔"
-2.57583 -7.5524e-08 "↔"
-0.45732 0.0156826 "↔"
-0.45732 0.0156826 "↔"
-0.45732 0.0156826 "↔"
-0.510739 0.0157217 "↔"
-0.510739 0.0157217 "↔"
-0.510739 0.0157217 "↔"
-0.510739 0.0157217 "↔"
-0.990474 -0.0104136 "↔"
-0.976128 -0.00923896 "↔"
-0.955227 -0.00658208 "↔"
-0.94081 -0.00498602 "↔"
-0.919811 -0.00229015 "↔"
-0.905325 -0.000498544 "↔"
-0.905325 -0.000498544 "↔"
-0.905325 -0.000498544 "↔"
-0.884226 0.00173626 "↔"
-0.884226 0.00173626 "↔"
-0.884226 0.00173626 "↔"
-0.884226 0.00173626 "↔"
2.70309 -0.0170948 "↔"
2.6942 -0.0253349 "↔"
2.68494 -0.00985592 "↔"
2.68494 -0.00985592 "↔"
0.830072 0.00310974 "↔"
0.892981 0.00249911 "↔"
0.702129 0.0036921 "↔"
2.6136 -0.0149 "↔"
2.59485 -0.00807576 "↔"
2.59485 -0.00807576 "↔"
2.58932 -0.00699123 "↔"
2.58932 -0.00699123 "↔"
2.58932 -0.00699123 "↔"
2.30258 -0.0103654 "↔"
1.62207 0.00588372 "↔"
1.67766 0.00581313 "↔"
1.73206 0.00626059 "↔"
1.73206 0.00626059 "↔"
1.70328 0.00633994 "↔"
1.70328 0.00633994 "↔"
1.70328 0.00633994 "↔"
1.54104 0.00346792 "↔"
1.48591 0.00293923 "↔"
1.42982 0.00373516 "↔"
-0.0048449 0.0105642 "↔"
-0.0691442 0.0114583 "↔"
-0.129346 0.0122417 "↔"
-0.19357 0.0130981 "↔"
-0.19357 0.0130981 "↔"
-0.19357 0.0130981 "↔"
0.202774 0.00800897 "↔"
0.126104 0.00876895 "↔"
0.0493369 0.00966759 "↔"
-0.0048449 0.0105642 "↔"
-0.0048449 0.0105642 "↔"
-0.0048449 0.0105642 "↔"
-0.0048449 0.0105642 "↔"
2.62091 -0.0253815 "↔"
2.62091 -0.0253815 "↔"
2.62091 -0.0253815 "↔"
2.61135 -0.0104413 "↔"
2.61135 -0.0104413 "↔"
2.61135 -0.0104413 "↔"
2.61135 -0.0104413 "↔"
2.61135 -0.0104413 "↔"
2.56814 -0.0343431 "↔"
2.58863 -0.0258791 "↔"
2.59249 -0.0216136 "↔"
2.59249 -0.0216136 "↔"
2.59249 -0.0216136 "↔"
2.61135 -0.0104413 "↔"
2.61135 -0.0104413 "↔"
2.61135 -0.0104413 "↔"
2.61135 -0.0104413 "↔"
2.36786 -0.0204332 "↔"
2.34082 -0.00459967 "↔"
2.32596 -0.00421908 "↔"
2.31021 -0.00881847 "↔"
2.31021 -0.00881847 "↔"
2.31021 -0.00881847 "↔"
2.31021 -0.00881847 "↔"
1.3632 0.00327435 "↔"
1.35071 0.00317053 "↔"
1.29457 0.00233207 "↔"
1.29457 0.00233207 "↔"
1.51222 0.00368524 "↔"
1.45879 0.00368435 "↔"
1.45879 0.00368435 "↔"
1.41734 0.00309065 "↔"
1.41734 0.00309065 "↔"
1.41734 0.00309065 "↔"
0.737509 0.00317216 "↔"
0.67969 0.0038134 "↔"
0.737509 0.00317216 "↔"
0.737509 0.00317216 "↔"
0.737509 0.00317216 "↔"
0.737509 0.00317216 "↔"
1.83177 0.00949436 "↔"
1.83177 0.00949436 "↔"
1.83177 0.00949436 "↔"
1.83177 0.00949436 "↔"
2.23171 0.00861962 "↔"
2.26695 -0.00242199 "↔"
2.24182 -0.00193278 "↔"
2.24182 -0.00193278 "↔"
2.27665 -0.00985595 "↔"
2.27665 -0.00985595 "↔"
2.27665 -0.00985595 "↔"
2.31021 -0.00881847 "↔"
2.31021 -0.00881847 "↔"
2.31021 -0.00881847 "↔"
2.31021 -0.00881847 "↔"
2.10605 0.0161472 "↔"
2.14713 0.00881309 "↔"
2.14713 0.00881309 "↔"
2.14713 0.00881309 "↔"
2.14713 0.00881309 "↔"
-1.5307 -5.60106e-05 "↔"
-1.5396 1.36669e-05 "↔"
-1.54767 -9.35089e-07 "↔"
-1.55491 -4.66682e-05 "↔"
-1.52903 -3.82936e-05 "↔"
-1.53801 3.48882e-06 "↔"
-1.54616 2.21853e-07 "↔"
-1.54616 2.21853e-07 "↔"
-1.52732 -8.64374e-06 "↔"
-1.53638 1.64101e-05 "↔"
-1.53638 1.64101e-05 "↔"
-1.53638 1.64101e-05 "↔"
-1.52557 -4.13831e-05 "↔"
-1.52557 -4.13831e-05 "↔"
-1.52557 -4.13831e-05 "↔"
-1.52557 -4.13831e-05 "↔"
-2.43665 -5.56246e-08 "↔"
-2.46206 -6.08887e-08 "↔"
-2.46206 -6.08887e-08 "↔"
-2.46206 -6.08887e-08 "↔"
-2.4353 -6.28311e-08 "↔"
-2.4353 -6.28311e-08 "↔"
-2.4353 -6.28311e-08 "↔"
-2.4353 -6.28311e-08 "↔"
-2.26956 -6.85875e-08 "↔"
-2.19814 -7.46441e-08 "↔"
-2.18136 -6.12653e-08 "↔"
-2.16431 -4.9078e-08 "↔"
-2.18127 -5.67003e-08 "↔"
-2.16434 -5.55125e-08 "↔"
-2.14713 -3.98433e-08 "↔"
-2.14713 -3.98433e-08 "↔"
-2.14666 -4.95001e-08 "↔"
-2.14666 -4.95001e-08 "↔"
-2.14666 -4.95001e-08 "↔"
-2.43665 -5.56246e-08 "↔"
-2.4353 -6.28311e-08 "↔"
-2.41269 -6.68165e-08 "↔"
-2.41213 -5.57573e-08 "↔"
-2.38645 -6.11754e-08 "↔"
-2.26956 -6.85875e-08 "↔"
-2.2676 -3.69101e-08 "↔"
-2.24356 -4.81155e-08 "↔"
-2.41269 -6.68165e-08 "↔"
-2.38645 -6.11754e-08 "↔"
-2.3832 -6.23333e-08 "↔"
-2.35592 -4.85879e-08 "↔"
-2.35592 -4.85879e-08 "↔"
-2.3522 -3.7409e-08 "↔"
-2.3522 -3.7409e-08 "↔"
-2.3522 -3.7409e-08 "↔"
-1.74763 4.25483e-08 "↔"
-1.75334 4.39464e-08 "↔"
-1.75896 8.68283e-08 "↔"
-1.76468 4.41138e-08 "↔"
-1.77036 1.29198e-09 "↔"
-1.77036 1.29198e-09 "↔"
-1.78161 1.54338e-08 "↔"
-1.78161 1.54338e-08 "↔"
-1.78161 1.54338e-08 "↔"
-1.79271 9.19483e-08 "↔"
-1.79271 9.19483e-08 "↔"
-1.79271 9.19483e-08 "↔"
-1.79271 9.19483e-08 "↔"
-1.84549 3.19752e-09 "↔"
-1.84698 5.87288e-08 "↔"
-1.86487 1.58032e-08 "↔"
-1.86649 3.27327e-08 "↔"
-1.86649 3.27327e-08 "↔"
-1.88394 1.04596e-08 "↔"
-1.88569 2.52879e-08 "↔"
-1.88569 2.52879e-08 "↔"
-1.88569 2.52879e-08 "↔"
-1.90458 3.48827e-08 "↔"
-1.90458 3.48827e-08 "↔"
-1.90458 3.48827e-08 "↔"
-1.90458 3.48827e-08 "↔"
-2.56424 -6.19702e-08 "↔"
-2.50621 -1.90339e-08 "↔"
-2.52671 -4.40623e-08 "↔"
-2.54605 -4.47526e-08 "↔"
-2.56424 -6.19702e-08 "↔"
-2.56424 -6.19702e-08 "↔"
-2.56424 -6.19702e-08 "↔"
-2.56424 -6.19702e-08 "↔"
-2.56424 -6.19702e-08 "↔"
-2.54136 -4.23116e-08 "↔"
-1.20645 -0.00447009 "↔"
-1.16703 -0.00880493 "↔"
-1.18011 -0.00794171 "↔"
-1.19325 -0.00661607 "↔"
-1.20645 -0.00447009 "↔"
-1.17573 -0.00845054 "↔"
-1.18887 -0.00745829 "↔"
-1.20207 -0.00495278 "↔"
-1.20207 -0.00495278 "↔"
-1.18446 -0.00819787 "↔"
-1.19766 -0.00600802 "↔"
-1.19766 -0.00600802 "↔"
-1.19766 -0.00600802 "↔"
-1.19322 -0.00760017 "↔"
-1.19322 -0.00760017 "↔"
-1.19322 -0.00760017 "↔"
-1.19322 -0.00760017 "↔"
-2.24615 -1.2466e-07 "↔"
-2.22978 -1.47804e-07 "↔"
-2.2662 -7.51455e-08 "↔"
-2.2662 -7.51455e-08 "↔"
-2.13264 -6.3305e-08 "↔"
-2.37157 2.75088e-08 "↔"
-2.36014 -2.79415e-08 "↔"
-2.54027 -6.71974e-08 "↔"
-2.52755 -4.44384e-08 "↔"
-2.51405 -4.68124e-08 "↔"
-2.63589 -7.29741e-08 "↔"
-2.65487 -3.18107e-08 "↔"
-2.65487 -3.18107e-08 "↔"
0.702129 0.0036921 "↔"
0.628649 0.0043943 "↔"
2.63623 -0.0111622 "↔"
2.63437 -0.0125523 "↔"
2.6175 -0.0125573 "↔"
2.1643 0.0101208 "↔"
2.17354 0.0059129 "↔"
2.17354 0.0059129 "↔"
2.1643 0.0101208 "↔"
2.21049 0.00345998 "↔"
2.2017 0.00808802 "↔"
2.2017 0.00808802 "↔"
2.24615 -0.000621458 "↔"
2.24615 -0.000621458 "↔"
2.25664 -0.0063083 "↔"
2.2934 -0.0100191 "↔"
2.2934 -0.0100191 "↔"
2.2934 -0.0100191 "↔"
2.30258 -0.0103654 "↔"
2.30258 -0.0103654 "↔"
2.30258 -0.0103654 "↔"
2.30258 -0.0103654 "↔"
1.89812 0.0115775 "↔"
1.938 0.0105431 "↔"
1.9051 0.0113986 "↔"
1.94458 0.00979981 "↔"
1.94458 0.00979981 "↔"
1.94458 0.00979981 "↔"
1.89812 0.0115775 "↔"
1.9051 0.0113986 "↔"
1.85923 0.00784269 "↔"
1.86662 0.00902463 "↔"
1.82729 0.00720685 "↔"
2.04603 0.0153952 "↔"
2.08666 0.0148717 "↔"
2.12609 0.013465 "↔"
2.1643 0.0101208 "↔"
1.42982 0.00373516 "↔"
1.10846 0.0025538 "↔"
1.0375 0.00242436 "↔"
0.965679 0.00252164 "↔"
0.892981 0.00249911 "↔"
-2.69856 -4.85745e-08 "↔"
-2.70505 3.20481e-08 "↔"
2.71887 -0.0115673 "↔"
2.70309 -0.0170948 "↔"
2.67816 0.0251766 "↔"
2.69323 -0.0238894 "↔"
2.67456 -0.0291278 "↔"
2.65693 -0.0309771 "↔"
2.65226 0.00647909 "↔"
2.65226 0.00647909 "↔"
2.65226 0.00647909 "↔"
2.67456 -0.0291278 "↔"
2.65693 -0.0309771 "↔"
2.67816 0.0251766 "↔"
-0.269141 0.0139617 "↔"
-0.224039 0.0132481 "↔"
-0.174087 0.012647 "↔"
-0.174087 0.012647 "↔"
-0.174087 0.012647 "↔"
2.3841 -0.0295994 "↔"
2.36786 -0.0204332 "↔"
2.36786 -0.0204332 "↔"
2.36786 -0.0204332 "↔"
2.53049 -0.0249427 "↔"
2.50927 -0.030318 "↔"
2.48674 -0.0287644 "↔"
2.48674 -0.0287644 "↔"
1.09122 0.00212167 "↔"
1.03806 0.00235991 "↔"
1.03806 0.00235991 "↔"
1.03806 0.00235991 "↔"
1.09122 0.00212167 "↔"
1.14492 0.00188222 "↔"
1.19798 0.00229931 "↔"
0.907422 0.00245291 "↔"
0.851202 0.00267754 "↔"
0.794565 0.00305161 "↔"
0.737509 0.00317216 "↔"
0.898715 0.00281394 "↔"
0.907422 0.00245291 "↔"
0.898715 0.00281394 "↔"
0.954067 0.00228278 "↔"
1.00024 0.00243487 "↔"
0.301274 0.00681043 "↔"
0.301274 0.00681043 "↔"
0.464112 0.00539937 "↔"
0.527261 0.00493735 "↔"
1.83177 0.00949436 "↔"
1.83177 0.00949436 "↔"
1.83177 0.00949436 "↔"
1.83177 0.00949436 "↔"
1.81667 0.00943197 "↔"
1.83177 0.00949436 "↔"
1.8602 0.0098625 "↔"
1.8602 0.0098625 "↔"
1.83177 0.00949436 "↔"
1.72444 0.00658932 "↔"
1.77102 0.00706078 "↔"
1.81667 0.00943197 "↔"
1.81667 0.00943197 "↔"
2.06245 0.01892 "↔"
2.04162 0.016792 "↔"
2.08471 0.0181541 "↔"
2.12649 0.0156084 "↔"
2.10605 0.0161472 "↔"
2.10605 0.0161472 "↔"
2.10605 0.0161472 "↔"
2.14713 0.00881309 "↔"
2.14713 0.00881309 "↔"
2.14713 0.00881309 "↔"
2.14713 0.00881309 "↔"
2.14713 0.00881309 "↔"
2.12649 0.0156084 "↔"
2.14713 0.00881309 "↔"
-0.817345 0.00729592 "↔"
-0.845977 0.00511971 "↔"
-0.874518 0.00231658 "↔"
-0.902968 -0.000597286 "↔"
-0.902968 -0.000597286 "↔"
-0.902968 -0.000597286 "↔"
-0.902968 -0.000597286 "↔"
-0.817345 0.00729592 "↔"
-0.848248 0.00494282 "↔"
-2.65364 -7.23646e-08 "↔"
-2.64828 -5.44015e-08 "↔"
-2.66878 -4.3851e-08 "↔"
-2.32281 -5.1571e-08 "↔"
-2.32281 -5.1571e-08 "↔"
-2.29669 -5.90016e-08 "↔"
-2.29669 -5.90016e-08 "↔"
-2.29669 -5.90016e-08 "↔"
-2.26956 -6.85875e-08 "↔"
-2.26956 -6.85875e-08 "↔"
-2.26956 -6.85875e-08 "↔"
-2.26956 -6.85875e-08 "↔"
-1.35354 6.76868e-06 "↔"
-1.35349 -5.664e-06 "↔"
-1.35339 -4.58907e-06 "↔"
-1.35324 1.64002e-06 "↔"
-1.35338 -3.5658e-06 "↔"
-1.35329 -8.2379e-06 "↔"
-1.35315 1.14732e-06 "↔"
-1.35315 1.14732e-06 "↔"
-1.35318 -3.00513e-06 "↔"
-1.35305 5.02438e-06 "↔"
-1.35305 5.02438e-06 "↔"
-1.35305 5.02438e-06 "↔"
-1.35295 1.83418e-06 "↔"
-1.35295 1.83418e-06 "↔"
-1.35295 1.83418e-06 "↔"
-1.35295 1.83418e-06 "↔"
-1.24233 0.00227204 "↔"
-1.24732 -0.00012028 "↔"
-1.25228 -0.00291817 "↔"
-1.25722 -0.00554426 "↔"
-1.25181 -0.00141628 "↔"
-1.25676 -0.00346936 "↔"
-1.26168 -0.0055232 "↔"
-1.26168 -0.0055232 "↔"
-1.2612 -0.0040961 "↔"
-1.26611 -0.00470792 "↔"
-1.26611 -0.00470792 "↔"
-1.26611 -0.00470792 "↔"
-1.2705 -0.0040951 "↔"
-1.2705 -0.0040951 "↔"
-1.2705 -0.0040951 "↔"
-1.2705 -0.0040951 "↔"
-1.27409 0.00239059 "↔"
-2.56424 -6.19702e-08 "↔"
-2.56424 -6.19702e-08 "↔"
-2.56424 -6.19702e-08 "↔"
-2.56424 -6.19702e-08 "↔"
-2.60101 -1.61334e-08 "↔"
-0.317816 0.0143559 "↔"
-0.361601 0.0148872 "↔"
-0.361601 0.0148872 "↔"
-0.269141 0.0139617 "↔"
-0.416672 0.0153 "↔"
-0.361601 0.0148872 "↔"
-0.817345 0.00729592 "↔"
-0.778453 0.00973394 "↔"
-0.739375 0.0116587 "↔"
-0.713068 0.0127497 "↔"
-0.713068 0.0127497 "↔"
-0.713068 0.0127497 "↔"
-0.700112 0.0130856 "↔"
-0.700112 0.0130856 "↔"
-0.700112 0.0130856 "↔"
-0.700112 0.0130856 "↔"
-0.817345 0.00729592 "↔"
-0.778453 0.00973394 "↔"
-0.739375 0.0116587 "↔"
-0.700112 0.0130856 "↔"
-2.37157 2.75088e-08 "↔"
-1.35277 -8.77983e-06 "↔"
-1.35248 1.85728e-06 "↔"
-1.35217 -2.29882e-06 "↔"
-1.35184 2.83566e-06 "↔"
-1.35266 -2.56942e-06 "↔"
-1.35235 1.63761e-06 "↔"
-1.35202 -2.3295e-06 "↔"
-1.35202 -2.3295e-06 "↔"
-1.35253 -1.40045e-06 "↔"
-1.35221 -9.05086e-07 "↔"
-1.35221 -9.05086e-07 "↔"
-1.35221 -9.05086e-07 "↔"
-1.35239 6.85055e-07 "↔"
-1.35239 6.85055e-07 "↔"
-1.35239 6.85055e-07 "↔"
-1.35239 6.85055e-07 "↔"
-1.35277 -8.77983e-06 "↔"
-1.35302 -2.76027e-06 "↔"
-1.35325 -3.14422e-06 "↔"
-1.35347 3.57236e-05 "↔"
-1.35297 1.89975e-06 "↔"
-1.3532 -1.22445e-06 "↔"
-1.35341 3.25276e-05 "↔"
-1.35341 3.25276e-05 "↔"
-1.35312 -3.76034e-06 "↔"
-1.35332 7.69231e-06 "↔"
-1.35332 7.69231e-06 "↔"
-1.35332 7.69231e-06 "↔"
-1.35323 9.07868e-05 "↔"
-1.35323 9.07868e-05 "↔"
-1.35323 9.07868e-05 "↔"
-1.35323 9.07868e-05 "↔"
-1.05338 -0.014267 "↔"
-1.06001 -0.014182 "↔"
-1.07595 -0.0145714 "↔"
-1.07595 -0.0145714 "↔"
-1.11658 -0.0127798 "↔"
-1.0978 -0.0137885 "↔"
-1.0978 -0.0137885 "↔"
-1.07895 -0.0143197 "↔"
-1.07895 -0.0143197 "↔"
-1.07895 -0.0143197 "↔"
-1.06001 -0.014182 "↔"
-1.06001 -0.014182 "↔"
-1.06001 -0.014182 "↔"
-1.06001 -0.014182 "↔"
-2.21193 -1.5117e-07 "↔"
-2.22111 -1.40737e-07 "↔"
-2.22978 -1.47804e-07 "↔"
-2.24615 -1.2466e-07 "↔"
-2.24615 -1.2466e-07 "↔"
-2.37157 2.75088e-08 "↔"
-2.41668 -8.67162e-08 "↔"
-2.42746 -6.63561e-08 "↔"
-2.47003 -5.64343e-08 "↔"
-2.42746 -6.63561e-08 "↔"
-2.45961 -3.86124e-08 "↔"
-2.47003 -5.64343e-08 "↔"
-2.47003 -5.64343e-08 "↔"
-2.47003 -5.64343e-08 "↔"
-2.37157 2.75088e-08 "↔"
-1.72208 -3.30274e-07 "↔"
-1.71015 -2.95465e-07 "↔"
-1.69793 -2.06474e-07 "↔"
-1.68543 -8.01763e-08 "↔"
-1.71238 -3.38322e-07 "↔"
-1.70028 -3.36015e-07 "↔"
-1.6879 -3.03774e-07 "↔"
-1.6879 -3.03774e-07 "↔"
-1.69026 -4.41364e-07 "↔"
-1.69026 -4.41364e-07 "↔"
-1.69026 -4.41364e-07 "↔"
-2.70759 -1.45623e-08 "↔"
-2.68335 -4.89755e-09 "↔"
-2.70759 -1.45623e-08 "↔"
-2.70759 -1.45623e-08 "↔"
-2.70759 -1.45623e-08 "↔"
-2.57583 -7.5524e-08 "↔"
-2.56473 -1.36372e-08 "↔"
-2.55288 -2.01303e-08 "↔"
-2.54027 -6.71974e-08 "↔"
-2.54027 -6.71974e-08 "↔"
-2.54027 -6.71974e-08 "↔"
-2.54027 -6.71974e-08 "↔"
-2.54027 -6.71974e-08 "↔"
-2.57583 -7.5524e-08 "↔"
-2.56473 -1.36372e-08 "↔"
-2.55288 -2.01303e-08 "↔"
-2.54027 -6.71974e-08 "↔"
-2.13938 -1.4236e-07 "↔"
-2.13264 -6.3305e-08 "↔"
-2.10989 -8.52518e-08 "↔"
-2.10989 -8.52518e-08 "↔"
-2.06065 -1.31522e-07 "↔"
-2.03578 -1.23747e-07 "↔"
-2.01044 -1.30382e-07 "↔"
-1.98464 -1.49803e-07 "↔"
-2.04086 -1.00097e-07 "↔"
-2.01569 -1.28735e-07 "↔"
-1.82089 -2.17558e-07 "↔"
-1.84333 -2.52453e-07 "↔"
-0.295232 0.0143449 "↔"
-0.361534 0.0151047 "↔"
-0.510739 0.0157217 "↔"
-0.547945 0.0157099 "↔"
-0.764808 0.0103805 "↔"
-0.86903 0.00315026 "↔"
-0.86903 0.00315026 "↔"
-0.905325 -0.000498544 "↔"
-0.876675 0.00242258 "↔"
-0.876675 0.00242258 "↔"
-0.876675 0.00242258 "↔"
-0.884226 0.00173626 "↔"
-0.884226 0.00173626 "↔"
-0.884226 0.00173626 "↔"
-0.884226 0.00173626 "↔"
2.37689 -0.0163936 "↔"
2.38562 -0.0222537 "↔"
2.4166 -0.0326298 "↔"
2.4166 -0.0326298 "↔"
2.4166 -0.0326298 "↔"
2.42449 -0.0380629 "↔"
2.42449 -0.0380629 "↔"
2.42449 -0.0380629 "↔"
2.42449 -0.0380629 "↔"
2.42449 -0.0380629 "↔"
2.44366 -0.0357153 "↔"
2.44366 -0.0357153 "↔"
2.46184 -0.030901 "↔"
2.46184 -0.030901 "↔"
2.46184 -0.030901 "↔"
2.47904 -0.00116689 "↔"
2.47904 -0.00116689 "↔"
2.47904 -0.00116689 "↔"
2.47904 -0.00116689 "↔"
2.42449 -0.0380629 "↔"
2.47904 -0.00116689 "↔"
2.66096 -0.0103518 "↔"
2.65577 -0.016085 "↔"
2.68494 -0.00985592 "↔"
0.892981 0.00249911 "↔"
0.965679 0.00252164 "↔"
1.0375 0.00242436 "↔"
1.10846 0.0025538 "↔"
0.892981 0.00249911 "↔"
2.47904 -0.00116689 "↔"
2.47904 -0.00116689 "↔"
2.47904 -0.00116689 "↔"
2.47904 -0.00116689 "↔"
2.63623 -0.0111622 "↔"
2.65577 -0.016085 "↔"
2.65577 -0.016085 "↔"
2.66096 -0.0103518 "↔"
2.66096 -0.0103518 "↔"
2.66096 -0.0103518 "↔"
2.5726 -0.0385634 "↔"
2.56094 -0.0239444 "↔"
2.53742 -0.0312287 "↔"
2.52893 -0.0407674 "↔"
2.51845 -0.0483101 "↔"
2.50719 -0.0366272 "↔"
2.47904 -0.00116689 "↔"
2.47904 -0.00116689 "↔"
2.47904 -0.00116689 "↔"
2.47904 -0.00116689 "↔"
2.59485 -0.00807576 "↔"
2.58932 -0.00699123 "↔"
2.5726 -0.0385634 "↔"
2.5726 -0.0385634 "↔"
2.5726 -0.0385634 "↔"
2.30258 -0.0103654 "↔"
2.30258 -0.0103654 "↔"
2.30258 -0.0103654 "↔"
2.30258 -0.0103654 "↔"
2.30258 -0.0103654 "↔"
2.34505 -0.018521 "↔"
2.33619 -0.016033 "↔"
2.33619 -0.016033 "↔"
2.37689 -0.0163936 "↔"
2.36842 -0.0203446 "↔"
2.36842 -0.0203446 "↔"
2.36842 -0.0203446 "↔"
1.77235 0.00842637 "↔"
1.81626 0.00727939 "↔"
1.85923 0.00784269 "↔"
1.85923 0.00784269 "↔"
1.78376 0.00861057 "↔"
1.82729 0.00720685 "↔"
1.82729 0.00720685 "↔"
1.82729 0.00720685 "↔"
1.77235 0.00842637 "↔"
1.78376 0.00861057 "↔"
1.73206 0.00626059 "↔"
1.7439 0.00583261 "↔"
1.70328 0.00633994 "↔"
1.42982 0.00373516 "↔"
1.39666 0.00258769 "↔"
1.33659 0.00221107 "↔"
1.30234 0.00288768 "↔"
1.30234 0.00288768 "↔"
1.30234 0.00288768 "↔"
1.42982 0.00373516 "↔"
1.39666 0.00258769 "↔"
1.10846 0.0025538 "↔"
1.18297 0.00190024 "↔"
1.22964 0.00186842 "↔"
1.30234 0.00288768 "↔"
1.30234 0.00288768 "↔"
-0.0048449 0.0105642 "↔"
-0.0691442 0.0114583 "↔"
-0.0691442 0.0114583 "↔"
0.0493369 0.00966759 "↔"
-0.0048449 0.0105642 "↔"
0.202774 0.00800897 "↔"
0.266874 0.0074552 "↔"
0.266874 0.0074552 "↔"
0.351688 0.00663725 "↔"
-0.0048449 0.0105642 "↔"
-0.0048449 0.0105642 "↔"
-0.0048449 0.0105642 "↔"
-0.0048449 0.0105642 "↔"
-0.0048449 0.0105642 "↔"
1.61608 0.00551885 "↔"
1.56463 0.00437583 "↔"
1.51222 0.00368524 "↔"
2.65226 0.00647909 "↔"
2.62091 -0.0253815 "↔"
2.61135 -0.0104413 "↔"
2.61135 -0.0104413 "↔"
2.61135 -0.0104413 "↔"
2.61135 -0.0104413 "↔"
2.61135 -0.0104413 "↔"
2.61135 -0.0104413 "↔"
2.61135 -0.0104413 "↔"
2.61135 -0.0104413 "↔"
2.56814 -0.0343431 "↔"
2.5529 -0.0170165 "↔"
2.5529 -0.0170165 "↔"
2.5529 -0.0170165 "↔"
2.31021 -0.00881847 "↔"
0.232693 0.00740916 "↔"
0.162668 0.00811415 "↔"
0.0925299 0.00914494 "↔"
0.0217973 0.00989864 "↔"
-0.0394695 0.010812 "↔"
-0.100716 0.0117112 "↔"
0.0925299 0.00914494 "↔"
0.0217973 0.00989864 "↔"
0.0217973 0.00989864 "↔"
0.232693 0.00740916 "↔"
0.301274 0.00681043 "↔"
0.301274 0.00681043 "↔"
0.301274 0.00681043 "↔"
2.3841 -0.0295994 "↔"
2.42856 -0.0242389 "↔"
2.40103 -0.0340677 "↔"
2.4625 -0.0333793 "↔"
2.48674 -0.0287644 "↔"
2.42856 -0.0242389 "↔"
2.44603 -0.0277745 "↔"
2.4625 -0.0333793 "↔"
2.4625 -0.0333793 "↔"
2.4625 -0.0333793 "↔"
1.45879 0.00368435 "↔"
1.40518 0.00260644 "↔"
1.35071 0.00317053 "↔"
1.35071 0.00317053 "↔"
1.41734 0.00309065 "↔"
1.3632 0.00327435 "↔"
1.3632 0.00327435 "↔"
1.3632 0.00327435 "↔"
0.737509 0.00317216 "↔"
0.737509 0.00317216 "↔"
0.67969 0.0038134 "↔"
0.644093 0.00369751 "↔"
0.585746 0.00438596 "↔"
0.585746 0.00438596 "↔"
0.585746 0.00438596 "↔"
0.907422 0.00245291 "↔"
0.851202 0.00267754 "↔"
0.794565 0.00305161 "↔"
0.737509 0.00317216 "↔"
0.737509 0.00317216 "↔"
0.737509 0.00317216 "↔"
0.737509 0.00317216 "↔"
0.907422 0.00245291 "↔"
0.907422 0.00245291 "↔"
0.907422 0.00245291 "↔"
0.907422 0.00245291 "↔"
1.9856 0.0125961 "↔"
2.02452 0.0151797 "↔"
2.04162 0.016792 "↔"
2.04162 0.016792 "↔"
2.06245 0.01892 "↔"
2.06245 0.01892 "↔"
2.06245 0.01892 "↔"
1.94261 0.0130435 "↔"
1.9856 0.0125961 "↔"
1.9856 0.0125961 "↔"
1.9856 0.0125961 "↔"
1.83177 0.00949436 "↔"
1.87799 0.0100331 "↔"
1.92311 0.0110016 "↔"
1.8602 0.0098625 "↔"
1.94261 0.0130435 "↔"
1.92311 0.0110016 "↔"
1.92311 0.0110016 "↔"
1.87799 0.0100331 "↔"
1.87799 0.0100331 "↔"
1.87799 0.0100331 "↔"
1.83177 0.00949436 "↔"
1.83177 0.00949436 "↔"
1.83177 0.00949436 "↔"
1.83177 0.00949436 "↔"
1.68107 0.00561617 "↔"
1.66829 0.0053913 "↔"
1.62923 0.00564553 "↔"
1.61608 0.00551885 "↔"
1.61608 0.00551885 "↔"
2.31021 -0.00881847 "↔"
2.29105 -0.018107 "↔"
2.32596 -0.00421908 "↔"
2.34082 -0.00459967 "↔"
2.24182 -0.00193278 "↔"
2.27665 -0.00985595 "↔"
2.29105 -0.018107 "↔"
2.29105 -0.018107 "↔"
2.29105 -0.018107 "↔"
2.31021 -0.00881847 "↔"
2.31021 -0.00881847 "↔"
2.31021 -0.00881847 "↔"
2.31021 -0.00881847 "↔"
2.14713 0.00881309 "↔"
2.1674 0.00554813 "↔"
2.2129 0.0100736 "↔"
2.23171 0.00861962 "↔"
2.23171 0.00861962 "↔"
2.1674 0.00554813 "↔"
2.1674 0.00554813 "↔"
2.1674 0.00554813 "↔"
2.14713 0.00881309 "↔"
2.14713 0.00881309 "↔"
2.14713 0.00881309 "↔"
2.14713 0.00881309 "↔"
-1.5307 -5.60106e-05 "↔"
-1.52903 -3.82936e-05 "↔"
-1.52732 -8.64374e-06 "↔"
-1.52557 -4.13831e-05 "↔"
-1.5205 2.17428e-05 "↔"
-1.51876 1.35874e-05 "↔"
-1.51697 -9.70312e-06 "↔"
-1.51697 -9.70312e-06 "↔"
-1.51063 2.80562e-07 "↔"
-1.50881 -3.5133e-06 "↔"
-1.50881 -3.5133e-06 "↔"
-1.50881 -3.5133e-06 "↔"
-1.50108 6.60399e-05 "↔"
-1.50108 6.60399e-05 "↔"
-1.50108 6.60399e-05 "↔"
-1.50108 6.60399e-05 "↔"
-2.50621 -1.90339e-08 "↔"
-2.50621 -1.90339e-08 "↔"
-2.50621 -1.90339e-08 "↔"
-2.50621 -1.90339e-08 "↔"
-2.4353 -6.28311e-08 "↔"
-2.46018 -4.56875e-08 "↔"
-2.48382 -4.39274e-08 "↔"
-2.50621 -1.90339e-08 "↔"
-2.50621 -1.90339e-08 "↔"
-2.48382 -4.39274e-08 "↔"
-2.48382 -4.39274e-08 "↔"
-2.46206 -6.08887e-08 "↔"
-2.46018 -4.56875e-08 "↔"
-2.46018 -4.56875e-08 "↔"
-2.46018 -4.56875e-08 "↔"
-2.4353 -6.28311e-08 "↔"
-2.4353 -6.28311e-08 "↔"
-2.4353 -6.28311e-08 "↔"
-2.4353 -6.28311e-08 "↔"
-2.26956 -6.85875e-08 "↔"
-2.19814 -7.46441e-08 "↔"
-2.18136 -6.12653e-08 "↔"
-2.16431 -4.9078e-08 "↔"
-2.4353 -6.28311e-08 "↔"
-2.4353 -6.28311e-08 "↔"
-2.32025 -6.66297e-08 "↔"
-2.32281 -5.1571e-08 "↔"
-2.29443 -5.30368e-08 "↔"
-2.29669 -5.90016e-08 "↔"
-2.2676 -3.69101e-08 "↔"
-2.2676 -3.69101e-08 "↔"
-2.2676 -3.69101e-08 "↔"
-2.26956 -6.85875e-08 "↔"
-2.26956 -6.85875e-08 "↔"
-2.26956 -6.85875e-08 "↔"
-2.26956 -6.85875e-08 "↔"
-2.35592 -4.85879e-08 "↔"
-2.3522 -3.7409e-08 "↔"
-2.32025 -6.66297e-08 "↔"
-2.32025 -6.66297e-08 "↔"
-2.32025 -6.66297e-08 "↔"
-1.73439 1.45698e-07 "↔"
-1.72684 9.5641e-08 "↔"
-1.7192 1.42226e-07 "↔"
-1.74763 4.25483e-08 "↔"
-1.74013 1.11818e-07 "↔"
-1.73254 9.02637e-08 "↔"
-1.73254 9.02637e-08 "↔"
-1.75334 4.39464e-08 "↔"
-1.74579 5.34171e-08 "↔"
-1.74579 5.34171e-08 "↔"
-1.74579 5.34171e-08 "↔"
-1.75896 8.68283e-08 "↔"
-1.75896 8.68283e-08 "↔"
-1.75896 8.68283e-08 "↔"
-1.75896 8.68283e-08 "↔"
-1.84698 5.87288e-08 "↔"
-2.56424 -6.19702e-08 "↔"
-2.50621 -1.90339e-08 "↔"
-2.52671 -4.40623e-08 "↔"
-2.52671 -4.40623e-08 "↔"
-2.54136 -4.23116e-08 "↔"
-2.54605 -4.47526e-08 "↔"
-2.54605 -4.47526e-08 "↔"
-2.54605 -4.47526e-08 "↔"
-2.56424 -6.19702e-08 "↔"
-2.56424 -6.19702e-08 "↔"
-2.56424 -6.19702e-08 "↔"
-2.56424 -6.19702e-08 "↔"
-2.50621 -1.90339e-08 "↔"
-1.35446 0.000333984 "↔"
-1.35451 -2.92495e-05 "↔"
-1.35462 8.99748e-05 "↔"
-1.23808 0.0042735 "↔"
-1.25069 -0.000151489 "↔"
-1.35295 -0.00107099 "↔"
-1.35348 0.000362575 "↔"
-1.35103 -0.0034911 "↔"
-1.35221 -0.000980291 "↔"
-1.3457 -0.00262144 "↔"
-1.34752 -0.00328682 "↔"
-1.34752 -0.00328682 "↔"
-1.34752 -0.00328682 "↔"
-1.33695 0.00414482 "↔"
-1.33695 0.00414482 "↔"
-1.33695 0.00414482 "↔"
-1.33695 0.00414482 "↔"
-0.990474 -0.0104136 "↔"
-0.955227 -0.00658208 "↔"
-0.955227 -0.00658208 "↔"
-0.919811 -0.00229015 "↔"
-0.919811 -0.00229015 "↔"
-0.919811 -0.00229015 "↔"
-0.884226 0.00173626 "↔"
-0.884226 0.00173626 "↔"
-0.884226 0.00173626 "↔"
-0.884226 0.00173626 "↔"
-2.22978 -1.47804e-07 "↔"
-2.31542 -1.0447e-07 "↔"
-2.32811 -1.07421e-07 "↔"
-2.36014 -2.79415e-08 "↔"
-2.37157 2.75088e-08 "↔"
-2.37157 2.75088e-08 "↔"
-2.37157 2.75088e-08 "↔"
-2.37157 2.75088e-08 "↔"
-2.22978 -1.47804e-07 "↔"
-2.2662 -7.51455e-08 "↔"
-2.28087 -6.09753e-08 "↔"
-2.31542 -1.0447e-07 "↔"
-2.31542 -1.0447e-07 "↔"
-2.31542 -1.0447e-07 "↔"
-2.13264 -6.3305e-08 "↔"
-2.15632 -7.89829e-08 "↔"
-2.15632 -7.89829e-08 "↔"
-1.65558 -3.02705e-07 "↔"
-1.64922 -1.82784e-07 "↔"
-1.64278 -1.99421e-07 "↔"
-1.63876 -3.40179e-07 "↔"
-1.63876 -3.40179e-07 "↔"
-2.65487 -3.18107e-08 "↔"
-2.66452 -4.80583e-08 "↔"
-2.67369 -4.13222e-08 "↔"
-2.67369 -4.13222e-08 "↔"
-2.54027 -6.71974e-08 "↔"
-2.52755 -4.44384e-08 "↔"
-2.51405 -4.68124e-08 "↔"
-2.54027 -6.71974e-08 "↔"
-2.54027 -6.71974e-08 "↔"
-2.54027 -6.71974e-08 "↔"
-2.54027 -6.71974e-08 "↔"
-2.57583 -7.5524e-08 "↔"
-2.59635 -1.01697e-09 "↔"
-2.61376 -2.7096e-10 "↔"
-2.59635 -1.01697e-09 "↔"
-2.59635 -1.01697e-09 "↔"
-2.59635 -1.01697e-09 "↔"
-2.57583 -7.5524e-08 "↔"
-2.57583 -7.5524e-08 "↔"
-2.57583 -7.5524e-08 "↔"
-2.57583 -7.5524e-08 "↔"
-2.61376 -2.7096e-10 "↔"
-2.63589 -7.29741e-08 "↔"
-2.00452 -1.44662e-07 "↔"
-1.98464 -1.49803e-07 "↔"
-2.03006 -1.396e-07 "↔"
-2.01044 -1.30382e-07 "↔"
-2.01044 -1.30382e-07 "↔"
-2.05515 -1.75392e-07 "↔"
-2.03578 -1.23747e-07 "↔"
-2.03578 -1.23747e-07 "↔"
-2.03578 -1.23747e-07 "↔"
-2.06065 -1.31522e-07 "↔"
-2.06065 -1.31522e-07 "↔"
-2.06065 -1.31522e-07 "↔"
-2.06065 -1.31522e-07 "↔"
-2.13264 -6.3305e-08 "↔"
-2.10909 -1.68696e-07 "↔"
-2.0851 -1.87698e-07 "↔"
-2.06065 -1.31522e-07 "↔"
-2.10989 -8.52518e-08 "↔"
-2.086 -1.65268e-07 "↔"
-2.06166 -1.45538e-07 "↔"
-2.06166 -1.45538e-07 "↔"
-2.05515 -1.75392e-07 "↔"
-2.06065 -1.31522e-07 "↔"
-0.295232 0.0143449 "↔"
-0.244458 0.0136987 "↔"
-0.19357 0.0130981 "↔"
2.42449 -0.0380629 "↔"
2.44366 -0.0357153 "↔"
2.46184 -0.030901 "↔"
2.47904 -0.00116689 "↔"
2.47904 -0.00116689 "↔"
2.47904 -0.00116689 "↔"
2.47904 -0.00116689 "↔"
2.4166 -0.0326298 "↔"
2.42449 -0.0380629 "↔"
2.42449 -0.0380629 "↔"
2.42449 -0.0380629 "↔"
2.42449 -0.0380629 "↔"
1.10846 0.0025538 "↔"
1.10846 0.0025538 "↔"
1.62207 0.00588372 "↔"
1.57227 0.00388851 "↔"
1.57227 0.00388851 "↔"
1.57227 0.00388851 "↔"
2.6136 -0.0149 "↔"
2.6175 -0.0125573 "↔"
2.63437 -0.0125523 "↔"
2.47904 -0.00116689 "↔"
2.47904 -0.00116689 "↔"
2.47904 -0.00116689 "↔"
2.47904 -0.00116689 "↔"
2.1643 0.0101208 "↔"
2.1643 0.0101208 "↔"
2.1643 0.0101208 "↔"
2.1643 0.0101208 "↔"
2.2017 0.00808802 "↔"
2.1643 0.0101208 "↔"
2.30258 -0.0103654 "↔"
2.32516 -0.00851114 "↔"
2.33619 -0.016033 "↔"
2.36842 -0.0203446 "↔"
2.2934 -0.0100191 "↔"
2.32516 -0.00851114 "↔"
2.32516 -0.00851114 "↔"
2.32516 -0.00851114 "↔"
2.30258 -0.0103654 "↔"
2.30258 -0.0103654 "↔"
2.30258 -0.0103654 "↔"
2.30258 -0.0103654 "↔"
2.03421 0.0144738 "↔"
2.073 0.0167595 "↔"
2.073 0.0167595 "↔"
2.073 0.0167595 "↔"
2.04603 0.0153952 "↔"
2.04603 0.0153952 "↔"
2.04603 0.0153952 "↔"
2.04603 0.0153952 "↔"
2.04603 0.0153952 "↔"
2.03421 0.0144738 "↔"
2.04603 0.0153952 "↔"
1.99002 0.012598 "↔"
1.94458 0.00979981 "↔"
2.04603 0.0153952 "↔"
2.04603 0.0153952 "↔"
2.073 0.0167595 "↔"
2.08666 0.0148717 "↔"
2.11295 0.0152523 "↔"
2.12609 0.013465 "↔"
2.1643 0.0101208 "↔"
2.1643 0.0101208 "↔"
2.1643 0.0101208 "↔"
2.1643 0.0101208 "↔"
1.18297 0.00190024 "↔"
1.10846 0.0025538 "↔"
1.42982 0.00373516 "↔"
1.48591 0.00293923 "↔"
1.54104 0.00346792 "↔"
1.57227 0.00388851 "↔"
1.57227 0.00388851 "↔"
1.42982 0.00373516 "↔"
1.10846 0.0025538 "↔"
0.892981 0.00249911 "↔"
0.830072 0.00310974 "↔"
0.892981 0.00249911 "↔"
-1.42934 1.4107e-06 "↔"
-1.73721 -2.43932e-07 "↔"
-1.73721 -2.43932e-07 "↔"
-1.75184 -2.27184e-07 "↔"
-1.75184 -2.27184e-07 "↔"
-1.75184 -2.27184e-07 "↔"
-1.76636 -3.61299e-07 "↔"
-1.76636 -3.61299e-07 "↔"
-1.76636 -3.61299e-07 "↔"
-1.76636 -3.61299e-07 "↔"
-1.98464 -1.49803e-07 "↔"
-2.00452 -1.44662e-07 "↔"
-1.97774 -1.24055e-07 "↔"
-0.560216 0.0156351 "↔"
-0.510739 0.0157217 "↔"
-0.646427 0.0145125 "↔"
-0.597304 0.0152711 "↔"
-0.547945 0.0157099 "↔"
-0.547945 0.0157099 "↔"
-0.634229 0.0147798 "↔"
-1.16703 -0.00880493 "↔"
-1.18011 -0.00794171 "↔"
-1.19325 -0.00661607 "↔"
-1.20645 -0.00447009 "↔"
-1.20645 -0.00447009 "↔"
-1.20645 -0.00447009 "↔"
-1.20645 -0.00447009 "↔"
-1.19322 -0.00760017 "↔"
-1.17883 -0.00831612 "↔"
-1.16459 -0.00943273 "↔"
-1.15049 -0.0106928 "↔"
-1.15049 -0.0106928 "↔"
-1.15049 -0.0106928 "↔"
-1.15049 -0.0106928 "↔"
-0.174087 0.012647 "↔"
-0.100716 0.0117112 "↔"
-0.100716 0.0117112 "↔"
-0.100716 0.0117112 "↔"
-2.67597 -2.38195e-08 "↔"
-2.68259 -6.42925e-09 "↔"
-2.69856 -4.85745e-08 "↔"
-2.69856 -4.85745e-08 "↔"
-1.35395 -2.4734e-05 "↔"
-1.35408 -3.05424e-05 "↔"
-1.28327 0.00985459 "↔"
-1.29551 -0.00339313 "↔"
-1.3101 -0.00142122 "↔"
-1.32703 0.00447742 "↔"
-1.28767 0.00693119 "↔"
-1.30065 -0.00246987 "↔"
-1.31597 0.00214032 "↔"
-1.31597 0.00214032 "↔"
-1.29222 0.00400896 "↔"
-1.30593 0.00225505 "↔"
-1.30593 0.00225505 "↔"
-1.30593 0.00225505 "↔"
-1.29692 0.00469394 "↔"
-1.29692 0.00469394 "↔"
-1.29692 0.00469394 "↔"
-1.29692 0.00469394 "↔"
-1.28327 0.00985459 "↔"
-1.35272 3.36942e-05 "↔"
-1.35067 -6.16465e-06 "↔"
-1.34938 1.39927e-06 "↔"
-1.34882 -9.43708e-06 "↔"
-1.35058 8.73793e-06 "↔"
-1.34927 2.70715e-06 "↔"
-1.34916 2.04981e-06 "↔"
-1.35015 -3.65365e-06 "↔"
-1.34993 -9.57444e-07 "↔"
-1.34978 1.75677e-06 "↔"
-1.34969 -4.69965e-06 "↔"
-1.35014 -1.33786e-07 "↔"
-1.34985 2.53555e-06 "↔"
-1.34963 -9.92337e-07 "↔"
-1.34963 -9.92337e-07 "↔"
-1.35017 1.14403e-06 "↔"
-1.34982 1.07005e-07 "↔"
-1.34982 1.07005e-07 "↔"
-1.34982 1.07005e-07 "↔"
-1.35025 -7.38846e-06 "↔"
-1.35025 -7.38846e-06 "↔"
-1.35025 -7.38846e-06 "↔"
-1.35025 -7.38846e-06 "↔"
-1.11658 -0.0127798 "↔"
-1.12784 -0.0122647 "↔"
-1.13914 -0.0115359 "↔"
-1.15049 -0.0106928 "↔"
-1.11365 -0.0131281 "↔"
-1.12486 -0.01266 "↔"
-0.990474 -0.0104136 "↔"
-1.01375 -0.0123983 "↔"
-1.03693 -0.0135785 "↔"
-1.06001 -0.014182 "↔"
-1.00703 -0.0119388 "↔"
-1.03025 -0.0134653 "↔"
-1.05338 -0.014267 "↔"
-1.05338 -0.014267 "↔"
-1.06001 -0.014182 "↔"
-1.03693 -0.0135785 "↔"
-1.03693 -0.0135785 "↔"
-1.01375 -0.0123983 "↔"
-1.01375 -0.0123983 "↔"
-1.01375 -0.0123983 "↔"
-0.990474 -0.0104136 "↔"
-0.990474 -0.0104136 "↔"
-0.990474 -0.0104136 "↔"
-0.990474 -0.0104136 "↔"
-1.92722 -1.77591e-07 "↔"
-1.94539 -1.78074e-07 "↔"
-1.90193 -2.24852e-07 "↔"
-1.92033 -2.04227e-07 "↔"
-1.89487 -2.36338e-07 "↔"
-1.98464 -1.49803e-07 "↔"
-1.97774 -1.24055e-07 "↔"
-1.95971 -1.78546e-07 "↔"
-1.95268 -2.00115e-07 "↔"
-1.94539 -1.78074e-07 "↔"
-1.94539 -1.78074e-07 "↔"
-1.93438 -1.95116e-07 "↔"
-1.92722 -1.77591e-07 "↔"
-1.92722 -1.77591e-07 "↔"
-1.92722 -1.77591e-07 "↔"
-0.361534 0.0151047 "↔"
-0.415278 0.0154849 "↔"
-0.45732 0.0156826 "↔"
-0.510739 0.0157217 "↔"
-0.510739 0.0157217 "↔"
-0.510739 0.0157217 "↔"
-0.510739 0.0157217 "↔"
-0.764808 0.0103805 "↔"
-0.729585 0.0120664 "↔"
-0.682034 0.0135787 "↔"
-0.646427 0.0145125 "↔"
-0.646427 0.0145125 "↔"
-0.634229 0.0147798 "↔"
-0.634229 0.0147798 "↔"
-0.634229 0.0147798 "↔"
-0.764808 0.0103805 "↔"
-0.884226 0.00173626 "↔"
-0.8446 0.00519334 "↔"
-0.804793 0.00815074 "↔"
-0.764808 0.0103805 "↔"
-0.829307 0.00626662 "↔"
-0.797146 0.0085676 "↔"
-0.774182 0.00999908 "↔"
-0.774182 0.00999908 "↔"
-0.774182 0.00999908 "↔"
-0.764808 0.0103805 "↔"
-0.764808 0.0103805 "↔"
-0.764808 0.0103805 "↔"
-0.764808 0.0103805 "↔"
-0.774182 0.00999908 "↔"
-0.729585 0.0120664 "↔"
-0.729585 0.0120664 "↔"
-0.729585 0.0120664 "↔"
-0.764808 0.0103805 "↔"
-0.764808 0.0103805 "↔"
-0.764808 0.0103805 "↔"
-0.764808 0.0103805 "↔"
-1.26746 0.000229533 "↔"
-1.27589 -0.000291042 "↔"
-1.28571 -0.000416546 "↔"
-1.29692 0.00469394 "↔"
-1.27015 -0.00700097 "↔"
-1.27885 0.000410541 "↔"
-1.28894 0.00341882 "↔"
-1.28894 0.00341882 "↔"
-1.27283 -0.00921768 "↔"
-1.2818 0.00769671 "↔"
-1.2818 0.00769671 "↔"
-1.2818 0.00769671 "↔"
-1.29692 0.00469394 "↔"
-1.30593 0.00225505 "↔"
-1.31597 0.00214032 "↔"
-1.32703 0.00447742 "↔"
-1.309 0.00148804 "↔"
-1.31913 -0.00303955 "↔"
-1.33028 0.00075417 "↔"
-1.33028 0.00075417 "↔"
-1.32234 -0.00348037 "↔"
-1.33359 0.00327615 "↔"
-1.33359 0.00327615 "↔"
-1.33359 0.00327615 "↔"
-1.33695 0.00414482 "↔"
-1.33695 0.00414482 "↔"
-1.33695 0.00414482 "↔"
-1.33695 0.00414482 "↔"
-0.976128 -0.00923896 "↔"
-0.990474 -0.0104136 "↔"
-1.00703 -0.0119388 "↔"
-1.00703 -0.0119388 "↔"
-0.884226 0.00173626 "↔"
-0.884226 0.00173626 "↔"
-0.884226 0.00173626 "↔"
-0.884226 0.00173626 "↔"
-1.49277 1.9782e-05 "↔"
-1.48777 2.27677e-06 "↔"
-1.48291 -1.42665e-05 "↔"
-1.47819 4.81697e-06 "↔"
-1.48824 1.52375e-05 "↔"
-1.48338 -3.98823e-06 "↔"
-1.47865 2.45582e-05 "↔"
-1.47865 2.45582e-05 "↔"
-1.48383 -6.91053e-06 "↔"
-1.4791 2.37892e-05 "↔"
-1.4791 2.37892e-05 "↔"
-1.4791 2.37892e-05 "↔"
-1.47952 1.70633e-05 "↔"
-1.47952 1.70633e-05 "↔"
-1.47952 1.70633e-05 "↔"
-1.47952 1.70633e-05 "↔"
-1.59964 1.85152e-06 "↔"
-1.59964 1.85152e-06 "↔"
-1.61975 3.91236e-06 "↔"
-1.60904 -4.8104e-07 "↔"
-1.60904 -4.8104e-07 "↔"
-1.60904 -4.8104e-07 "↔"
-1.61842 3.22468e-06 "↔"
-1.61842 3.22468e-06 "↔"
-1.61842 3.22468e-06 "↔"
-1.61842 3.22468e-06 "↔"
-1.62997 5.38017e-07 "↔"
-1.61842 3.22468e-06 "↔"
-1.64959 1.36639e-07 "↔"
-1.63813 2.81032e-07 "↔"
-1.62661 1.01422e-06 "↔"
-1.62661 1.01422e-06 "↔"
-1.64622 -1.40012e-07 "↔"
-1.63473 5.47797e-07 "↔"
-1.63473 5.47797e-07 "↔"
-1.63473 5.47797e-07 "↔"
-1.64278 -1.99421e-07 "↔"
-1.64278 -1.99421e-07 "↔"
-1.64278 -1.99421e-07 "↔"
-1.64278 -1.99421e-07 "↔"
-2.64828 -5.44015e-08 "↔"
-2.64828 -5.44015e-08 "↔"
-2.65364 -7.23646e-08 "↔"
-2.65364 -7.23646e-08 "↔"
-2.65364 -7.23646e-08 "↔"
-0.556548 0.0156509 "↔"
-1.35277 -8.77983e-06 "↔"
-1.35266 -2.56942e-06 "↔"
-1.35253 -1.40045e-06 "↔"
-1.35239 6.85055e-07 "↔"
-1.35302 -2.76027e-06 "↔"
-1.35292 -1.9046e-06 "↔"
-1.3528 -1.13017e-06 "↔"
-1.3528 -1.13017e-06 "↔"
-1.35325 -3.14422e-06 "↔"
-1.35316 3.71933e-06 "↔"
-1.35316 3.71933e-06 "↔"
-1.35316 3.71933e-06 "↔"
-1.35347 3.57236e-05 "↔"
-1.35347 3.57236e-05 "↔"
-1.35347 3.57236e-05 "↔"
-1.35347 3.57236e-05 "↔"
-1.35352 -0.000215558 "↔"
-1.35367 -0.000178708 "↔"
-1.35382 -0.000182189 "↔"
-1.35397 -0.000112473 "↔"
-1.35327 6.32931e-05 "↔"
-1.35344 -3.02972e-05 "↔"
-1.35362 5.8339e-05 "↔"
-1.35362 5.8339e-05 "↔"
-1.35239 -0.000102213 "↔"
-1.35239 -0.000102213 "↔"
-1.35239 -0.000102213 "↔"
2.52893 -0.0407674 "↔"
2.53742 -0.0312287 "↔"
2.55291 -0.0268081 "↔"
2.56094 -0.0239444 "↔"
-1.58355 -4.68905e-06 "↔"
-1.57353 1.05286e-05 "↔"
-1.56198 -1.48201e-05 "↔"
-1.56198 -1.48201e-05 "↔"
-1.57651 4.47971e-06 "↔"
-1.56573 -3.94967e-06 "↔"
-1.56573 -3.94967e-06 "↔"
-1.56573 -3.94967e-06 "↔"
-1.56911 -7.80453e-06 "↔"
-1.56911 -7.80453e-06 "↔"
-1.56911 -7.80453e-06 "↔"
-1.56911 -7.80453e-06 "↔"
-1.4682 -8.64978e-06 "↔"
-1.46703 3.37211e-07 "↔"
-1.46583 -1.24791e-06 "↔"
-1.46462 -6.90601e-06 "↔"
-1.46462 4.58027e-06 "↔"
-1.4634 -5.2475e-07 "↔"
-1.46216 -6.34511e-06 "↔"
-1.46216 -6.34511e-06 "↔"
-1.46088 8.37431e-07 "↔"
-1.45962 -1.41242e-06 "↔"
-1.45962 -1.41242e-06 "↔"
-1.45962 -1.41242e-06 "↔"
-1.45699 -1.0232e-05 "↔"
-1.45699 -1.0232e-05 "↔"
-1.45699 -1.0232e-05 "↔"
-1.45699 -1.0232e-05 "↔"
-1.46737 -1.05714e-05 "↔"
-1.46367 -7.88264e-06 "↔"
-1.45985 9.69742e-06 "↔"
-1.46469 -6.71654e-06 "↔"
-1.46091 7.38286e-06 "↔"
-1.46091 7.38286e-06 "↔"
-1.46195 9.80746e-06 "↔"
-1.46195 9.80746e-06 "↔"
-1.46195 9.80746e-06 "↔"
-1.35304 -3.00815e-07 "↔"
-1.35304 -3.00815e-07 "↔"
-1.35304 -3.00815e-07 "↔"
-1.35304 -3.00815e-07 "↔"
-1.28327 0.00985459 "↔"
-1.29551 -0.00339313 "↔"
-1.3101 -0.00142122 "↔"
-1.32703 0.00447742 "↔"
-1.32703 0.00447742 "↔"
-1.32703 0.00447742 "↔"
-1.32703 0.00447742 "↔"
-1.33668 -0.004453 "↔"
-1.33668 -0.004453 "↔"
-1.33668 -0.004453 "↔"
-1.32703 0.00447742 "↔"
-1.32703 0.00447742 "↔"
-1.32703 0.00447742 "↔"
-1.32703 0.00447742 "↔"
-1.28327 0.00985459 "↔"
-1.28767 0.00693119 "↔"
-1.29222 0.00400896 "↔"
-1.29692 0.00469394 "↔"
-1.27771 0.000362638 "↔"
-1.28164 -0.00196528 "↔"
-1.28571 -0.000416546 "↔"
-1.28571 -0.000416546 "↔"
-1.27244 0.00387702 "↔"
-1.27589 -0.000291042 "↔"
-1.27589 -0.000291042 "↔"
-1.27589 -0.000291042 "↔"
-1.26746 0.000229533 "↔"
-1.26746 0.000229533 "↔"
-1.26746 0.000229533 "↔"
-1.26746 0.000229533 "↔"
-1.35395 -2.4734e-05 "↔"
-1.35421 1.26297e-05 "↔"
-1.35438 -1.18443e-06 "↔"
-1.35446 0.000333984 "↔"
-1.35406 -1.32528e-05 "↔"
-1.35423 -1.54997e-05 "↔"
-1.35429 5.46421e-05 "↔"
-1.35429 5.46421e-05 "↔"
-1.35407 -1.66402e-05 "↔"
-1.35413 7.30221e-05 "↔"
-1.35413 7.30221e-05 "↔"
-1.35413 7.30221e-05 "↔"
-1.35397 -0.000112473 "↔"
-1.35397 -0.000112473 "↔"
-1.35397 -0.000112473 "↔"
-1.35397 -0.000112473 "↔"
-1.35304 -3.00815e-07 "↔"
-1.35304 -3.00815e-07 "↔"
-1.35304 -3.00815e-07 "↔"
-1.35304 -3.00815e-07 "↔"
-1.34969 -4.69965e-06 "↔"
-1.34985 -1.59211e-06 "↔"
-1.35003 -3.27637e-06 "↔"
-1.35023 -1.79444e-06 "↔"
-1.34982 1.58454e-06 "↔"
-1.35002 -3.17502e-06 "↔"
-1.35023 1.12046e-06 "↔"
-1.35023 1.12046e-06 "↔"
-1.35001 -2.78176e-06 "↔"
-1.35024 1.38513e-06 "↔"
-1.35024 1.38513e-06 "↔"
-1.35024 1.38513e-06 "↔"
-1.35025 3.9566e-06 "↔"
-1.35025 3.9566e-06 "↔"
-1.35025 3.9566e-06 "↔"
-1.35025 3.9566e-06 "↔"
-1.34969 -4.69965e-06 "↔"
-1.34982 1.58454e-06 "↔"
-1.35001 -2.78176e-06 "↔"
-1.35025 3.9566e-06 "↔"
-1.34964 -2.31991e-06 "↔"
-1.3498 -8.77916e-07 "↔"
-1.35002 -4.38532e-07 "↔"
-1.35002 -4.38532e-07 "↔"
-1.3496 -3.70286e-06 "↔"
-1.34979 -5.74919e-07 "↔"
-1.34979 -5.74919e-07 "↔"
-1.34979 -5.74919e-07 "↔"
-1.34958 -3.55404e-06 "↔"
-1.34958 -3.55404e-06 "↔"
-1.34958 -3.55404e-06 "↔"
-1.34958 -3.55404e-06 "↔"
-1.514 6.0243e-06 "↔"
-1.51303 3.42185e-06 "↔"
-1.50463 -1.34404e-05 "↔"
-1.50463 -1.34404e-05 "↔"
-1.49788 -2.01948e-05 "↔"
-1.49788 -2.01948e-05 "↔"
-1.49788 -2.01948e-05 "↔"
-1.49277 1.9782e-05 "↔"
-1.49277 1.9782e-05 "↔"
-1.49277 1.9782e-05 "↔"
-1.49277 1.9782e-05 "↔"
-1.48807 1.20044e-05 "↔"
-1.48329 -1.81343e-05 "↔"
-1.47855 -1.08803e-05 "↔"
-1.47385 2.00052e-05 "↔"
-1.4848 1.89346e-06 "↔"
-1.48004 -8.19568e-06 "↔"
-1.47531 8.81422e-06 "↔"
-1.47531 8.81422e-06 "↔"
-1.48151 -3.87982e-06 "↔"
-1.47676 -2.59281e-06 "↔"
-1.47676 -2.59281e-06 "↔"
-1.47676 -2.59281e-06 "↔"
-1.47819 4.81697e-06 "↔"
-1.47819 4.81697e-06 "↔"
-1.47819 4.81697e-06 "↔"
-1.47819 4.81697e-06 "↔"
-1.48347 2.58437e-05 "↔"
-1.48021 -7.69713e-06 "↔"
-1.48021 -7.69713e-06 "↔"
-1.48021 -7.69713e-06 "↔"
-1.48492 4.06375e-05 "↔"
-1.48492 4.06375e-05 "↔"
-1.48492 4.06375e-05 "↔"
-1.48492 4.06375e-05 "↔"
-1.52363 -2.79505e-05 "↔"
-1.51556 -1.64548e-05 "↔"
-1.50794 -2.67076e-05 "↔"
-1.50078 5.44245e-05 "↔"
-1.52802 -1.68399e-06 "↔"
-1.51997 -1.79893e-06 "↔"
-1.51237 -1.39837e-05 "↔"
-1.51237 -1.39837e-05 "↔"
-1.53219 -2.74409e-06 "↔"
-1.52417 1.24676e-05 "↔"
-1.52417 1.24676e-05 "↔"
-1.52417 1.24676e-05 "↔"
-1.53616 -2.89529e-05 "↔"
-1.53616 -2.89529e-05 "↔"
-1.53616 -2.89529e-05 "↔"
-1.53616 -2.89529e-05 "↔"
-1.48347 2.58437e-05 "↔"
-1.48492 4.06375e-05 "↔"
-1.4886 -1.72558e-05 "↔"
-1.4886 -1.72558e-05 "↔"
-1.49236 2.30508e-05 "↔"
-1.49236 2.30508e-05 "↔"
-1.49236 2.30508e-05 "↔"
-1.49621 -2.33296e-05 "↔"
-1.49621 -2.33296e-05 "↔"
-1.49621 -2.33296e-05 "↔"
-1.49621 -2.33296e-05 "↔"
-1.61842 3.22468e-06 "↔"
-1.6089 -9.57536e-07 "↔"
-1.59939 2.21334e-06 "↔"
-1.58988 4.40095e-06 "↔"
-1.61457 4.84178e-07 "↔"
-1.60505 -2.58094e-06 "↔"
-1.59552 4.93845e-06 "↔"
-1.59552 4.93845e-06 "↔"
-1.61067 9.21712e-07 "↔"
-1.60113 2.59687e-06 "↔"
-1.60113 2.59687e-06 "↔"
-1.60113 2.59687e-06 "↔"
-1.59016 3.17752e-06 "↔"
-1.59004 4.97082e-07 "↔"
-1.58988 4.40095e-06 "↔"
-1.59964 1.85152e-06 "↔"
-1.59954 -9.19535e-07 "↔"
-1.59939 2.21334e-06 "↔"
-1.59939 2.21334e-06 "↔"
-1.60904 -4.8104e-07 "↔"
-1.6089 -9.57536e-07 "↔"
-1.6089 -9.57536e-07 "↔"
-1.6089 -9.57536e-07 "↔"
-1.61842 3.22468e-06 "↔"
-1.61842 3.22468e-06 "↔"
-1.61842 3.22468e-06 "↔"
-1.61842 3.22468e-06 "↔"
2.61135 -0.0104413 "↔"
-2.60101 -1.61334e-08 "↔"
-2.61286 -4.67689e-11 "↔"
-2.6241 -2.31105e-08 "↔"
-2.66878 -4.3851e-08 "↔"
-2.67597 -2.38195e-08 "↔"
-2.67597 -2.38195e-08 "↔"
-2.67597 -2.38195e-08 "↔"
2.5529 -0.0170165 "↔"
2.52983 -0.0383761 "↔"
2.53049 -0.0249427 "↔"
2.53049 -0.0249427 "↔"
2.50719 -0.0366272 "↔"
2.50719 -0.0366272 "↔"
2.50719 -0.0366272 "↔"
2.47904 -0.00116689 "↔"
2.47904 -0.00116689 "↔"
2.47904 -0.00116689 "↔"
2.47904 -0.00116689 "↔"
-2.6241 -2.31105e-08 "↔"
-0.817345 0.00729592 "↔"
-1.35412 -0.000256373 "↔"
-1.35445 2.59992e-05 "↔"
-1.35461 -6.74143e-05 "↔"
-1.3546 0.000114116 "↔"
-1.3546 0.000114116 "↔"
-1.3546 0.000114116 "↔"
-1.3546 0.000114116 "↔"
-1.59117 4.04564e-07 "↔"
-1.59853 -3.46401e-06 "↔"
-1.6059 -2.22856e-06 "↔"
-1.61325 -2.54347e-06 "↔"
-1.59705 3.14543e-06 "↔"
-1.60442 -1.64309e-06 "↔"
-1.61178 -1.01666e-06 "↔"
-1.61178 -1.01666e-06 "↔"
-1.60291 2.70354e-07 "↔"
-1.61028 -1.26297e-06 "↔"
-1.61028 -1.26297e-06 "↔"
-1.61028 -1.26297e-06 "↔"
-0.556548 0.0156509 "↔"
-0.507889 0.0156606 "↔"
-0.507889 0.0156606 "↔"
-0.459045 0.0156138 "↔"
-0.459045 0.0156138 "↔"
-0.459045 0.0156138 "↔"
-0.817345 0.00729592 "↔"
-1.76636 -3.61299e-07 "↔"
-1.76636 -3.61299e-07 "↔"
-1.76636 -3.61299e-07 "↔"
-1.76636 -3.61299e-07 "↔"
-1.82089 -2.17558e-07 "↔"
-1.80287 -2.57141e-07 "↔"
-1.78469 -2.9493e-07 "↔"
-1.76636 -3.61299e-07 "↔"
-1.81083 -2.37102e-07 "↔"
-1.79275 -2.98671e-07 "↔"
-1.77451 -2.80825e-07 "↔"
-1.77451 -2.80825e-07 "↔"
-1.80063 -2.65232e-07 "↔"
-1.78248 -3.02287e-07 "↔"
-1.78248 -3.02287e-07 "↔"
-1.78248 -3.02287e-07 "↔"
-1.76636 -3.61299e-07 "↔"
-1.78469 -2.9493e-07 "↔"
-1.78469 -2.9493e-07 "↔"
-1.80287 -2.57141e-07 "↔"
-1.80287 -2.57141e-07 "↔"
-1.80287 -2.57141e-07 "↔"
-1.82089 -2.17558e-07 "↔"
-1.82089 -2.17558e-07 "↔"
-1.82089 -2.17558e-07 "↔"
-1.82089 -2.17558e-07 "↔"
-1.98464 -1.49803e-07 "↔"
-1.95971 -1.78546e-07 "↔"
-1.93438 -1.95116e-07 "↔"
-1.59117 4.04564e-07 "↔"
-1.59705 3.14543e-06 "↔"
-1.60291 2.70354e-07 "↔"
-1.58708 -6.17919e-06 "↔"
-1.59292 -1.61581e-06 "↔"
-1.57108 -2.85658e-05 "↔"
-1.5738 -2.49033e-05 "↔"
-1.56485 -1.12121e-06 "↔"
-1.55756 1.10639e-05 "↔"
-1.09696 -0.0138396 "↔"
-1.09818 -0.0140066 "↔"
-1.11207 -0.0132641 "↔"
-1.11207 -0.0132641 "↔"
-1.12598 -0.0122887 "↔"
-1.12598 -0.0122887 "↔"
-1.12598 -0.0122887 "↔"
-1.13989 -0.01104 "↔"
-1.13989 -0.01104 "↔"
-1.13989 -0.01104 "↔"
-1.13989 -0.01104 "↔"
-2.26956 -6.85875e-08 "↔"
-2.24356 -4.81155e-08 "↔"
-2.24635 -4.79529e-08 "↔"
-2.21985 -5.5401e-08 "↔"
-2.22255 -3.47297e-08 "↔"
-2.19814 -7.46441e-08 "↔"
-2.19814 -7.46441e-08 "↔"
-2.19814 -7.46441e-08 "↔"
-2.19814 -7.46441e-08 "↔"
-1.99129 -2.86298e-08 "↔"
-1.98302 -4.52499e-08 "↔"
-2.01776 -5.78113e-09 "↔"
-2.00965 -6.18598e-09 "↔"
-2.00965 -6.18598e-09 "↔"
-2.04376 -6.44184e-08 "↔"
-2.03583 -2.57233e-08 "↔"
-2.03583 -2.57233e-08 "↔"
-2.03583 -2.57233e-08 "↔"
-2.07915 -3.70074e-08 "↔"
-2.07059 -3.88795e-08 "↔"
-2.1073 -5.86643e-08 "↔"
-2.09898 -4.5697e-08 "↔"
-2.12676 -5.89001e-08 "↔"
-2.04376 -6.44184e-08 "↔"
-2.07059 -3.88795e-08 "↔"
-2.07059 -3.88795e-08 "↔"
-2.07915 -3.70074e-08 "↔"
-2.07915 -3.70074e-08 "↔"
-2.07915 -3.70074e-08 "↔"
-1.81478 5.06613e-08 "↔"
-1.83096 2.81661e-08 "↔"
-1.84698 5.87288e-08 "↔"
-1.84698 5.87288e-08 "↔"
-1.84698 5.87288e-08 "↔"
-1.84698 5.87288e-08 "↔"
-1.79271 9.19483e-08 "↔"
-1.81097 3.7858e-08 "↔"
-1.82906 3.43682e-08 "↔"
-1.84698 5.87288e-08 "↔"
-1.8275 4.3744e-08 "↔"
-1.84549 3.19752e-09 "↔"
-1.84549 3.19752e-09 "↔"
-1.81478 5.06613e-08 "↔"
-1.83096 2.81661e-08 "↔"
-1.84698 5.87288e-08 "↔"
-1.79664 9.93998e-08 "↔"
-1.81293 6.20519e-08 "↔"
-1.82906 3.43682e-08 "↔"
-1.82906 3.43682e-08 "↔"
-1.79473 1.23673e-07 "↔"
-1.81097 3.7858e-08 "↔"
-1.81097 3.7858e-08 "↔"
-1.81097 3.7858e-08 "↔"
-1.79271 9.19483e-08 "↔"
-1.79271 9.19483e-08 "↔"
-1.79271 9.19483e-08 "↔"
-1.79271 9.19483e-08 "↔"
-1.90458 3.48827e-08 "↔"
-1.92247 2.19877e-09 "↔"
-1.93116 -2.27008e-08 "↔"
-1.94881 -4.76638e-09 "↔"
-1.9573 -1.09332e-08 "↔"
-1.97472 -2.51406e-08 "↔"
-1.97472 -2.51406e-08 "↔"
-1.97472 -2.51406e-08 "↔"
-1.98302 -4.52499e-08 "↔"
-1.98302 -4.52499e-08 "↔"
-1.98302 -4.52499e-08 "↔"
-1.98302 -4.52499e-08 "↔"
-1.90426 -1.86549e-08 "↔"
-1.92247 2.19877e-09 "↔"
-1.92247 2.19877e-09 "↔"
-1.92247 2.19877e-09 "↔"
-1.90458 3.48827e-08 "↔"
-1.90458 3.48827e-08 "↔"
-1.90458 3.48827e-08 "↔"
-1.90458 3.48827e-08 "↔"
-1.19322 -0.00760017 "↔"
-1.20822 -0.00632648 "↔"
-1.22318 -0.00447581 "↔"
-1.23808 0.0042735 "↔"
-1.19322 -0.00760017 "↔"
-1.20645 -0.00447009 "↔"
-1.21704 -0.00507295 "↔"
-1.22758 -0.00256825 "↔"
-1.23808 0.0042735 "↔"
-1.20207 -0.00495278 "↔"
-1.21265 -0.00580795 "↔"
-1.22318 -0.00447581 "↔"
-1.22318 -0.00447581 "↔"
-1.19766 -0.00600802 "↔"
-1.20822 -0.00632648 "↔"
-1.20822 -0.00632648 "↔"
-1.20822 -0.00632648 "↔"
-1.19322 -0.00760017 "↔"
-1.19322 -0.00760017 "↔"
-1.19322 -0.00760017 "↔"
-1.19322 -0.00760017 "↔"
-2.13264 -6.3305e-08 "↔"
-2.13938 -1.4236e-07 "↔"
-2.15632 -7.89829e-08 "↔"
-2.16286 -8.697e-08 "↔"
-2.16898 -9.55163e-08 "↔"
-2.16898 -9.55163e-08 "↔"
-2.18586 -1.23598e-07 "↔"
-2.18586 -1.23598e-07 "↔"
-2.18586 -1.23598e-07 "↔"
-2.06065 -1.31522e-07 "↔"
-2.04086 -1.00097e-07 "↔"
-2.06166 -1.45538e-07 "↔"
2.69323 -0.0238894 "↔"
2.70656 -0.0270102 "↔"
-0.948057 -0.00554918 "↔"
-0.967118 -0.00813371 "↔"
-0.976973 -0.00899056 "↔"
-0.976973 -0.00899056 "↔"
-0.902968 -0.000597286 "↔"
-0.924413 -0.00297779 "↔"
-0.945797 -0.00540513 "↔"
-0.967118 -0.00813371 "↔"
-0.905278 -0.000716823 "↔"
-0.926698 -0.0032207 "↔"
-0.948057 -0.00554918 "↔"
-0.948057 -0.00554918 "↔"
-1.35051 -1.05746e-06 "↔"
-1.35033 1.28944e-06 "↔"
-1.3503 -7.70271e-07 "↔"
-1.35021 -1.99786e-07 "↔"
-1.35012 1.15942e-06 "↔"
-1.35012 2.58074e-06 "↔"
-1.35012 2.58074e-06 "↔"
-1.35012 2.58074e-06 "↔"
-1.34999 2.50618e-06 "↔"
-1.34999 2.50618e-06 "↔"
-1.34999 2.50618e-06 "↔"
-1.34999 2.50618e-06 "↔"
-1.35068 3.98203e-07 "↔"
-1.35044 -2.38656e-07 "↔"
-1.35059 1.86339e-06 "↔"
-1.35033 1.28944e-06 "↔"
-1.35033 1.28944e-06 "↔"
-1.35033 1.28944e-06 "↔"
-1.35051 -1.05746e-06 "↔"
-1.35051 -1.05746e-06 "↔"
-1.35051 -1.05746e-06 "↔"
-1.35051 -1.05746e-06 "↔"
-1.7192 1.42226e-07 "↔"
-1.72684 9.5641e-08 "↔"
-1.73439 1.45698e-07 "↔"
-1.71226 1.23617e-07 "↔"
-1.66368 -5.00055e-08 "↔"
-1.66895 6.2139e-09 "↔"
-1.67412 1.65901e-07 "↔"
-1.6792 3.46318e-07 "↔"
-1.656 -2.17721e-07 "↔"
-1.66125 -8.04081e-08 "↔"
-1.66641 7.72101e-10 "↔"
-1.66641 7.72101e-10 "↔"
-1.64823 -7.83818e-08 "↔"
-1.65347 1.13896e-08 "↔"
-1.65347 1.13896e-08 "↔"
-1.65347 1.13896e-08 "↔"
-1.64037 2.95482e-07 "↔"
-1.64037 2.95482e-07 "↔"
-1.64037 2.95482e-07 "↔"
-1.64037 2.95482e-07 "↔"
-1.72405 8.74359e-08 "↔"
-1.7192 1.42226e-07 "↔"
-1.71672 1.10288e-07 "↔"
-1.71189 6.80652e-09 "↔"
-1.71189 6.80652e-09 "↔"
-1.70443 -1.05119e-07 "↔"
-1.70443 -1.05119e-07 "↔"
-1.70443 -1.05119e-07 "↔"
-1.96844 -1.55762e-08 "↔"
-1.98302 -4.52499e-08 "↔"
-1.99129 -2.86298e-08 "↔"
-1.99129 -2.86298e-08 "↔"
-0.556548 0.0156509 "↔"
-0.556548 0.0156509 "↔"
-0.507889 0.0156606 "↔"
-0.465646 0.0156283 "↔"
-0.459045 0.0156138 "↔"
-0.416672 0.0153 "↔"
-0.416672 0.0153 "↔"
-0.416672 0.0153 "↔"
-0.700112 0.0130856 "↔"
-0.682232 0.0136486 "↔"
-0.652476 0.0144117 "↔"
-0.634506 0.014704 "↔"
-0.604622 0.0151258 "↔"
-0.556548 0.0156509 "↔"
-0.556548 0.0156509 "↔"
-0.556548 0.0156509 "↔"
-0.556548 0.0156509 "↔"
-0.713068 0.0127497 "↔"
-0.682232 0.0136486 "↔"
-0.682232 0.0136486 "↔"
-0.682232 0.0136486 "↔"
-0.700112 0.0130856 "↔"
-0.700112 0.0130856 "↔"
-0.700112 0.0130856 "↔"
-0.700112 0.0130856 "↔"
-0.556548 0.0156509 "↔"
-0.700112 0.0130856 "↔"
-0.652476 0.0144117 "↔"
-0.604622 0.0151258 "↔"
-0.556548 0.0156509 "↔"
-0.700112 0.0130856 "↔"
-1.35091 -2.09458e-06 "↔"
-1.35067 1.30524e-06 "↔"
-1.35048 1.14487e-06 "↔"
-1.35033 -1.76237e-06 "↔"
-1.35093 1.63053e-06 "↔"
-1.3507 7.13604e-07 "↔"
-1.35052 1.62896e-06 "↔"
-1.35052 1.62896e-06 "↔"
-1.35095 2.29502e-06 "↔"
-1.35073 1.2264e-06 "↔"
-1.35073 1.2264e-06 "↔"
-1.35073 1.2264e-06 "↔"
-1.35097 9.56441e-07 "↔"
-1.35097 9.56441e-07 "↔"
-1.35097 9.56441e-07 "↔"
-1.35097 9.56441e-07 "↔"
-1.35239 6.85055e-07 "↔"
-1.35206 -1.9616e-06 "↔"
-1.35172 -1.73138e-06 "↔"
-1.35221 -2.08582e-06 "↔"
-1.35091 -2.09458e-06 "↔"
-1.35093 1.63053e-06 "↔"
-1.35095 2.29502e-06 "↔"
-1.35097 9.56441e-07 "↔"
-1.35121 -9.40066e-07 "↔"
-1.35123 -2.2935e-06 "↔"
-1.35125 -2.79235e-07 "↔"
-1.35125 -2.79235e-07 "↔"
[truncated: 26,678 more rows]
