# Supplementary material for: Geometry can provide long-range mechanical guidance for embryogenesis
Source: PLoS Comput Biol. 2017 Mar 27;13(3):e1005443. doi: 10.1371/journal.pcbi.1005443 (PMC5386319; doi:10.1371/journal.pcbi.1005443)
Supplement: S8 Table — The first column contains the abcissae and the second the ordinates, curve 0 can be ignored, other curves are in the same order as in the figure caption. (CSV) [file pcbi.1005443.s011.csv]

# Curve 0 of 5	100 points
# x y type
-3.14 0 i
-3.07657 0 i
-3.01313 0 i
-2.9497 0 i
-2.88626 0 i
-2.82283 0 i
-2.75939 0 i
-2.69596 0 i
-2.63253 0 i
-2.56909 0 i
-2.50566 0 i
-2.44222 0 i
-2.37879 0 i
-2.31535 0 i
-2.25192 0 i
-2.18848 0 i
-2.12505 0 i
-2.06162 0 i
-1.99818 0 i
-1.93475 0 i
-1.87131 0 i
-1.80788 0 i
-1.74444 0 i
-1.68101 0 i
-1.61758 0 i
-1.55414 0 i
-1.49071 0 i
-1.42727 0 i
-1.36384 0 i
-1.3004 0 i
-1.23697 0 i
-1.17354 0 i
-1.1101 0 i
-1.04667 0 i
-0.983232 0 i
-0.919798 0 i
-0.856364 0 i
-0.792929 0 i
-0.729495 0 i
-0.666061 0 i
-0.602626 0 i
-0.539192 0 i
-0.475758 0 i
-0.412323 0 i
-0.348889 0 i
-0.285455 0 i
-0.22202 0 i
-0.158586 0 i
-0.0951515 0 i
-0.0317172 0 i
0.0317172 0 i
0.0951515 0 i
0.158586 0 i
0.22202 0 i
0.285455 0 i
0.348889 0 i
0.412323 0 i
0.475758 0 i
0.539192 0 i
0.602626 0 i
0.666061 0 i
0.729495 0 i
0.792929 0 i
0.856364 0 i
0.919798 0 i
0.983232 0 i
1.04667 0 i
1.1101 0 i
1.17354 0 i
1.23697 0 i
1.3004 0 i
1.36384 0 i
1.42727 0 i
1.49071 0 i
1.55414 0 i
1.61758 0 i
1.68101 0 i
1.74444 0 i
1.80788 0 i
1.87131 0 i
1.93475 0 i
1.99818 0 i
2.06162 0 i
2.12505 0 i
2.18848 0 i
2.25192 0 i
2.31535 0 i
2.37879 0 i
2.44222 0 i
2.50566 0 i
2.56909 0 i
2.63253 0 i
2.69596 0 i
2.75939 0 i
2.82283 0 i
2.88626 0 i
2.9497 0 i
3.01313 0 i
3.07657 0 i
3.14 0 i
# Curve 1 of 5	982559 points
# x y label type
2.25189 0.0223415 "↕"
2.25189 0.0223415 "↕"
2.25189 0.0223415 "↕"
2.25189 0.0223415 "↕"
1.66911 0.0055536 "↕"
1.66911 0.0055536 "↕"
1.64827 0.00710504 "↕"
1.64827 0.00710504 "↕"
1.64827 0.00710504 "↕"
2.96022 0.0289386 "↕"
2.99734 0.0303221 "↕"
2.9762 0.0328812 "↕"
2.9762 0.0328812 "↕"
2.53611 0.0295886 "↕"
-2.87122 0.0314443 "↕"
-2.87122 0.0314443 "↕"
-2.90411 0.0316594 "↕"
-2.90411 0.0316594 "↕"
-2.90411 0.0316594 "↕"
-3.06287 0.030166 "↕"
-2.08564 0.0227017 "↕"
1.3706 -0.0266331 "↕"
1.18805 -0.0485673 "↕"
1.0532 -0.0460665 "↕"
1.07892 -0.0474619 "↕"
0.741228 -0.0253072 "↕"
0.177166 -0.0106082 "↕"
0.455803 -0.0152997 "↕"
0.455803 -0.0152997 "↕"
1.52957 -7.95981e-05 "↕"
1.52957 -7.95981e-05 "↕"
1.52957 -7.95981e-05 "↕"
1.52957 -7.95981e-05 "↕"
1.41853 -0.0191841 "↕"
-0.475942 -0.0158793 "↕"
-0.475942 -0.0158793 "↕"
-0.612017 -0.0200555 "↕"
-0.584155 -0.0196776 "↕"
-0.897076 -0.0355393 "↕"
-0.897076 -0.0355393 "↕"
-0.897076 -0.0355393 "↕"
-1.42188 -0.0156692 "↕"
-1.45843 -0.00983212 "↕"
-1.45843 -0.00983212 "↕"
-1.45843 -0.00983212 "↕"
-1.45843 -0.00983212 "↕"
-0.764366 -0.0272163 "↕"
-0.790542 -0.0300535 "↕"
-0.790542 -0.0300535 "↕"
-1.12434 -0.0519547 "↕"
-0.206157 -0.0115441 "↕"
-0.206157 -0.0115441 "↕"
-0.206157 -0.0115441 "↕"
-0.206157 -0.0115441 "↕"
-0.206157 -0.0115441 "↕"
2.80077 0.0271515 "↕"
2.7466 0.0316739 "↕"
2.76686 0.0291776 "↕"
2.80077 0.0271515 "↕"
2.80077 0.0271515 "↕"
2.80077 0.0271515 "↕"
2.80077 0.0271515 "↕"
1.74914 0.0112938 "↕"
3.11778 0.0330035 "↕"
3.11778 0.0330035 "↕"
3.11778 0.0330035 "↕"
2.25189 0.0223415 "↕"
2.29799 0.0254049 "↕"
2.66322 0.0304314 "↕"
2.68539 0.0311376 "↕"
-2.79992 0.0308355 "↕"
-2.83482 0.0312059 "↕"
-2.26533 0.0250389 "↕"
-2.31671 0.0264627 "↕"
-2.31671 0.0264627 "↕"
-3.06287 0.030166 "↕"
-3.06287 0.030166 "↕"
-3.06287 0.030166 "↕"
-3.06287 0.030166 "↕"
-2.378 0.0270367 "↕"
-2.378 0.0270367 "↕"
-2.40891 0.0277227 "↕"
-2.66713 0.0302397 "↕"
-2.69201 0.0293657 "↕"
-1.73947 0.0114106 "↕"
-1.69903 0.00890183 "↕"
-2.18423 0.0248687 "↕"
-1.98205 0.0195186 "↕"
-1.98205 0.0195186 "↕"
-1.98205 0.0195186 "↕"
1.12775 -0.0530798 "↕"
1.18805 -0.0485673 "↕"
1.18805 -0.0485673 "↕"
1.18805 -0.0485673 "↕"
1.18805 -0.0485673 "↕"
0.455803 -0.0152997 "↕"
0.434365 -0.0145296 "↕"
0.412922 -0.0142399 "↕"
0.038089 -0.0100719 "↕"
0.038089 -0.0100719 "↕"
1.0532 -0.0460665 "↕"
0.2558 -0.011596 "↕"
0.390035 -0.0137578 "↕"
0.356196 -0.013054 "↕"
0.356196 -0.013054 "↕"
0.356196 -0.013054 "↕"
0.542097 -0.0173836 "↕"
1.52957 -7.95981e-05 "↕"
1.57515 -0.000513745 "↕"
-0.538949 -0.017796 "↕"
-1.12434 -0.0519547 "↕"
-1.14308 -0.0553043 "↕"
-1.14308 -0.0553043 "↕"
-1.16181 -0.0545565 "↕"
-1.16181 -0.0545565 "↕"
-1.16181 -0.0545565 "↕"
-1.18055 -0.050845 "↕"
-1.18055 -0.050845 "↕"
-1.18055 -0.050845 "↕"
-1.18055 -0.050845 "↕"
-0.790542 -0.0300535 "↕"
-0.81243 -0.0285087 "↕"
-0.834318 -0.0316973 "↕"
-0.834318 -0.0316973 "↕"
-0.612017 -0.0200555 "↕"
-1.32351 -0.035198 "↕"
-1.18055 -0.050845 "↕"
-1.21262 -0.0498617 "↕"
-0.0730219 -0.00993986 "↕"
-0.0730219 -0.00993986 "↕"
-0.0730219 -0.00993986 "↕"
2.83288 0.0321646 "↕"
2.81682 0.032546 "↕"
2.80077 0.0271515 "↕"
2.80077 0.0271515 "↕"
2.80077 0.0271515 "↕"
2.80077 0.0271515 "↕"
2.86649 0.0320246 "↕"
1.94716 0.0195169 "↕"
2.0358 0.0227411 "↕"
2.05704 0.0238298 "↕"
2.0358 0.0227411 "↕"
2.0358 0.0227411 "↕"
2.0358 0.0227411 "↕"
1.81408 0.0164919 "↕"
1.9215 0.0188562 "↕"
2.25189 0.0223415 "↕"
2.25189 0.0223415 "↕"
2.25189 0.0223415 "↕"
2.25189 0.0223415 "↕"
2.25189 0.0223415 "↕"
1.66911 0.0055536 "↕"
1.64827 0.00710504 "↕"
3.05251 0.0326778 "↕"
3.03292 0.0303748 "↕"
2.96022 0.0289386 "↕"
2.96022 0.0289386 "↕"
2.96022 0.0289386 "↕"
2.96022 0.0289386 "↕"
1.81408 0.0164919 "↕"
1.79286 0.0160015 "↕"
2.40945 0.0287429 "↕"
2.43152 0.0291108 "↕"
2.43152 0.0291108 "↕"
2.16655 0.024857 "↕"
-1.88464 0.0177814 "↕"
-1.85848 0.0152904 "↕"
-1.85848 0.0152904 "↕"
-1.85848 0.0152904 "↕"
-2.61228 0.0294331 "↕"
-2.63635 0.0300129 "↕"
-2.43983 0.0287043 "↕"
-2.42437 0.0268633 "↕"
-2.40891 0.0277227 "↕"
-2.40891 0.0277227 "↕"
-2.40891 0.0277227 "↕"
-2.83482 0.0312059 "↕"
-2.26533 0.0250389 "↕"
-2.26533 0.0250389 "↕"
-2.26533 0.0250389 "↕"
-2.26533 0.0250389 "↕"
-2.26533 0.0250389 "↕"
-2.34944 0.0269982 "↕"
-2.34944 0.0269982 "↕"
-2.46126 0.0286466 "↕"
-2.48131 0.0282712 "↕"
-2.50137 0.0284302 "↕"
-2.50137 0.0284302 "↕"
-2.52331 0.0292277 "↕"
-2.52331 0.0292277 "↕"
-2.52331 0.0292277 "↕"
-2.75061 0.0304962 "↕"
-2.79992 0.0308355 "↕"
-2.79992 0.0308355 "↕"
-2.79992 0.0308355 "↕"
-1.8011 0.0180102 "↕"
-1.73947 0.0114106 "↕"
-1.73947 0.0114106 "↕"
-2.26533 0.0250389 "↕"
-2.20755 0.0254418 "↕"
-2.20755 0.0254418 "↕"
-2.18423 0.0248687 "↕"
-2.18423 0.0248687 "↕"
-1.85848 0.0152904 "↕"
-1.85848 0.0152904 "↕"
1.18805 -0.0485673 "↕"
1.21865 -0.0497124 "↕"
1.18805 -0.0485673 "↕"
1.21865 -0.0497124 "↕"
1.12775 -0.0530798 "↕"
1.12775 -0.0530798 "↕"
0.115442 -0.0102244 "↕"
0.0750029 -0.0100951 "↕"
0.115442 -0.0102244 "↕"
0.115442 -0.0102244 "↕"
0.115442 -0.0102244 "↕"
0.826655 -0.0305617 "↕"
0.992917 -0.0415626 "↕"
0.2558 -0.011596 "↕"
0.2558 -0.011596 "↕"
0.2558 -0.011596 "↕"
0.317618 -0.0123408 "↕"
0.615029 -0.0197393 "↕"
1.52957 -7.95981e-05 "↕"
1.51433 -0.0074976 "↕"
1.49908 -0.0103127 "↕"
1.49908 -0.0103127 "↕"
1.49908 -0.0103127 "↕"
1.51433 -0.0074976 "↕"
1.51433 -0.0074976 "↕"
1.51433 -0.0074976 "↕"
1.52957 -7.95981e-05 "↕"
1.52957 -7.95981e-05 "↕"
1.52957 -7.95981e-05 "↕"
1.52957 -7.95981e-05 "↕"
1.41853 -0.0191841 "↕"
1.39457 -0.0185301 "↕"
1.3706 -0.0266331 "↕"
1.3706 -0.0266331 "↕"
0.0750029 -0.0100951 "↕"
0.0750029 -0.0100951 "↕"
0.0750029 -0.0100951 "↕"
-1.45843 -0.00983212 "↕"
-1.45843 -0.00983212 "↕"
-1.45843 -0.00983212 "↕"
-1.45843 -0.00983212 "↕"
-0.384721 -0.0134518 "↕"
-0.384721 -0.0134518 "↕"
-0.475942 -0.0158793 "↕"
-0.450245 -0.0155854 "↕"
-0.584155 -0.0196776 "↕"
-0.561551 -0.018362 "↕"
-0.538949 -0.017796 "↕"
-0.538949 -0.017796 "↕"
-0.538949 -0.017796 "↕"
-0.897076 -0.0355393 "↕"
-0.920518 -0.0352353 "↕"
-0.943961 -0.0391518 "↕"
-0.943961 -0.0391518 "↕"
-0.943961 -0.0391518 "↕"
-1.45843 -0.00983212 "↕"
-1.47809 -0.011802 "↕"
-1.45843 -0.00983212 "↕"
-1.45843 -0.00983212 "↕"
-1.45843 -0.00983212 "↕"
-1.45843 -0.00983212 "↕"
-0.714208 -0.0254232 "↕"
-0.739287 -0.0257086 "↕"
-0.764366 -0.0272163 "↕"
-0.764366 -0.0272163 "↕"
-1.28561 -0.0436889 "↕"
-1.32351 -0.035198 "↕"
-1.32351 -0.035198 "↕"
-1.32351 -0.035198 "↕"
-1.28561 -0.0436889 "↕"
-1.28561 -0.0436889 "↕"
-1.10406 -0.0530823 "↕"
-1.10406 -0.0530823 "↕"
-1.10406 -0.0530823 "↕"
-1.12434 -0.0519547 "↕"
-1.12434 -0.0519547 "↕"
-1.12434 -0.0519547 "↕"
-1.12434 -0.0519547 "↕"
-1.10406 -0.0530823 "↕"
-1.12434 -0.0519547 "↕"
-1.12434 -0.0519547 "↕"
-1.12434 -0.0519547 "↕"
-1.12434 -0.0519547 "↕"
-0.992929 -0.0406382 "↕"
-0.943961 -0.0391518 "↕"
-0.943961 -0.0391518 "↕"
-0.124626 -0.0103841 "↕"
-0.124626 -0.0103841 "↕"
-0.0988241 -0.01017 "↕"
-0.0730219 -0.00993986 "↕"
-0.206157 -0.0115441 "↕"
-0.206157 -0.0115441 "↕"
-0.206157 -0.0115441 "↕"
-0.230677 -0.0114114 "↕"
-0.230677 -0.0114114 "↕"
-0.230677 -0.0114114 "↕"
-0.230677 -0.0114114 "↕"
-0.206157 -0.0115441 "↕"
-0.206157 -0.0115441 "↕"
-0.206157 -0.0115441 "↕"
-0.206157 -0.0115441 "↕"
2.80077 0.0271515 "↕"
2.72914 0.0316347 "↕"
2.70727 0.0286525 "↕"
2.68539 0.0311376 "↕"
2.68539 0.0311376 "↕"
2.66322 0.0304314 "↕"
2.63941 0.0284493 "↕"
2.08901 0.0240115 "↕"
2.05704 0.0238298 "↕"
2.05704 0.0238298 "↕"
1.9215 0.0188562 "↕"
1.94716 0.0195169 "↕"
1.94716 0.0195169 "↕"
2.16655 0.024857 "↕"
2.16655 0.024857 "↕"
2.16655 0.024857 "↕"
1.6115 0.00456485 "↕"
1.57515 -0.000513745 "↕"
1.57515 -0.000513745 "↕"
1.74914 0.0112938 "↕"
1.74914 0.0112938 "↕"
2.43152 0.0291108 "↕"
2.45378 0.0274469 "↕"
2.25189 0.0223415 "↕"
2.25189 0.0223415 "↕"
-1.92766 0.0185305 "↕"
-1.92766 0.0185305 "↕"
-1.92766 0.0185305 "↕"
-2.66713 0.0302397 "↕"
-3.06287 0.030166 "↕"
-3.09654 0.0308951 "↕"
-2.08564 0.0227017 "↕"
-2.06681 0.0237056 "↕"
-2.04798 0.0216248 "↕"
-2.04798 0.0216248 "↕"
-2.04798 0.0216248 "↕"
-2.46126 0.0286466 "↕"
-2.43983 0.0287043 "↕"
-2.90411 0.0316594 "↕"
-2.92321 0.0320597 "↕"
-2.34944 0.0269982 "↕"
-2.31671 0.0264627 "↕"
-2.26533 0.0250389 "↕"
-2.26533 0.0250389 "↕"
-2.26533 0.0250389 "↕"
-2.26533 0.0250389 "↕"
-3.00192 0.0291853 "↕"
-3.02224 0.0325605 "↕"
-3.02224 0.0325605 "↕"
-3.04255 0.0329013 "↕"
-3.04255 0.0329013 "↕"
-3.04255 0.0329013 "↕"
-3.06287 0.030166 "↕"
-3.06287 0.030166 "↕"
-3.06287 0.030166 "↕"
-3.06287 0.030166 "↕"
-3.00192 0.0291853 "↕"
-2.98765 0.0324843 "↕"
-2.95729 0.0324317 "↕"
-2.95729 0.0324317 "↕"
-1.63779 0.00520024 "↕"
-1.63779 0.00520024 "↕"
-1.63779 0.00520024 "↕"
-1.63779 0.00520024 "↕"
-1.69903 0.00890183 "↕"
-2.01956 0.0205114 "↕"
-2.04798 0.0216248 "↕"
-2.04798 0.0216248 "↕"
-2.01956 0.0205114 "↕"
-2.01956 0.0205114 "↕"
-1.98205 0.0195186 "↕"
1.18805 -0.0485673 "↕"
1.18805 -0.0485673 "↕"
1.18805 -0.0485673 "↕"
1.18805 -0.0485673 "↕"
1.18805 -0.0485673 "↕"
0.741228 -0.0253072 "↕"
0.741228 -0.0253072 "↕"
0.741228 -0.0253072 "↕"
0.873369 -0.0330505 "↕"
0.826655 -0.0305617 "↕"
0.826655 -0.0305617 "↕"
0.826655 -0.0305617 "↕"
0.873369 -0.0330505 "↕"
0.038089 -0.0100719 "↕"
0.00476071 -0.0102293 "↕"
0.00476071 -0.0102293 "↕"
0.00476071 -0.0102293 "↕"
0.992917 -0.0415626 "↕"
0.21543 -0.0110443 "↕"
0.177166 -0.0106082 "↕"
0.177166 -0.0106082 "↕"
0.21543 -0.0110443 "↕"
0.21543 -0.0110443 "↕"
0.21543 -0.0110443 "↕"
0.356196 -0.013054 "↕"
0.317618 -0.0123408 "↕"
0.412922 -0.0142399 "↕"
0.390035 -0.0137578 "↕"
0.390035 -0.0137578 "↕"
1.52957 -7.95981e-05 "↕"
-0.834318 -0.0316973 "↕"
-1.12434 -0.0519547 "↕"
-1.18055 -0.050845 "↕"
-1.12434 -0.0519547 "↕"
-1.14308 -0.0553043 "↕"
-1.16181 -0.0545565 "↕"
-1.18055 -0.050845 "↕"
-1.18055 -0.050845 "↕"
-1.18055 -0.050845 "↕"
-1.18055 -0.050845 "↕"
-1.53412 -0.00357247 "↕"
-1.55432 0.00214492 "↕"
-1.53412 -0.00357247 "↕"
-1.53412 -0.00357247 "↕"
-1.45843 -0.00983212 "↕"
-1.47809 -0.011802 "↕"
-0.714208 -0.0254232 "↕"
-0.714208 -0.0254232 "↕"
-1.36467 -0.0290514 "↕"
-1.36467 -0.0290514 "↕"
-1.36467 -0.0290514 "↕"
-1.36467 -0.0290514 "↕"
-1.18055 -0.050845 "↕"
-1.02841 -0.0444386 "↕"
-1.45843 -0.00983212 "↕"
2.90415 0.032867 "↕"
2.88532 0.0299458 "↕"
2.86649 0.0320246 "↕"
2.86649 0.0320246 "↕"
2.86649 0.0320246 "↕"
2.96022 0.0289386 "↕"
2.94196 0.0328153 "↕"
2.94196 0.0328153 "↕"
2.58499 0.0299204 "↕"
2.56702 0.0301473 "↕"
2.35054 0.0276947 "↕"
2.72914 0.0316347 "↕"
2.7466 0.0316739 "↕"
2.80077 0.0271515 "↕"
2.25189 0.0223415 "↕"
2.35054 0.0276947 "↕"
2.33605 0.0252614 "↕"
-2.92321 0.0320597 "↕"
-2.94025 0.0303081 "↕"
-2.95729 0.0324317 "↕"
-2.95729 0.0324317 "↕"
-2.95729 0.0324317 "↕"
-2.378 0.0270367 "↕"
-0.0167041 -0.00990064 "↕"
0.00476071 -0.0102293 "↕"
1.6115 0.00456485 "↕"
3.07819 0.0329808 "↕"
3.05251 0.0326778 "↕"
3.05251 0.0326778 "↕"
3.05251 0.0326778 "↕"
2.96022 0.0289386 "↕"
2.94196 0.0328153 "↕"
2.92242 0.0300484 "↕"
2.90415 0.032867 "↕"
2.90415 0.032867 "↕"
2.90415 0.032867 "↕"
2.56702 0.0301473 "↕"
2.58499 0.0299204 "↕"
-1.88464 0.0177814 "↕"
-1.90615 0.0212636 "↕"
-1.92766 0.0185305 "↕"
-3.06287 0.030166 "↕"
-3.06287 0.030166 "↕"
-3.06287 0.030166 "↕"
-3.06287 0.030166 "↕"
-0.384721 -0.0134518 "↕"
-0.384721 -0.0134518 "↕"
-0.384721 -0.0134518 "↕"
2.80077 0.0271515 "↕"
2.81682 0.032546 "↕"
2.83288 0.0321646 "↕"
3.07819 0.0329808 "↕"
3.09798 0.0305018 "↕"
3.11778 0.0330035 "↕"
2.40945 0.0287429 "↕"
2.40945 0.0287429 "↕"
2.5156 0.0276628 "↕"
2.53611 0.0295886 "↕"
2.53611 0.0295886 "↕"
-3.00192 0.0291853 "↕"
-3.02224 0.0325605 "↕"
-3.04255 0.0329013 "↕"
-3.06287 0.030166 "↕"
-3.06287 0.030166 "↕"
-3.06287 0.030166 "↕"
-3.06287 0.030166 "↕"
-3.00192 0.0291853 "↕"
-3.00192 0.0291853 "↕"
-2.98765 0.0324843 "↕"
2.96022 0.0289386 "↕"
2.9762 0.0328812 "↕"
-2.63635 0.0300129 "↕"
-2.63635 0.0300129 "↕"
-2.63635 0.0300129 "↕"
-2.26533 0.0250389 "↕"
-2.75061 0.0304962 "↕"
-3.06287 0.030166 "↕"
-3.06287 0.030166 "↕"
-3.06287 0.030166 "↕"
-3.06287 0.030166 "↕"
2.96022 0.0289386 "↕"
2.96022 0.0289386 "↕"
2.96022 0.0289386 "↕"
2.96022 0.0289386 "↕"
2.08901 0.0240115 "↕"
2.08901 0.0240115 "↕"
2.08901 0.0240115 "↕"
# Curve 2 of 5	982559 points
# x y label type
2.25189 0.0188001 "↕"
2.25189 0.0188001 "↕"
2.25189 0.0188001 "↕"
2.25189 0.0188001 "↕"
1.66911 0.00646775 "↕"
1.66911 0.00646775 "↕"
1.64827 0.00774409 "↕"
1.64827 0.00774409 "↕"
1.64827 0.00774409 "↕"
2.96022 0.0228046 "↕"
2.99734 0.0239049 "↕"
2.9762 0.0259581 "↕"
2.9762 0.0259581 "↕"
2.53611 0.0239711 "↕"
-2.87122 0.0248644 "↕"
-2.87122 0.0248644 "↕"
-2.90411 0.0250028 "↕"
-2.90411 0.0250028 "↕"
-2.90411 0.0250028 "↕"
-3.06287 0.0237457 "↕"
-2.08564 0.0198267 "↕"
1.3706 -0.0232193 "↕"
1.18805 -0.0445502 "↕"
1.0532 -0.0412279 "↕"
1.07892 -0.0427615 "↕"
0.741228 -0.0206781 "↕"
0.177166 -0.00708738 "↕"
0.455803 -0.0112808 "↕"
0.455803 -0.0112808 "↕"
1.52957 0.00133314 "↕"
1.52957 0.00133314 "↕"
1.52957 0.00133314 "↕"
1.52957 0.00133314 "↕"
1.41853 -0.0161039 "↕"
-0.475942 -0.0116901 "↕"
-0.475942 -0.0116901 "↕"
-0.612017 -0.0155896 "↕"
-0.584155 -0.0151439 "↕"
-0.897076 -0.030412 "↕"
-0.897076 -0.030412 "↕"
-0.897076 -0.030412 "↕"
-1.42188 -0.0130661 "↕"
-1.45843 -0.00770349 "↕"
-1.45843 -0.00770349 "↕"
-1.45843 -0.00770349 "↕"
-1.45843 -0.00770349 "↕"
-0.764366 -0.0222924 "↕"
-0.790542 -0.0249292 "↕"
-0.790542 -0.0249292 "↕"
-1.12434 -0.0469861 "↕"
-0.206157 -0.00783549 "↕"
-0.206157 -0.00783549 "↕"
-0.206157 -0.00783549 "↕"
-0.206157 -0.00783549 "↕"
-0.206157 -0.00783549 "↕"
2.80077 0.0215837 "↕"
2.7466 0.025202 "↕"
2.76686 0.023179 "↕"
2.80077 0.0215837 "↕"
2.80077 0.0215837 "↕"
2.80077 0.0215837 "↕"
2.80077 0.0215837 "↕"
1.74914 0.0113518 "↕"
3.11778 0.0260044 "↕"
3.11778 0.0260044 "↕"
3.11778 0.0260044 "↕"
2.25189 0.0188001 "↕"
2.29799 0.0212076 "↕"
2.66322 0.0243384 "↕"
2.68539 0.0249061 "↕"
-2.79992 0.0244156 "↕"
-2.83482 0.0247028 "↕"
-2.26533 0.0209557 "↕"
-2.31671 0.0220175 "↕"
-2.31671 0.0220175 "↕"
-3.06287 0.0237457 "↕"
-3.06287 0.0237457 "↕"
-3.06287 0.0237457 "↕"
-3.06287 0.0237457 "↕"
-2.378 0.0222515 "↕"
-2.378 0.0222515 "↕"
-2.40891 0.0227334 "↕"
-2.66713 0.024178 "↕"
-2.69201 0.0234104 "↕"
-1.73947 0.0114211 "↕"
-1.69903 0.00939542 "↕"
-2.18423 0.0211706 "↕"
-1.98205 0.0175317 "↕"
-1.98205 0.0175317 "↕"
-1.98205 0.0175317 "↕"
1.12775 -0.0482038 "↕"
1.18805 -0.0445502 "↕"
1.18805 -0.0445502 "↕"
1.18805 -0.0445502 "↕"
1.18805 -0.0445502 "↕"
0.455803 -0.0112808 "↕"
0.434365 -0.0105839 "↕"
0.412922 -0.0103495 "↕"
0.038089 -0.00653651 "↕"
0.038089 -0.00653651 "↕"
1.0532 -0.0412279 "↕"
0.2558 -0.00796629 "↕"
0.390035 -0.0098555 "↕"
0.356196 -0.0092309 "↕"
0.356196 -0.0092309 "↕"
0.356196 -0.0092309 "↕"
0.542097 -0.0132334 "↕"
1.52957 0.00133314 "↕"
1.57515 0.000997458 "↕"
-0.538949 -0.0134666 "↕"
-1.12434 -0.0469861 "↕"
-1.14308 -0.0501031 "↕"
-1.14308 -0.0501031 "↕"
-1.16181 -0.0495517 "↕"
-1.16181 -0.0495517 "↕"
-1.16181 -0.0495517 "↕"
-1.18055 -0.0465376 "↕"
-1.18055 -0.0465376 "↕"
-1.18055 -0.0465376 "↕"
-1.18055 -0.0465376 "↕"
-0.790542 -0.0249292 "↕"
-0.81243 -0.023739 "↕"
-0.834318 -0.0266123 "↕"
-0.834318 -0.0266123 "↕"
-0.612017 -0.0155896 "↕"
-1.32351 -0.0314609 "↕"
-1.18055 -0.0465376 "↕"
-1.21262 -0.0455624 "↕"
-0.0730219 -0.00641213 "↕"
-0.0730219 -0.00641213 "↕"
-0.0730219 -0.00641213 "↕"
2.83288 0.0254975 "↕"
2.81682 0.0258076 "↕"
2.80077 0.0215837 "↕"
2.80077 0.0215837 "↕"
2.80077 0.0215837 "↕"
2.80077 0.0215837 "↕"
2.86649 0.0253745 "↕"
1.94716 0.0176442 "↕"
2.0358 0.0200171 "↕"
2.05704 0.0207547 "↕"
2.0358 0.0200171 "↕"
2.0358 0.0200171 "↕"
2.0358 0.0200171 "↕"
1.81408 0.0156173 "↕"
1.9215 0.0172043 "↕"
2.25189 0.0188001 "↕"
2.25189 0.0188001 "↕"
2.25189 0.0188001 "↕"
2.25189 0.0188001 "↕"
2.25189 0.0188001 "↕"
1.66911 0.00646775 "↕"
1.64827 0.00774409 "↕"
3.05251 0.0257985 "↕"
3.03292 0.023896 "↕"
2.96022 0.0228046 "↕"
2.96022 0.0228046 "↕"
2.96022 0.0228046 "↕"
2.96022 0.0228046 "↕"
1.81408 0.0156173 "↕"
1.79286 0.0152577 "↕"
2.40945 0.0236177 "↕"
2.43152 0.0238583 "↕"
2.43152 0.0238583 "↕"
2.16655 0.0212371 "↕"
-1.88464 0.0164841 "↕"
-1.85848 0.0144768 "↕"
-1.85848 0.0144768 "↕"
-1.85848 0.0144768 "↕"
-2.61228 0.0236518 "↕"
-2.63635 0.024061 "↕"
-2.43983 0.0234529 "↕"
-2.42437 0.0219758 "↕"
-2.40891 0.0227334 "↕"
-2.40891 0.0227334 "↕"
-2.40891 0.0227334 "↕"
-2.83482 0.0247028 "↕"
-2.26533 0.0209557 "↕"
-2.26533 0.0209557 "↕"
-2.26533 0.0209557 "↕"
-2.26533 0.0209557 "↕"
-2.26533 0.0209557 "↕"
-2.34944 0.0223044 "↕"
-2.34944 0.0223044 "↕"
-2.46126 0.0233757 "↕"
-2.48131 0.0229856 "↕"
-2.50137 0.0231026 "↕"
-2.50137 0.0231026 "↕"
-2.52331 0.0236817 "↕"
-2.52331 0.0236817 "↕"
-2.52331 0.0236817 "↕"
-2.75061 0.0242335 "↕"
-2.79992 0.0244156 "↕"
-2.79992 0.0244156 "↕"
-2.79992 0.0244156 "↕"
-1.8011 0.016816 "↕"
-1.73947 0.0114211 "↕"
-1.73947 0.0114211 "↕"
-2.26533 0.0209557 "↕"
-2.20755 0.0215902 "↕"
-2.20755 0.0215902 "↕"
-2.18423 0.0211706 "↕"
-2.18423 0.0211706 "↕"
-1.85848 0.0144768 "↕"
-1.85848 0.0144768 "↕"
1.18805 -0.0445502 "↕"
1.21865 -0.0454391 "↕"
1.18805 -0.0445502 "↕"
1.21865 -0.0454391 "↕"
1.12775 -0.0482038 "↕"
1.12775 -0.0482038 "↕"
0.115442 -0.00667626 "↕"
0.0750029 -0.00656984 "↕"
0.115442 -0.00667626 "↕"
0.115442 -0.00667626 "↕"
0.115442 -0.00667626 "↕"
0.826655 -0.0256584 "↕"
0.992917 -0.0365734 "↕"
0.2558 -0.00796629 "↕"
0.2558 -0.00796629 "↕"
0.2558 -0.00796629 "↕"
0.317618 -0.00859993 "↕"
0.615029 -0.0154113 "↕"
1.52957 0.00133314 "↕"
1.51433 -0.00515824 "↕"
1.49908 -0.00771189 "↕"
1.49908 -0.00771189 "↕"
1.49908 -0.00771189 "↕"
1.51433 -0.00515824 "↕"
1.51433 -0.00515824 "↕"
1.51433 -0.00515824 "↕"
1.52957 0.00133314 "↕"
1.52957 0.00133314 "↕"
1.52957 0.00133314 "↕"
1.52957 0.00133314 "↕"
1.41853 -0.0161039 "↕"
1.39457 -0.0159946 "↕"
1.3706 -0.0232193 "↕"
1.3706 -0.0232193 "↕"
0.0750029 -0.00656984 "↕"
0.0750029 -0.00656984 "↕"
0.0750029 -0.00656984 "↕"
-1.45843 -0.00770349 "↕"
-1.45843 -0.00770349 "↕"
-1.45843 -0.00770349 "↕"
-1.45843 -0.00770349 "↕"
-0.384721 -0.0094737 "↕"
-0.384721 -0.0094737 "↕"
-0.475942 -0.0116901 "↕"
-0.450245 -0.0114624 "↕"
-0.584155 -0.0151439 "↕"
-0.561551 -0.0140642 "↕"
-0.538949 -0.0134666 "↕"
-0.538949 -0.0134666 "↕"
-0.538949 -0.0134666 "↕"
-0.897076 -0.030412 "↕"
-0.920518 -0.0303179 "↕"
-0.943961 -0.0339421 "↕"
-0.943961 -0.0339421 "↕"
-0.943961 -0.0339421 "↕"
-1.45843 -0.00770349 "↕"
-1.47809 -0.00908502 "↕"
-1.45843 -0.00770349 "↕"
-1.45843 -0.00770349 "↕"
-1.45843 -0.00770349 "↕"
-1.45843 -0.00770349 "↕"
-0.714208 -0.0205579 "↕"
-0.739287 -0.0209591 "↕"
-0.764366 -0.0222924 "↕"
-0.764366 -0.0222924 "↕"
-1.28561 -0.0393711 "↕"
-1.32351 -0.0314609 "↕"
-1.32351 -0.0314609 "↕"
-1.32351 -0.0314609 "↕"
-1.28561 -0.0393711 "↕"
-1.28561 -0.0393711 "↕"
-1.10406 -0.0477714 "↕"
-1.10406 -0.0477714 "↕"
-1.10406 -0.0477714 "↕"
-1.12434 -0.0469861 "↕"
-1.12434 -0.0469861 "↕"
-1.12434 -0.0469861 "↕"
-1.12434 -0.0469861 "↕"
-1.10406 -0.0477714 "↕"
-1.12434 -0.0469861 "↕"
-1.12434 -0.0469861 "↕"
-1.12434 -0.0469861 "↕"
-1.12434 -0.0469861 "↕"
-0.992929 -0.0356061 "↕"
-0.943961 -0.0339421 "↕"
-0.943961 -0.0339421 "↕"
-0.124626 -0.00680283 "↕"
-0.124626 -0.00680283 "↕"
-0.0988241 -0.00659936 "↕"
-0.0730219 -0.00641213 "↕"
-0.206157 -0.00783549 "↕"
-0.206157 -0.00783549 "↕"
-0.206157 -0.00783549 "↕"
-0.230677 -0.00769407 "↕"
-0.230677 -0.00769407 "↕"
-0.230677 -0.00769407 "↕"
-0.230677 -0.00769407 "↕"
-0.206157 -0.00783549 "↕"
-0.206157 -0.00783549 "↕"
-0.206157 -0.00783549 "↕"
-0.206157 -0.00783549 "↕"
2.80077 0.0215837 "↕"
2.72914 0.0252153 "↕"
2.70727 0.0228548 "↕"
2.68539 0.0249061 "↕"
2.68539 0.0249061 "↕"
2.66322 0.0243384 "↕"
2.63941 0.0228066 "↕"
2.08901 0.0208523 "↕"
2.05704 0.0207547 "↕"
2.05704 0.0207547 "↕"
1.9215 0.0172043 "↕"
1.94716 0.0176442 "↕"
1.94716 0.0176442 "↕"
2.16655 0.0212371 "↕"
2.16655 0.0212371 "↕"
2.16655 0.0212371 "↕"
1.6115 0.00543214 "↕"
1.57515 0.000997458 "↕"
1.57515 0.000997458 "↕"
1.74914 0.0113518 "↕"
1.74914 0.0113518 "↕"
2.43152 0.0238583 "↕"
2.45378 0.0224055 "↕"
2.25189 0.0188001 "↕"
2.25189 0.0188001 "↕"
-1.92766 0.0169807 "↕"
-1.92766 0.0169807 "↕"
-1.92766 0.0169807 "↕"
-2.66713 0.024178 "↕"
-3.06287 0.0237457 "↕"
-3.09654 0.0243259 "↕"
-2.08564 0.0198267 "↕"
-2.06681 0.0205972 "↕"
-2.04798 0.0190555 "↕"
-2.04798 0.0190555 "↕"
-2.04798 0.0190555 "↕"
-2.46126 0.0233757 "↕"
-2.43983 0.0234529 "↕"
-2.90411 0.0250028 "↕"
-2.92321 0.025342 "↕"
-2.34944 0.0223044 "↕"
-2.31671 0.0220175 "↕"
-2.26533 0.0209557 "↕"
-2.26533 0.0209557 "↕"
-2.26533 0.0209557 "↕"
-2.26533 0.0209557 "↕"
-3.00192 0.0229603 "↕"
-3.02224 0.0257233 "↕"
-3.02224 0.0257233 "↕"
-3.04255 0.0259647 "↕"
-3.04255 0.0259647 "↕"
-3.04255 0.0259647 "↕"
-3.06287 0.0237457 "↕"
-3.06287 0.0237457 "↕"
-3.06287 0.0237457 "↕"
-3.06287 0.0237457 "↕"
-3.00192 0.0229603 "↕"
-2.98765 0.025645 "↕"
-2.95729 0.0256282 "↕"
-2.95729 0.0256282 "↕"
-1.63779 0.0063045 "↕"
-1.63779 0.0063045 "↕"
-1.63779 0.0063045 "↕"
-1.63779 0.0063045 "↕"
-1.69903 0.00939542 "↕"
-2.01956 0.0182108 "↕"
-2.04798 0.0190555 "↕"
-2.04798 0.0190555 "↕"
-2.01956 0.0182108 "↕"
-2.01956 0.0182108 "↕"
-1.98205 0.0175317 "↕"
1.18805 -0.0445502 "↕"
1.18805 -0.0445502 "↕"
1.18805 -0.0445502 "↕"
1.18805 -0.0445502 "↕"
1.18805 -0.0445502 "↕"
0.741228 -0.0206781 "↕"
0.741228 -0.0206781 "↕"
0.741228 -0.0206781 "↕"
0.873369 -0.028059 "↕"
0.826655 -0.0256584 "↕"
0.826655 -0.0256584 "↕"
0.826655 -0.0256584 "↕"
0.873369 -0.028059 "↕"
0.038089 -0.00653651 "↕"
0.00476071 -0.00666495 "↕"
0.00476071 -0.00666495 "↕"
0.00476071 -0.00666495 "↕"
0.992917 -0.0365734 "↕"
0.21543 -0.0074719 "↕"
0.177166 -0.00708738 "↕"
0.177166 -0.00708738 "↕"
0.21543 -0.0074719 "↕"
0.21543 -0.0074719 "↕"
0.21543 -0.0074719 "↕"
0.356196 -0.0092309 "↕"
0.317618 -0.00859993 "↕"
0.412922 -0.0103495 "↕"
0.390035 -0.0098555 "↕"
0.390035 -0.0098555 "↕"
1.52957 0.00133314 "↕"
-0.834318 -0.0266123 "↕"
-1.12434 -0.0469861 "↕"
-1.18055 -0.0465376 "↕"
-1.12434 -0.0469861 "↕"
-1.14308 -0.0501031 "↕"
-1.16181 -0.0495517 "↕"
-1.18055 -0.0465376 "↕"
-1.18055 -0.0465376 "↕"
-1.18055 -0.0465376 "↕"
-1.18055 -0.0465376 "↕"
-1.53412 -0.00149087 "↕"
-1.55432 0.00326017 "↕"
-1.53412 -0.00149087 "↕"
-1.53412 -0.00149087 "↕"
-1.45843 -0.00770349 "↕"
-1.47809 -0.00908502 "↕"
-0.714208 -0.0205579 "↕"
-0.714208 -0.0205579 "↕"
-1.36467 -0.0253657 "↕"
-1.36467 -0.0253657 "↕"
-1.36467 -0.0253657 "↕"
-1.36467 -0.0253657 "↕"
-1.18055 -0.0465376 "↕"
-1.02841 -0.039345 "↕"
-1.45843 -0.00770349 "↕"
2.90415 0.0259861 "↕"
2.88532 0.0236775 "↕"
2.86649 0.0253745 "↕"
2.86649 0.0253745 "↕"
2.86649 0.0253745 "↕"
2.96022 0.0228046 "↕"
2.94196 0.0259232 "↕"
2.94196 0.0259232 "↕"
2.58499 0.0241111 "↕"
2.56702 0.0243373 "↕"
2.35054 0.0229972 "↕"
2.72914 0.0252153 "↕"
2.7466 0.025202 "↕"
2.80077 0.0215837 "↕"
2.25189 0.0188001 "↕"
2.35054 0.0229972 "↕"
2.33605 0.0209601 "↕"
-2.92321 0.025342 "↕"
-2.94025 0.0239107 "↕"
-2.95729 0.0256282 "↕"
-2.95729 0.0256282 "↕"
-2.95729 0.0256282 "↕"
-2.378 0.0222515 "↕"
-0.0167041 -0.00636243 "↕"
0.00476071 -0.00666495 "↕"
1.6115 0.00543214 "↕"
3.07819 0.0260082 "↕"
3.05251 0.0257985 "↕"
3.05251 0.0257985 "↕"
3.05251 0.0257985 "↕"
2.96022 0.0228046 "↕"
2.94196 0.0259232 "↕"
2.92242 0.0237335 "↕"
2.90415 0.0259861 "↕"
2.90415 0.0259861 "↕"
2.90415 0.0259861 "↕"
2.56702 0.0243373 "↕"
2.58499 0.0241111 "↕"
-1.88464 0.0164841 "↕"
-1.90615 0.0192278 "↕"
-1.92766 0.0169807 "↕"
-3.06287 0.0237457 "↕"
-3.06287 0.0237457 "↕"
-3.06287 0.0237457 "↕"
-3.06287 0.0237457 "↕"
-0.384721 -0.0094737 "↕"
-0.384721 -0.0094737 "↕"
-0.384721 -0.0094737 "↕"
2.80077 0.0215837 "↕"
2.81682 0.0258076 "↕"
2.83288 0.0254975 "↕"
3.07819 0.0260082 "↕"
3.09798 0.0240069 "↕"
3.11778 0.0260044 "↕"
2.40945 0.0236177 "↕"
2.40945 0.0236177 "↕"
2.5156 0.0224128 "↕"
2.53611 0.0239711 "↕"
2.53611 0.0239711 "↕"
-3.00192 0.0229603 "↕"
-3.02224 0.0257233 "↕"
-3.04255 0.0259647 "↕"
-3.06287 0.0237457 "↕"
-3.06287 0.0237457 "↕"
-3.06287 0.0237457 "↕"
-3.06287 0.0237457 "↕"
-3.00192 0.0229603 "↕"
-3.00192 0.0229603 "↕"
-2.98765 0.025645 "↕"
2.96022 0.0228046 "↕"
2.9762 0.0259581 "↕"
-2.63635 0.024061 "↕"
-2.63635 0.024061 "↕"
-2.63635 0.024061 "↕"
-2.26533 0.0209557 "↕"
-2.75061 0.0242335 "↕"
-3.06287 0.0237457 "↕"
-3.06287 0.0237457 "↕"
-3.06287 0.0237457 "↕"
-3.06287 0.0237457 "↕"
2.96022 0.0228046 "↕"
2.96022 0.0228046 "↕"
2.96022 0.0228046 "↕"
2.96022 0.0228046 "↕"
2.08901 0.0208523 "↕"
2.08901 0.0208523 "↕"
2.08901 0.0208523 "↕"
# Curve 3 of 5	982559 points
# x y label type
2.25189 0.00758457 "↕"
2.25189 0.00758457 "↕"
2.25189 0.00758457 "↕"
2.25189 0.00758457 "↕"
1.66911 0.00778928 "↕"
1.66911 0.00778928 "↕"
1.64827 0.00831424 "↕"
1.64827 0.00831424 "↕"
1.64827 0.00831424 "↕"
2.96022 0.00671979 "↕"
2.99734 0.00708412 "↕"
2.9762 0.00776462 "↕"
2.9762 0.00776462 "↕"
2.53611 0.00811185 "↕"
-2.87122 0.00750157 "↕"
-2.87122 0.00750157 "↕"
-2.90411 0.00750339 "↕"
-2.90411 0.00750339 "↕"
-2.90411 0.00750339 "↕"
-3.06287 0.00696954 "↕"
-2.08564 0.00972173 "↕"
1.3706 -0.0109122 "↕"
1.18805 -0.0283871 "↕"
1.0532 -0.0228737 "↕"
1.07892 -0.0247442 "↕"
0.741228 -0.00669805 "↕"
0.177166 -0.000501418 "↕"
0.455803 -0.00190476 "↕"
0.455803 -0.00190476 "↕"
1.52957 0.00516244 "↕"
1.52957 0.00516244 "↕"
1.52957 0.00516244 "↕"
1.52957 0.00516244 "↕"
1.41853 -0.00541075 "↕"
-0.475942 -0.00188505 "↕"
-0.475942 -0.00188505 "↕"
-0.612017 -0.00373525 "↕"
-0.584155 -0.00346549 "↕"
-0.897076 -0.0130202 "↕"
-0.897076 -0.0130202 "↕"
-0.897076 -0.0130202 "↕"
-1.42188 -0.00387777 "↕"
-1.45843 -0.000413772 "↕"
-1.45843 -0.000413772 "↕"
-1.45843 -0.000413772 "↕"
-1.45843 -0.000413772 "↕"
-0.764366 -0.00745153 "↕"
-0.790542 -0.00896384 "↕"
-0.790542 -0.00896384 "↕"
-1.12434 -0.0281998 "↕"
-0.206157 -0.000752301 "↕"
-0.206157 -0.000752301 "↕"
-0.206157 -0.000752301 "↕"
-0.206157 -0.000752301 "↕"
-0.206157 -0.000752301 "↕"
2.80077 0.00664756 "↕"
2.7466 0.00783729 "↕"
2.76686 0.00711889 "↕"
2.80077 0.00664756 "↕"
2.80077 0.00664756 "↕"
2.80077 0.00664756 "↕"
2.80077 0.00664756 "↕"
1.74914 0.00956377 "↕"
3.11778 0.0077107 "↕"
3.11778 0.0077107 "↕"
3.11778 0.0077107 "↕"
2.25189 0.00758457 "↕"
2.29799 0.00830286 "↕"
2.66322 0.00776507 "↕"
2.68539 0.00790186 "↕"
-2.79992 0.00744582 "↕"
-2.83482 0.00749435 "↕"
-2.26533 0.008379 "↕"
-2.31671 0.00856242 "↕"
-2.31671 0.00856242 "↕"
-3.06287 0.00696954 "↕"
-3.06287 0.00696954 "↕"
-3.06287 0.00696954 "↕"
-3.06287 0.00696954 "↕"
-2.378 0.0082561 "↕"
-2.378 0.0082561 "↕"
-2.40891 0.00826727 "↕"
-2.66713 0.00771199 "↕"
-2.69201 0.00732517 "↕"
-1.73947 0.00957326 "↕"
-1.69903 0.00897337 "↕"
-2.18423 0.00921726 "↕"
-1.98205 0.00983932 "↕"
-1.98205 0.00983932 "↕"
-1.98205 0.00983932 "↕"
1.12775 -0.0291136 "↕"
1.18805 -0.0283871 "↕"
1.18805 -0.0283871 "↕"
1.18805 -0.0283871 "↕"
1.18805 -0.0283871 "↕"
0.455803 -0.00190476 "↕"
0.434365 -0.00169944 "↕"
0.412922 -0.00165128 "↕"
0.038089 -0.00023903 "↕"
0.038089 -0.00023903 "↕"
1.0532 -0.0228737 "↕"
0.2558 -0.000817055 "↕"
0.390035 -0.00132993 "↕"
0.356196 -0.0011125 "↕"
0.356196 -0.0011125 "↕"
0.356196 -0.0011125 "↕"
0.542097 -0.00280922 "↕"
1.52957 0.00516244 "↕"
1.57515 0.00518006 "↕"
-0.538949 -0.00272752 "↕"
-1.12434 -0.0281998 "↕"
-1.14308 -0.0303525 "↕"
-1.14308 -0.0303525 "↕"
-1.16181 -0.0304243 "↕"
-1.16181 -0.0304243 "↕"
-1.16181 -0.0304243 "↕"
-1.18055 -0.0293247 "↕"
-1.18055 -0.0293247 "↕"
-1.18055 -0.0293247 "↕"
-1.18055 -0.0293247 "↕"
-0.790542 -0.00896384 "↕"
-0.81243 -0.00866425 "↕"
-0.834318 -0.0102208 "↕"
-0.834318 -0.0102208 "↕"
-0.612017 -0.00373525 "↕"
-1.32351 -0.0173179 "↕"
-1.18055 -0.0293247 "↕"
-1.21262 -0.0285302 "↕"
-0.0730219 -0.000144998 "↕"
-0.0730219 -0.000144998 "↕"
-0.0730219 -0.000144998 "↕"
2.83288 0.00778691 "↕"
2.81682 0.00788819 "↕"
2.80077 0.00664756 "↕"
2.80077 0.00664756 "↕"
2.80077 0.00664756 "↕"
2.80077 0.00664756 "↕"
2.86649 0.00772312 "↕"
1.94716 0.010134 "↕"
2.0358 0.0102298 "↕"
2.05704 0.0101632 "↕"
2.0358 0.0102298 "↕"
2.0358 0.0102298 "↕"
2.0358 0.0102298 "↕"
1.81408 0.0108032 "↕"
1.9215 0.0103066 "↕"
2.25189 0.00758457 "↕"
2.25189 0.00758457 "↕"
2.25189 0.00758457 "↕"
2.25189 0.00758457 "↕"
2.25189 0.00758457 "↕"
1.66911 0.00778928 "↕"
1.64827 0.00831424 "↕"
3.05251 0.00771156 "↕"
3.03292 0.00702473 "↕"
2.96022 0.00671979 "↕"
2.96022 0.00671979 "↕"
2.96022 0.00671979 "↕"
2.96022 0.00671979 "↕"
1.81408 0.0108032 "↕"
1.79286 0.010747 "↕"
2.40945 0.00861086 "↕"
2.43152 0.00855632 "↕"
2.43152 0.00855632 "↕"
2.16655 0.00936743 "↕"
-1.88464 0.0104964 "↕"
-1.85848 0.00995568 "↕"
-1.85848 0.00995568 "↕"
-1.85848 0.00995568 "↕"
-2.61228 0.00767479 "↕"
-2.63635 0.00775745 "↕"
-2.43983 0.00836748 "↕"
-2.42437 0.00783284 "↕"
-2.40891 0.00826727 "↕"
-2.40891 0.00826727 "↕"
-2.40891 0.00826727 "↕"
-2.83482 0.00749435 "↕"
-2.26533 0.008379 "↕"
-2.26533 0.008379 "↕"
-2.26533 0.008379 "↕"
-2.26533 0.008379 "↕"
-2.26533 0.008379 "↕"
-2.34944 0.00841224 "↕"
-2.34944 0.00841224 "↕"
-2.46126 0.00823115 "↕"
-2.48131 0.00793384 "↕"
-2.50137 0.00794777 "↕"
-2.50137 0.00794777 "↕"
-2.52331 0.00807976 "↕"
-2.52331 0.00807976 "↕"
-2.52331 0.00807976 "↕"
-2.75061 0.00749766 "↕"
-2.79992 0.00744582 "↕"
-2.79992 0.00744582 "↕"
-2.79992 0.00744582 "↕"
-1.8011 0.0111809 "↕"
-1.73947 0.00957326 "↕"
-1.73947 0.00957326 "↕"
-2.26533 0.008379 "↕"
-2.20755 0.00925511 "↕"
-2.20755 0.00925511 "↕"
-2.18423 0.00921726 "↕"
-2.18423 0.00921726 "↕"
-1.85848 0.00995568 "↕"
-1.85848 0.00995568 "↕"
1.18805 -0.0283871 "↕"
1.21865 -0.0284143 "↕"
1.18805 -0.0283871 "↕"
1.21865 -0.0284143 "↕"
1.12775 -0.0291136 "↕"
1.12775 -0.0291136 "↕"
0.115442 -0.000227395 "↕"
0.0750029 -0.000257242 "↕"
0.115442 -0.000227395 "↕"
0.115442 -0.000227395 "↕"
0.115442 -0.000227395 "↕"
0.826655 -0.00969807 "↕"
0.992917 -0.0182965 "↕"
0.2558 -0.000817055 "↕"
0.2558 -0.000817055 "↕"
0.2558 -0.000817055 "↕"
0.317618 -0.000904217 "↕"
0.615029 -0.00382146 "↕"
1.52957 0.00516244 "↕"
1.51433 0.00193956 "↕"
1.49908 0.000544945 "↕"
1.49908 0.000544945 "↕"
1.49908 0.000544945 "↕"
1.51433 0.00193956 "↕"
1.51433 0.00193956 "↕"
1.51433 0.00193956 "↕"
1.52957 0.00516244 "↕"
1.52957 0.00516244 "↕"
1.52957 0.00516244 "↕"
1.52957 0.00516244 "↕"
1.41853 -0.00541075 "↕"
1.39457 -0.00647279 "↕"
1.3706 -0.0109122 "↕"
1.3706 -0.0109122 "↕"
0.0750029 -0.000257242 "↕"
0.0750029 -0.000257242 "↕"
0.0750029 -0.000257242 "↕"
-1.45843 -0.000413772 "↕"
-1.45843 -0.000413772 "↕"
-1.45843 -0.000413772 "↕"
-1.45843 -0.000413772 "↕"
-0.384721 -0.00100027 "↕"
-0.384721 -0.00100027 "↕"
-0.475942 -0.00188505 "↕"
-0.450245 -0.00198565 "↕"
-0.584155 -0.00346549 "↕"
-0.561551 -0.00314547 "↕"
-0.538949 -0.00272752 "↕"
-0.538949 -0.00272752 "↕"
-0.538949 -0.00272752 "↕"
-0.897076 -0.0130202 "↕"
-0.920518 -0.013408 "↕"
-0.943961 -0.0156857 "↕"
-0.943961 -0.0156857 "↕"
-0.943961 -0.0156857 "↕"
-1.45843 -0.000413772 "↕"
-1.47809 -0.000434854 "↕"
-1.45843 -0.000413772 "↕"
-1.45843 -0.000413772 "↕"
-1.45843 -0.000413772 "↕"
-1.45843 -0.000413772 "↕"
-0.714208 -0.00635736 "↕"
-0.739287 -0.0067679 "↕"
-0.764366 -0.00745153 "↕"
-0.764366 -0.00745153 "↕"
-1.28561 -0.0231215 "↕"
-1.32351 -0.0173179 "↕"
-1.32351 -0.0173179 "↕"
-1.32351 -0.0173179 "↕"
-1.28561 -0.0231215 "↕"
-1.28561 -0.0231215 "↕"
-1.10406 -0.0279782 "↕"
-1.10406 -0.0279782 "↕"
-1.10406 -0.0279782 "↕"
-1.12434 -0.0281998 "↕"
-1.12434 -0.0281998 "↕"
-1.12434 -0.0281998 "↕"
-1.12434 -0.0281998 "↕"
-1.10406 -0.0279782 "↕"
-1.12434 -0.0281998 "↕"
-1.12434 -0.0281998 "↕"
-1.12434 -0.0281998 "↕"
-1.12434 -0.0281998 "↕"
-0.992929 -0.0176565 "↕"
-0.943961 -0.0156857 "↕"
-0.943961 -0.0156857 "↕"
-0.124626 -0.000303967 "↕"
-0.124626 -0.000303967 "↕"
-0.0988241 -0.000203706 "↕"
-0.0730219 -0.000144998 "↕"
-0.206157 -0.000752301 "↕"
-0.206157 -0.000752301 "↕"
-0.206157 -0.000752301 "↕"
-0.230677 -0.000584157 "↕"
-0.230677 -0.000584157 "↕"
-0.230677 -0.000584157 "↕"
-0.230677 -0.000584157 "↕"
-0.206157 -0.000752301 "↕"
-0.206157 -0.000752301 "↕"
-0.206157 -0.000752301 "↕"
-0.206157 -0.000752301 "↕"
2.80077 0.00664756 "↕"
2.72914 0.00789398 "↕"
2.70727 0.00716428 "↕"
2.68539 0.00790186 "↕"
2.68539 0.00790186 "↕"
2.66322 0.00776507 "↕"
2.63941 0.00728596 "↕"
2.08901 0.00998021 "↕"
2.05704 0.0101632 "↕"
2.05704 0.0101632 "↕"
1.9215 0.0103066 "↕"
1.94716 0.010134 "↕"
1.94716 0.010134 "↕"
2.16655 0.00936743 "↕"
2.16655 0.00936743 "↕"
2.16655 0.00936743 "↕"
1.6115 0.00729287 "↕"
1.57515 0.00518006 "↕"
1.57515 0.00518006 "↕"
1.74914 0.00956377 "↕"
1.74914 0.00956377 "↕"
2.43152 0.00855632 "↕"
2.45378 0.0078555 "↕"
2.25189 0.00758457 "↕"
2.25189 0.00758457 "↕"
-1.92766 0.0102361 "↕"
-1.92766 0.0102361 "↕"
-1.92766 0.0102361 "↕"
-2.66713 0.00771199 "↕"
-3.06287 0.00696954 "↕"
-3.09654 0.00717289 "↕"
-2.08564 0.00972173 "↕"
-2.06681 0.0100125 "↕"
-2.04798 0.0097487 "↕"
-2.04798 0.0097487 "↕"
-2.04798 0.0097487 "↕"
-2.46126 0.00823115 "↕"
-2.43983 0.00836748 "↕"
-2.90411 0.00750339 "↕"
-2.92321 0.0076044 "↕"
-2.34944 0.00841224 "↕"
-2.31671 0.00856242 "↕"
-2.26533 0.008379 "↕"
-2.26533 0.008379 "↕"
-2.26533 0.008379 "↕"
-2.26533 0.008379 "↕"
-3.00192 0.00672467 "↕"
-3.02224 0.00769735 "↕"
-3.02224 0.00769735 "↕"
-3.04255 0.0077436 "↕"
-3.04255 0.0077436 "↕"
-3.04255 0.0077436 "↕"
-3.06287 0.00696954 "↕"
-3.06287 0.00696954 "↕"
-3.06287 0.00696954 "↕"
-3.06287 0.00696954 "↕"
-3.00192 0.00672467 "↕"
-2.98765 0.00766182 "↕"
-2.95729 0.00768923 "↕"
-2.95729 0.00768923 "↕"
-1.63779 0.00803463 "↕"
-1.63779 0.00803463 "↕"
-1.63779 0.00803463 "↕"
-1.63779 0.00803463 "↕"
-1.69903 0.00897337 "↕"
-2.01956 0.00968189 "↕"
-2.04798 0.0097487 "↕"
-2.04798 0.0097487 "↕"
-2.01956 0.00968189 "↕"
-2.01956 0.00968189 "↕"
-1.98205 0.00983932 "↕"
1.18805 -0.0283871 "↕"
1.18805 -0.0283871 "↕"
1.18805 -0.0283871 "↕"
1.18805 -0.0283871 "↕"
1.18805 -0.0283871 "↕"
0.741228 -0.00669805 "↕"
0.741228 -0.00669805 "↕"
0.741228 -0.00669805 "↕"
0.873369 -0.0114253 "↕"
0.826655 -0.00969807 "↕"
0.826655 -0.00969807 "↕"
0.826655 -0.00969807 "↕"
0.873369 -0.0114253 "↕"
0.038089 -0.00023903 "↕"
0.00476071 -0.000299882 "↕"
0.00476071 -0.000299882 "↕"
0.00476071 -0.000299882 "↕"
0.992917 -0.0182965 "↕"
0.21543 -0.000655573 "↕"
0.177166 -0.000501418 "↕"
0.177166 -0.000501418 "↕"
0.21543 -0.000655573 "↕"
0.21543 -0.000655573 "↕"
0.21543 -0.000655573 "↕"
0.356196 -0.0011125 "↕"
0.317618 -0.000904217 "↕"
0.412922 -0.00165128 "↕"
0.390035 -0.00132993 "↕"
0.390035 -0.00132993 "↕"
1.52957 0.00516244 "↕"
-0.834318 -0.0102208 "↕"
-1.12434 -0.0281998 "↕"
-1.18055 -0.0293247 "↕"
-1.12434 -0.0281998 "↕"
-1.14308 -0.0303525 "↕"
-1.16181 -0.0304243 "↕"
-1.18055 -0.0293247 "↕"
-1.18055 -0.0293247 "↕"
-1.18055 -0.0293247 "↕"
-1.18055 -0.0293247 "↕"
-1.53412 0.00405861 "↕"
-1.55432 0.00607347 "↕"
-1.53412 0.00405861 "↕"
-1.53412 0.00405861 "↕"
-1.45843 -0.000413772 "↕"
-1.47809 -0.000434854 "↕"
-0.714208 -0.00635736 "↕"
-0.714208 -0.00635736 "↕"
-1.36467 -0.0121244 "↕"
-1.36467 -0.0121244 "↕"
-1.36467 -0.0121244 "↕"
-1.36467 -0.0121244 "↕"
-1.18055 -0.0293247 "↕"
-1.02841 -0.0206582 "↕"
-1.45843 -0.000413772 "↕"
2.90415 0.00783722 "↕"
2.88532 0.00712182 "↕"
2.86649 0.00772312 "↕"
2.86649 0.00772312 "↕"
2.86649 0.00772312 "↕"
2.96022 0.00671979 "↕"
2.94196 0.00778151 "↕"
2.94196 0.00778151 "↕"
2.58499 0.00796062 "↕"
2.56702 0.00810537 "↕"
2.35054 0.00879999 "↕"
2.72914 0.00789398 "↕"
2.7466 0.00783729 "↕"
2.80077 0.00664756 "↕"
2.25189 0.00758457 "↕"
2.35054 0.00879999 "↕"
2.33605 0.00795381 "↕"
-2.92321 0.0076044 "↕"
-2.94025 0.00710379 "↕"
-2.95729 0.00768923 "↕"
-2.95729 0.00768923 "↕"
-2.95729 0.00768923 "↕"
-2.378 0.0082561 "↕"
-0.0167041 -0.000134489 "↕"
0.00476071 -0.000299882 "↕"
1.6115 0.00729287 "↕"
3.07819 0.00772119 "↕"
3.05251 0.00771156 "↕"
3.05251 0.00771156 "↕"
3.05251 0.00771156 "↕"
2.96022 0.00671979 "↕"
2.94196 0.00778151 "↕"
2.92242 0.00709468 "↕"
2.90415 0.00783722 "↕"
2.90415 0.00783722 "↕"
2.90415 0.00783722 "↕"
2.56702 0.00810537 "↕"
2.58499 0.00796062 "↕"
-1.88464 0.0104964 "↕"
-1.90615 0.0111002 "↕"
-1.92766 0.0102361 "↕"
-3.06287 0.00696954 "↕"
-3.06287 0.00696954 "↕"
-3.06287 0.00696954 "↕"
-3.06287 0.00696954 "↕"
-0.384721 -0.00100027 "↕"
-0.384721 -0.00100027 "↕"
-0.384721 -0.00100027 "↕"
2.80077 0.00664756 "↕"
2.81682 0.00788819 "↕"
2.83288 0.00778691 "↕"
3.07819 0.00772119 "↕"
3.09798 0.00707611 "↕"
3.11778 0.0077107 "↕"
2.40945 0.00861086 "↕"
2.40945 0.00861086 "↕"
2.5156 0.00756706 "↕"
2.53611 0.00811185 "↕"
2.53611 0.00811185 "↕"
-3.00192 0.00672467 "↕"
-3.02224 0.00769735 "↕"
-3.04255 0.0077436 "↕"
-3.06287 0.00696954 "↕"
-3.06287 0.00696954 "↕"
-3.06287 0.00696954 "↕"
-3.06287 0.00696954 "↕"
-3.00192 0.00672467 "↕"
-3.00192 0.00672467 "↕"
-2.98765 0.00766182 "↕"
2.96022 0.00671979 "↕"
2.9762 0.00776462 "↕"
-2.63635 0.00775745 "↕"
-2.63635 0.00775745 "↕"
-2.63635 0.00775745 "↕"
-2.26533 0.008379 "↕"
-2.75061 0.00749766 "↕"
-3.06287 0.00696954 "↕"
-3.06287 0.00696954 "↕"
-3.06287 0.00696954 "↕"
-3.06287 0.00696954 "↕"
2.96022 0.00671979 "↕"
2.96022 0.00671979 "↕"
2.96022 0.00671979 "↕"
2.96022 0.00671979 "↕"
2.08901 0.00998021 "↕"
2.08901 0.00998021 "↕"
2.08901 0.00998021 "↕"
# Curve 4 of 5	982559 points
# x y label type
2.25189 0.00131866 "↕"
2.25189 0.00131866 "↕"
2.25189 0.00131866 "↕"
2.25189 0.00131866 "↕"
1.66911 0.00298752 "↕"
1.66911 0.00298752 "↕"
1.64827 0.00319727 "↕"
1.64827 0.00319727 "↕"
1.64827 0.00319727 "↕"
2.96022 0.00101153 "↕"
2.99734 0.00104686 "↕"
2.9762 0.0010986 "↕"
2.9762 0.0010986 "↕"
2.53611 0.00122794 "↕"
-2.87122 0.00108605 "↕"
-2.87122 0.00108605 "↕"
-2.90411 0.00108343 "↕"
-2.90411 0.00108343 "↕"
-2.90411 0.00108343 "↕"
-3.06287 0.00103864 "↕"
-2.08564 0.00185882 "↕"
1.3706 -0.000925243 "↕"
1.18805 -0.00924683 "↕"
1.0532 -0.00513435 "↕"
1.07892 -0.0063114 "↕"
0.741228 -0.000625889 "↕"
0.177166 -0.000450781 "↕"
0.455803 -0.00044344 "↕"
0.455803 -0.00044344 "↕"
1.52957 0.00329367 "↕"
1.52957 0.00329367 "↕"
1.52957 0.00329367 "↕"
1.52957 0.00329367 "↕"
1.41853 0.00115999 "↕"
-0.475942 -0.00040652 "↕"
-0.475942 -0.00040652 "↕"
-0.612017 -0.000445471 "↕"
-0.584155 -0.000474861 "↕"
-0.897076 -0.00147509 "↕"
-0.897076 -0.00147509 "↕"
-0.897076 -0.00147509 "↕"
-1.42188 0.00145533 "↕"
-1.45843 0.00230122 "↕"
-1.45843 0.00230122 "↕"
-1.45843 0.00230122 "↕"
-1.45843 0.00230122 "↕"
-0.764366 -0.000647833 "↕"
-0.790542 -0.00086592 "↕"
-0.790542 -0.00086592 "↕"
-1.12434 -0.00834505 "↕"
-0.206157 -0.000569421 "↕"
-0.206157 -0.000569421 "↕"
-0.206157 -0.000569421 "↕"
-0.206157 -0.000569421 "↕"
-0.206157 -0.000569421 "↕"
2.80077 0.00105576 "↕"
2.7466 0.00112542 "↕"
2.76686 0.00107133 "↕"
2.80077 0.00105576 "↕"
2.80077 0.00105576 "↕"
2.80077 0.00105576 "↕"
2.80077 0.00105576 "↕"
1.74914 0.00286007 "↕"
3.11778 0.00108611 "↕"
3.11778 0.00108611 "↕"
3.11778 0.00108611 "↕"
2.25189 0.00131866 "↕"
2.29799 0.00138541 "↕"
2.66322 0.00113842 "↕"
2.68539 0.00115569 "↕"
-2.79992 0.00108569 "↕"
-2.83482 0.00109066 "↕"
-2.26533 0.00140642 "↕"
-2.31671 0.00141127 "↕"
-2.31671 0.00141127 "↕"
-3.06287 0.00103864 "↕"
-3.06287 0.00103864 "↕"
-3.06287 0.00103864 "↕"
-3.06287 0.00103864 "↕"
-2.378 0.00133329 "↕"
-2.378 0.00133329 "↕"
-2.40891 0.00130989 "↕"
-2.66713 0.00115004 "↕"
-2.69201 0.00109077 "↕"
-1.73947 0.00289022 "↕"
-1.69903 0.00301957 "↕"
-2.18423 0.0016352 "↕"
-1.98205 0.0020813 "↕"
-1.98205 0.0020813 "↕"
-1.98205 0.0020813 "↕"
1.12775 -0.00852069 "↕"
1.18805 -0.00924683 "↕"
1.18805 -0.00924683 "↕"
1.18805 -0.00924683 "↕"
1.18805 -0.00924683 "↕"
0.455803 -0.00044344 "↕"
0.434365 -0.000458677 "↕"
0.412922 -0.000481707 "↕"
0.038089 -0.000467547 "↕"
0.038089 -0.000467547 "↕"
1.0532 -0.00513435 "↕"
0.2558 -0.000485781 "↕"
0.390035 -0.000457116 "↕"
0.356196 -0.000419048 "↕"
0.356196 -0.000419048 "↕"
0.356196 -0.000419048 "↕"
0.542097 -0.000461209 "↕"
1.52957 0.00329367 "↕"
1.57515 0.00306885 "↕"
-0.538949 -0.000403885 "↕"
-1.12434 -0.00834505 "↕"
-1.14308 -0.00915414 "↕"
-1.14308 -0.00915414 "↕"
-1.16181 -0.00946305 "↕"
-1.16181 -0.00946305 "↕"
-1.16181 -0.00946305 "↕"
-1.18055 -0.00945055 "↕"
-1.18055 -0.00945055 "↕"
-1.18055 -0.00945055 "↕"
-1.18055 -0.00945055 "↕"
-0.790542 -0.00086592 "↕"
-0.81243 -0.000770119 "↕"
-0.834318 -0.000953069 "↕"
-0.834318 -0.000953069 "↕"
-0.612017 -0.000445471 "↕"
-1.32351 -0.00376429 "↕"
-1.18055 -0.00945055 "↕"
-1.21262 -0.00915684 "↕"
-0.0730219 -0.000448978 "↕"
-0.0730219 -0.000448978 "↕"
-0.0730219 -0.000448978 "↕"
2.83288 0.00111238 "↕"
2.81682 0.0011175 "↕"
2.80077 0.00105576 "↕"
2.80077 0.00105576 "↕"
2.80077 0.00105576 "↕"
2.80077 0.00105576 "↕"
2.86649 0.00111165 "↕"
1.94716 0.00218698 "↕"
2.0358 0.00199786 "↕"
2.05704 0.00192445 "↕"
2.0358 0.00199786 "↕"
2.0358 0.00199786 "↕"
2.0358 0.00199786 "↕"
1.81408 0.00274815 "↕"
1.9215 0.00227963 "↕"
2.25189 0.00131866 "↕"
2.25189 0.00131866 "↕"
2.25189 0.00131866 "↕"
2.25189 0.00131866 "↕"
2.25189 0.00131866 "↕"
1.66911 0.00298752 "↕"
1.64827 0.00319727 "↕"
3.05251 0.0011008 "↕"
3.03292 0.00103416 "↕"
2.96022 0.00101153 "↕"
2.96022 0.00101153 "↕"
2.96022 0.00101153 "↕"
2.96022 0.00101153 "↕"
1.81408 0.00274815 "↕"
1.79286 0.00279622 "↕"
2.40945 0.00135111 "↕"
2.43152 0.00132225 "↕"
2.43152 0.00132225 "↕"
2.16655 0.00163779 "↕"
-1.88464 0.00245739 "↕"
-1.85848 0.00248565 "↕"
-1.85848 0.00248565 "↕"
-1.85848 0.00248565 "↕"
-2.61228 0.0011512 "↕"
-2.63635 0.0011608 "↕"
-2.43983 0.00131 "↕"
-2.42437 0.00124556 "↕"
-2.40891 0.00130989 "↕"
-2.40891 0.00130989 "↕"
-2.40891 0.00130989 "↕"
-2.83482 0.00109066 "↕"
-2.26533 0.00140642 "↕"
-2.26533 0.00140642 "↕"
-2.26533 0.00140642 "↕"
-2.26533 0.00140642 "↕"
-2.26533 0.00140642 "↕"
-2.34944 0.00136961 "↕"
-2.34944 0.00136961 "↕"
-2.46126 0.00127796 "↕"
-2.48131 0.00122965 "↕"
-2.50137 0.00123276 "↕"
-2.50137 0.00123276 "↕"
-2.52331 0.00123586 "↕"
-2.52331 0.00123586 "↕"
-2.52331 0.00123586 "↕"
-2.75061 0.00110205 "↕"
-2.79992 0.00108569 "↕"
-2.79992 0.00108569 "↕"
-2.79992 0.00108569 "↕"
-1.8011 0.00281185 "↕"
-1.73947 0.00289022 "↕"
-1.73947 0.00289022 "↕"
-2.26533 0.00140642 "↕"
-2.20755 0.00161561 "↕"
-2.20755 0.00161561 "↕"
-2.18423 0.0016352 "↕"
-2.18423 0.0016352 "↕"
-1.85848 0.00248565 "↕"
-1.85848 0.00248565 "↕"
1.18805 -0.00924683 "↕"
1.21865 -0.00897192 "↕"
1.18805 -0.00924683 "↕"
1.21865 -0.00897192 "↕"
1.12775 -0.00852069 "↕"
1.12775 -0.00852069 "↕"
0.115442 -0.000421891 "↕"
0.0750029 -0.000472752 "↕"
0.115442 -0.000421891 "↕"
0.115442 -0.000421891 "↕"
0.115442 -0.000421891 "↕"
0.826655 -0.000891616 "↕"
0.992917 -0.00295253 "↕"
0.2558 -0.000485781 "↕"
0.2558 -0.000485781 "↕"
0.2558 -0.000485781 "↕"
0.317618 -0.000433757 "↕"
0.615029 -0.00045676 "↕"
1.52957 0.00329367 "↕"
1.51433 0.00277393 "↕"
1.49908 0.00258071 "↕"
1.49908 0.00258071 "↕"
1.49908 0.00258071 "↕"
1.51433 0.00277393 "↕"
1.51433 0.00277393 "↕"
1.51433 0.00277393 "↕"
1.52957 0.00329367 "↕"
1.52957 0.00329367 "↕"
1.52957 0.00329367 "↕"
1.52957 0.00329367 "↕"
1.41853 0.00115999 "↕"
1.39457 0.000504385 "↕"
1.3706 -0.000925243 "↕"
1.3706 -0.000925243 "↕"
0.0750029 -0.000472752 "↕"
0.0750029 -0.000472752 "↕"
0.0750029 -0.000472752 "↕"
-1.45843 0.00230122 "↕"
-1.45843 0.00230122 "↕"
-1.45843 0.00230122 "↕"
-1.45843 0.00230122 "↕"
-0.384721 -0.000375694 "↕"
-0.384721 -0.000375694 "↕"
-0.475942 -0.00040652 "↕"
-0.450245 -0.00045491 "↕"
-0.584155 -0.000474861 "↕"
-0.561551 -0.000472719 "↕"
-0.538949 -0.000403885 "↕"
-0.538949 -0.000403885 "↕"
-0.538949 -0.000403885 "↕"
-0.897076 -0.00147509 "↕"
-0.920518 -0.00157011 "↕"
-0.943961 -0.00208579 "↕"
-0.943961 -0.00208579 "↕"
-0.943961 -0.00208579 "↕"
-1.45843 0.00230122 "↕"
-1.47809 0.00243311 "↕"
-1.45843 0.00230122 "↕"
-1.45843 0.00230122 "↕"
-1.45843 0.00230122 "↕"
-1.45843 0.00230122 "↕"
-0.714208 -0.000612545 "↕"
-0.739287 -0.000617097 "↕"
-0.764366 -0.000647833 "↕"
-0.764366 -0.000647833 "↕"
-1.28561 -0.00637095 "↕"
-1.32351 -0.00376429 "↕"
-1.32351 -0.00376429 "↕"
-1.32351 -0.00376429 "↕"
-1.28561 -0.00637095 "↕"
-1.28561 -0.00637095 "↕"
-1.10406 -0.00767242 "↕"
-1.10406 -0.00767242 "↕"
-1.10406 -0.00767242 "↕"
-1.12434 -0.00834505 "↕"
-1.12434 -0.00834505 "↕"
-1.12434 -0.00834505 "↕"
-1.12434 -0.00834505 "↕"
-1.10406 -0.00767242 "↕"
-1.12434 -0.00834505 "↕"
-1.12434 -0.00834505 "↕"
-1.12434 -0.00834505 "↕"
-1.12434 -0.00834505 "↕"
-0.992929 -0.00280802 "↕"
-0.943961 -0.00208579 "↕"
-0.943961 -0.00208579 "↕"
-0.124626 -0.000453809 "↕"
-0.124626 -0.000453809 "↕"
-0.0988241 -0.000441169 "↕"
-0.0730219 -0.000448978 "↕"
-0.206157 -0.000569421 "↕"
-0.206157 -0.000569421 "↕"
-0.206157 -0.000569421 "↕"
-0.230677 -0.000456428 "↕"
-0.230677 -0.000456428 "↕"
-0.230677 -0.000456428 "↕"
-0.230677 -0.000456428 "↕"
-0.206157 -0.000569421 "↕"
-0.206157 -0.000569421 "↕"
-0.206157 -0.000569421 "↕"
-0.206157 -0.000569421 "↕"
2.80077 0.00105576 "↕"
2.72914 0.00114026 "↕"
2.70727 0.00108925 "↕"
2.68539 0.00115569 "↕"
2.68539 0.00115569 "↕"
2.66322 0.00113842 "↕"
2.63941 0.00111789 "↕"
2.08901 0.0018524 "↕"
2.05704 0.00192445 "↕"
2.05704 0.00192445 "↕"
1.9215 0.00227963 "↕"
1.94716 0.00218698 "↕"
1.94716 0.00218698 "↕"
2.16655 0.00163779 "↕"
2.16655 0.00163779 "↕"
2.16655 0.00163779 "↕"
1.6115 0.00323817 "↕"
1.57515 0.00306885 "↕"
1.57515 0.00306885 "↕"
1.74914 0.00286007 "↕"
1.74914 0.00286007 "↕"
2.43152 0.00132225 "↕"
2.45378 0.00124581 "↕"
2.25189 0.00131866 "↕"
2.25189 0.00131866 "↕"
-1.92766 0.00228145 "↕"
-1.92766 0.00228145 "↕"
[truncated: 186 more rows]
