# Supplementary material for: Geometry can provide long-range mechanical guidance for embryogenesis
Source: PLoS Comput Biol. 2017 Mar 27;13(3):e1005443. doi: 10.1371/journal.pcbi.1005443 (PMC5386319; doi:10.1371/journal.pcbi.1005443)
Supplement: S9 Table — The first column contains the abcissae and the second the ordinates, curve 0 can be ignored, other curves are in the same order as in the figure caption. (CSV) [file pcbi.1005443.s012.csv]

# Curve 0 of 4	100 points
# x y type
-250 0 i
-245.152 0 i
-240.303 0 i
-235.455 0 i
-230.606 0 i
-225.758 0 i
-220.909 0 i
-216.061 0 i
-211.212 0 i
-206.364 0 i
-201.515 0 i
-196.667 0 i
-191.818 0 i
-186.97 0 i
-182.121 0 i
-177.273 0 i
-172.424 0 i
-167.576 0 i
-162.727 0 i
-157.879 0 i
-153.03 0 i
-148.182 0 i
-143.333 0 i
-138.485 0 i
-133.636 0 i
-128.788 0 i
-123.939 0 i
-119.091 0 i
-114.242 0 i
-109.394 0 i
-104.545 0 i
-99.697 0 i
-94.8485 0 i
-90 0 i
-85.1515 0 i
-80.303 0 i
-75.4545 0 i
-70.6061 0 i
-65.7576 0 i
-60.9091 0 i
-56.0606 0 i
-51.2121 0 i
-46.3636 0 i
-41.5152 0 i
-36.6667 0 i
-31.8182 0 i
-26.9697 0 i
-22.1212 0 i
-17.2727 0 i
-12.4242 0 i
-7.57576 0 i
-2.72727 0 i
2.12121 0 i
6.9697 0 i
11.8182 0 i
16.6667 0 i
21.5152 0 i
26.3636 0 i
31.2121 0 i
36.0606 0 i
40.9091 0 i
45.7576 0 i
50.6061 0 i
55.4545 0 i
60.303 0 i
65.1515 0 i
70 0 i
74.8485 0 i
79.697 0 i
84.5455 0 i
89.3939 0 i
94.2424 0 i
99.0909 0 i
103.939 0 i
108.788 0 i
113.636 0 i
118.485 0 i
123.333 0 i
128.182 0 i
133.03 0 i
137.879 0 i
142.727 0 i
147.576 0 i
152.424 0 i
157.273 0 i
162.121 0 i
166.97 0 i
171.818 0 i
176.667 0 i
181.515 0 i
186.364 0 i
191.212 0 i
196.061 0 i
200.909 0 i
205.758 0 i
210.606 0 i
215.455 0 i
220.303 0 i
225.152 0 i
230 0 i
# Curve 1 of 4	982559 points
# x y label type
235.021 -0.0224188 "↔"
233.324 -0.0372414 "↔"
116.512 0.0418157 "↔"
107.819 0.041987 "↔"
107.819 0.041987 "↔"
107.819 0.041987 "↔"
81.6679 0.041032 "↔"
85.866 0.0403929 "↔"
85.866 0.0403929 "↔"
93.4255 0.0412338 "↔"
90.0219 0.0410151 "↔"
90.0219 0.0410151 "↔"
90.0219 0.0410151 "↔"
52.7171 0.0428998 "↔"
47.4535 0.0431097 "↔"
47.4535 0.0431097 "↔"
47.4535 0.0431097 "↔"
150.147 0.0390692 "↔"
151.296 0.0374047 "↔"
155.199 0.0351177 "↔"
155.199 0.0351177 "↔"
-178.472 3.54016e-09 "↔"
-177.724 2.02546e-09 "↔"
-137.763 -2.64311e-07 "↔"
-138.564 -1.37472e-06 "↔"
-139.376 7.02814e-07 "↔"
-139.29 -5.0592e-08 "↔"
-140.026 9.45254e-07 "↔"
-140.026 9.45254e-07 "↔"
-140.026 9.45254e-07 "↔"
-139.942 1.98891e-06 "↔"
-139.942 1.98891e-06 "↔"
-139.942 1.98891e-06 "↔"
-139.942 1.98891e-06 "↔"
-213.442 -6.75076e-10 "↔"
-163.88 -2.17713e-09 "↔"
-163.88 -2.17713e-09 "↔"
-163.88 -2.17713e-09 "↔"
-163.88 -2.17713e-09 "↔"
-240.632 -2.45227e-10 "↔"
-241.501 1.41322e-09 "↔"
-241.501 1.41322e-09 "↔"
-231.825 3.3589e-09 "↔"
-41.1588 -0.0192183 "↔"
-41.1588 -0.0192183 "↔"
-41.1588 -0.0192183 "↔"
-45.9665 -0.0291015 "↔"
-45.9665 -0.0291015 "↔"
-45.9665 -0.0291015 "↔"
-45.9665 -0.0291015 "↔"
-89.1427 -0.064068 "↔"
-87.8515 -0.06596 "↔"
-85.9704 -0.0677925 "↔"
-84.6729 -0.0691102 "↔"
-82.7829 -0.0703311 "↔"
-81.4792 -0.0711328 "↔"
-81.4792 -0.0711328 "↔"
-81.4792 -0.0711328 "↔"
-79.5804 -0.0716267 "↔"
-79.5804 -0.0716267 "↔"
-79.5804 -0.0716267 "↔"
-79.5804 -0.0716267 "↔"
243.278 -0.040885 "↔"
242.478 -0.0333728 "↔"
241.644 -0.0141157 "↔"
241.644 -0.0141157 "↔"
74.7065 0.0413707 "↔"
80.3683 0.0400605 "↔"
63.1916 0.0420919 "↔"
235.224 -0.0242623 "↔"
233.537 -0.0255465 "↔"
233.537 -0.0255465 "↔"
233.039 -0.0154718 "↔"
233.039 -0.0154718 "↔"
233.039 -0.0154718 "↔"
207.233 -0.0294631 "↔"
145.987 0.0408313 "↔"
150.99 0.0373992 "↔"
155.885 0.0334947 "↔"
155.885 0.0334947 "↔"
153.295 0.0353787 "↔"
153.295 0.0353787 "↔"
153.295 0.0353787 "↔"
138.693 0.0412563 "↔"
133.732 0.0424932 "↔"
128.683 0.0437261 "↔"
-0.436041 0.036331 "↔"
-6.22298 0.0324849 "↔"
-11.6411 0.028095 "↔"
-17.4213 0.0215523 "↔"
-17.4213 0.0215523 "↔"
-17.4213 0.0215523 "↔"
18.2497 0.0428721 "↔"
11.3494 0.0408491 "↔"
4.44032 0.0378655 "↔"
-0.436041 0.036331 "↔"
-0.436041 0.036331 "↔"
-0.436041 0.036331 "↔"
-0.436041 0.036331 "↔"
235.882 -0.0489242 "↔"
235.882 -0.0489242 "↔"
235.882 -0.0489242 "↔"
235.021 -0.0224188 "↔"
235.021 -0.0224188 "↔"
235.021 -0.0224188 "↔"
235.021 -0.0224188 "↔"
235.021 -0.0224188 "↔"
231.132 -0.05342 "↔"
232.977 -0.0409658 "↔"
233.324 -0.0372414 "↔"
233.324 -0.0372414 "↔"
233.324 -0.0372414 "↔"
235.021 -0.0224188 "↔"
235.021 -0.0224188 "↔"
235.021 -0.0224188 "↔"
235.021 -0.0224188 "↔"
213.108 -0.0525451 "↔"
210.674 -0.0104715 "↔"
209.336 -0.012152 "↔"
207.919 -0.0364892 "↔"
207.919 -0.0364892 "↔"
207.919 -0.0364892 "↔"
207.919 -0.0364892 "↔"
122.688 0.0443085 "↔"
121.564 0.044543 "↔"
116.512 0.0418157 "↔"
116.512 0.0418157 "↔"
136.1 0.0435907 "↔"
131.291 0.0441525 "↔"
131.291 0.0441525 "↔"
127.561 0.0426341 "↔"
127.561 0.0426341 "↔"
127.561 0.0426341 "↔"
66.3758 0.0409755 "↔"
61.1721 0.0424443 "↔"
66.3758 0.0409755 "↔"
66.3758 0.0409755 "↔"
66.3758 0.0409755 "↔"
66.3758 0.0409755 "↔"
164.859 0.0278073 "↔"
164.859 0.0278073 "↔"
164.859 0.0278073 "↔"
164.859 0.0278073 "↔"
200.854 -0.0120695 "↔"
204.025 -0.0252387 "↔"
201.763 -0.0238336 "↔"
201.763 -0.0238336 "↔"
204.898 -0.0367164 "↔"
204.898 -0.0367164 "↔"
204.898 -0.0367164 "↔"
207.919 -0.0364892 "↔"
207.919 -0.0364892 "↔"
207.919 -0.0364892 "↔"
207.919 -0.0364892 "↔"
189.544 -0.00967236 "↔"
193.242 -0.0203262 "↔"
193.242 -0.0203262 "↔"
193.242 -0.0203262 "↔"
193.242 -0.0203262 "↔"
-137.763 -2.64311e-07 "↔"
-138.564 -1.37472e-06 "↔"
-139.29 -5.0592e-08 "↔"
-139.942 1.98891e-06 "↔"
-137.613 3.06287e-07 "↔"
-138.421 -2.35648e-07 "↔"
-139.155 3.88124e-08 "↔"
-139.155 3.88124e-08 "↔"
-137.459 1.43464e-07 "↔"
-138.275 1.31845e-07 "↔"
-138.275 1.31845e-07 "↔"
-138.275 1.31845e-07 "↔"
-137.302 1.97384e-06 "↔"
-137.302 1.97384e-06 "↔"
-137.302 1.97384e-06 "↔"
-137.302 1.97384e-06 "↔"
-219.298 8.12071e-10 "↔"
-221.586 -4.87201e-10 "↔"
-221.586 -4.87201e-10 "↔"
-221.586 -4.87201e-10 "↔"
-219.177 9.55345e-10 "↔"
-219.177 9.55345e-10 "↔"
-219.177 9.55345e-10 "↔"
-219.177 9.55345e-10 "↔"
-204.26 3.09311e-09 "↔"
-197.832 5.10414e-10 "↔"
-196.323 -1.29746e-09 "↔"
-194.788 -2.41836e-09 "↔"
-196.314 -4.21494e-10 "↔"
-194.79 -3.023e-09 "↔"
-193.241 -3.01458e-09 "↔"
-193.241 -3.01458e-09 "↔"
-193.199 -1.72593e-09 "↔"
-193.199 -1.72593e-09 "↔"
-193.199 -1.72593e-09 "↔"
-219.298 8.12071e-10 "↔"
-219.177 9.55345e-10 "↔"
-217.142 5.95929e-10 "↔"
-217.091 1.07656e-09 "↔"
-214.781 3.12031e-10 "↔"
-204.26 3.09311e-09 "↔"
-204.084 1.21829e-09 "↔"
-201.92 2.1747e-09 "↔"
-217.142 5.95929e-10 "↔"
-214.781 3.12031e-10 "↔"
-214.488 1.0845e-09 "↔"
-212.033 2.46048e-10 "↔"
-212.033 2.46048e-10 "↔"
-211.698 -2.40247e-10 "↔"
-211.698 -2.40247e-10 "↔"
-211.698 -2.40247e-10 "↔"
-157.287 -8.56105e-09 "↔"
-157.8 -6.69456e-09 "↔"
-158.307 -1.01139e-08 "↔"
-158.821 -9.91966e-09 "↔"
-159.333 -7.26848e-09 "↔"
-159.333 -7.26848e-09 "↔"
-160.345 -5.37356e-09 "↔"
-160.345 -5.37356e-09 "↔"
-160.345 -5.37356e-09 "↔"
-161.344 -5.29695e-09 "↔"
-161.344 -5.29695e-09 "↔"
-161.344 -5.29695e-09 "↔"
-161.344 -5.29695e-09 "↔"
-166.094 -6.20788e-09 "↔"
-166.228 -8.94235e-09 "↔"
-167.838 -3.34842e-09 "↔"
-167.984 -3.15677e-09 "↔"
-167.984 -3.15677e-09 "↔"
-169.554 -1.63422e-09 "↔"
-169.712 -3.02345e-09 "↔"
-169.712 -3.02345e-09 "↔"
-169.712 -3.02345e-09 "↔"
-171.412 -6.08174e-09 "↔"
-171.412 -6.08174e-09 "↔"
-171.412 -6.08174e-09 "↔"
-171.412 -6.08174e-09 "↔"
-230.782 -4.1422e-10 "↔"
-225.559 3.57347e-10 "↔"
-227.404 2.29642e-09 "↔"
-229.145 2.24627e-09 "↔"
-230.782 -4.1422e-10 "↔"
-230.782 -4.1422e-10 "↔"
-230.782 -4.1422e-10 "↔"
-230.782 -4.1422e-10 "↔"
-230.782 -4.1422e-10 "↔"
-228.723 1.2246e-09 "↔"
-108.581 -0.017141 "↔"
-105.033 -0.027434 "↔"
-106.21 -0.0241517 "↔"
-107.392 -0.0213522 "↔"
-108.581 -0.017141 "↔"
-105.816 -0.025608 "↔"
-106.998 -0.0229649 "↔"
-108.187 -0.0181461 "↔"
-108.187 -0.0181461 "↔"
-106.602 -0.0247225 "↔"
-107.79 -0.0203582 "↔"
-107.79 -0.0203582 "↔"
-107.79 -0.0203582 "↔"
-107.39 -0.0241944 "↔"
-107.39 -0.0241944 "↔"
-107.39 -0.0241944 "↔"
-107.39 -0.0241944 "↔"
-202.154 2.12592e-09 "↔"
-200.68 1.18902e-09 "↔"
-203.958 3.55201e-09 "↔"
-203.958 3.55201e-09 "↔"
-191.937 -4.49875e-10 "↔"
-213.442 -6.75076e-10 "↔"
-212.413 2.43869e-09 "↔"
-228.625 5.89559e-09 "↔"
-227.48 3.1019e-09 "↔"
-226.265 2.44077e-09 "↔"
-237.23 3.01162e-10 "↔"
-238.938 2.41365e-09 "↔"
-238.938 2.41365e-09 "↔"
63.1916 0.0420919 "↔"
56.5784 0.0422176 "↔"
237.261 -0.0151943 "↔"
237.093 -0.00339213 "↔"
235.575 -0.0139628 "↔"
194.787 -0.0188609 "↔"
195.619 -0.0261217 "↔"
195.619 -0.0261217 "↔"
194.787 -0.0188609 "↔"
198.944 -0.0253192 "↔"
198.153 -0.02261 "↔"
198.153 -0.02261 "↔"
202.153 -0.0265041 "↔"
202.153 -0.0265041 "↔"
203.098 -0.0324933 "↔"
206.406 -0.0314413 "↔"
206.406 -0.0314413 "↔"
206.406 -0.0314413 "↔"
207.233 -0.0294631 "↔"
207.233 -0.0294631 "↔"
207.233 -0.0294631 "↔"
207.233 -0.0294631 "↔"
170.831 0.0233367 "↔"
174.42 0.0138632 "↔"
171.459 0.0197779 "↔"
175.012 0.00964003 "↔"
175.012 0.00964003 "↔"
175.012 0.00964003 "↔"
170.831 0.0233367 "↔"
171.459 0.0197779 "↔"
167.33 0.022267 "↔"
167.996 0.0204037 "↔"
164.456 0.0236595 "↔"
184.143 -0.00316299 "↔"
187.8 -0.0100642 "↔"
191.348 -0.0152774 "↔"
194.787 -0.0188609 "↔"
128.683 0.0437261 "↔"
99.7613 0.0408831 "↔"
93.3754 0.0408938 "↔"
86.9111 0.0405733 "↔"
80.3683 0.0400605 "↔"
-242.87 2.1718e-09 "↔"
-243.455 5.74409e-10 "↔"
244.698 -0.0248642 "↔"
243.278 -0.040885 "↔"
241.035 0.0481141 "↔"
242.39 -0.0438725 "↔"
240.71 -0.0382509 "↔"
239.124 -0.0456253 "↔"
238.703 0.0168327 "↔"
238.703 0.0168327 "↔"
238.703 0.0168327 "↔"
240.71 -0.0382509 "↔"
239.124 -0.0456253 "↔"
241.035 0.0481141 "↔"
-24.2227 0.0122828 "↔"
-20.1635 0.0180409 "↔"
-15.6678 0.0236479 "↔"
-15.6678 0.0236479 "↔"
-15.6678 0.0236479 "↔"
214.569 -0.0389438 "↔"
213.108 -0.0525451 "↔"
213.108 -0.0525451 "↔"
213.108 -0.0525451 "↔"
227.744 -0.0386783 "↔"
225.835 -0.0423186 "↔"
223.807 -0.0381857 "↔"
223.807 -0.0381857 "↔"
98.2102 0.0396502 "↔"
93.4255 0.0412338 "↔"
93.4255 0.0412338 "↔"
93.4255 0.0412338 "↔"
98.2102 0.0396502 "↔"
103.043 0.040566 "↔"
107.819 0.041987 "↔"
81.6679 0.041032 "↔"
76.6082 0.0405407 "↔"
71.5109 0.041095 "↔"
66.3758 0.0409755 "↔"
80.8843 0.0406251 "↔"
81.6679 0.041032 "↔"
80.8843 0.0406251 "↔"
85.866 0.0403929 "↔"
90.0219 0.0410151 "↔"
27.1147 0.0435741 "↔"
27.1147 0.0435741 "↔"
41.7701 0.0432388 "↔"
47.4535 0.0431097 "↔"
164.859 0.0278073 "↔"
164.859 0.0278073 "↔"
164.859 0.0278073 "↔"
164.859 0.0278073 "↔"
163.5 0.0312315 "↔"
164.859 0.0278073 "↔"
167.418 0.0259327 "↔"
167.418 0.0259327 "↔"
164.859 0.0278073 "↔"
155.199 0.0351177 "↔"
159.392 0.0309609 "↔"
163.5 0.0312315 "↔"
163.5 0.0312315 "↔"
185.621 -0.000374154 "↔"
183.746 0.000112695 "↔"
187.624 -0.00500573 "↔"
191.384 -0.0109328 "↔"
189.544 -0.00967236 "↔"
189.544 -0.00967236 "↔"
189.544 -0.00967236 "↔"
193.242 -0.0203262 "↔"
193.242 -0.0203262 "↔"
193.242 -0.0203262 "↔"
193.242 -0.0203262 "↔"
193.242 -0.0203262 "↔"
191.384 -0.0109328 "↔"
193.242 -0.0203262 "↔"
-73.561 -0.0704732 "↔"
-76.1379 -0.0718375 "↔"
-78.7066 -0.0720194 "↔"
-81.2672 -0.0712482 "↔"
-81.2672 -0.0712482 "↔"
-81.2672 -0.0712482 "↔"
-81.2672 -0.0712482 "↔"
-73.561 -0.0704732 "↔"
-76.3423 -0.071595 "↔"
-238.827 1.20115e-09 "↔"
-238.345 8.44051e-10 "↔"
-240.19 9.76965e-10 "↔"
-209.053 -8.93935e-10 "↔"
-209.053 -8.93935e-10 "↔"
-206.702 1.6226e-11 "↔"
-206.702 1.6226e-11 "↔"
-206.702 1.6226e-11 "↔"
-204.26 3.09311e-09 "↔"
-204.26 3.09311e-09 "↔"
-204.26 3.09311e-09 "↔"
-204.26 3.09311e-09 "↔"
-121.819 2.53198e-05 "↔"
-121.814 -5.0215e-06 "↔"
-121.805 2.08996e-06 "↔"
-121.792 -2.10725e-06 "↔"
-121.804 3.14905e-06 "↔"
-121.796 4.44159e-08 "↔"
-121.783 -1.46428e-06 "↔"
-121.783 -1.46428e-06 "↔"
-121.786 1.37921e-06 "↔"
-121.775 -6.23217e-07 "↔"
-121.775 -6.23217e-07 "↔"
-121.775 -6.23217e-07 "↔"
-121.766 1.28673e-06 "↔"
-121.766 1.28673e-06 "↔"
-121.766 1.28673e-06 "↔"
-121.766 1.28673e-06 "↔"
-111.809 0.00439577 "↔"
-112.258 -0.00173294 "↔"
-112.705 -0.0110421 "↔"
-113.15 -0.0166072 "↔"
-112.663 -0.00587044 "↔"
-113.108 -0.0128241 "↔"
-113.552 -0.0163207 "↔"
-113.552 -0.0163207 "↔"
-113.508 -0.0143909 "↔"
-113.95 -0.0141343 "↔"
-113.95 -0.0141343 "↔"
-113.95 -0.0141343 "↔"
-114.345 -0.0136287 "↔"
-114.345 -0.0136287 "↔"
-114.345 -0.0136287 "↔"
-114.345 -0.0136287 "↔"
-114.668 -0.00316982 "↔"
-230.782 -4.1422e-10 "↔"
-230.782 -4.1422e-10 "↔"
-230.782 -4.1422e-10 "↔"
-230.782 -4.1422e-10 "↔"
-234.091 -4.15127e-09 "↔"
-28.6035 0.00490537 "↔"
-32.544 -0.00185721 "↔"
-32.544 -0.00185721 "↔"
-24.2227 0.0122828 "↔"
-37.5005 -0.0119312 "↔"
-32.544 -0.00185721 "↔"
-73.561 -0.0704732 "↔"
-70.0608 -0.0686081 "↔"
-66.5438 -0.0651397 "↔"
-64.1761 -0.0620137 "↔"
-64.1761 -0.0620137 "↔"
-64.1761 -0.0620137 "↔"
-63.01 -0.0602572 "↔"
-63.01 -0.0602572 "↔"
-63.01 -0.0602572 "↔"
-63.01 -0.0602572 "↔"
-73.561 -0.0704732 "↔"
-70.0608 -0.0686081 "↔"
-66.5438 -0.0651397 "↔"
-63.01 -0.0602572 "↔"
-213.442 -6.75076e-10 "↔"
-121.75 -2.0845e-05 "↔"
-121.723 1.79857e-06 "↔"
-121.695 -1.26861e-06 "↔"
-121.665 6.28962e-06 "↔"
-121.739 -6.80974e-06 "↔"
-121.711 1.52811e-06 "↔"
-121.682 -2.28793e-07 "↔"
-121.682 -2.28793e-07 "↔"
-121.728 -5.28981e-06 "↔"
-121.699 1.06804e-06 "↔"
-121.699 1.06804e-06 "↔"
-121.699 1.06804e-06 "↔"
-121.715 -1.22418e-06 "↔"
-121.715 -1.22418e-06 "↔"
-121.715 -1.22418e-06 "↔"
-121.715 -1.22418e-06 "↔"
-121.75 -2.0845e-05 "↔"
-121.772 -2.61275e-06 "↔"
-121.793 -1.70196e-05 "↔"
-121.813 8.09489e-05 "↔"
-121.768 5.39961e-06 "↔"
-121.788 -1.26805e-05 "↔"
-121.806 4.69332e-05 "↔"
-121.806 4.69332e-05 "↔"
-121.781 -7.14746e-06 "↔"
-121.799 4.03653e-05 "↔"
-121.799 4.03653e-05 "↔"
-121.799 4.03653e-05 "↔"
-121.791 0.000221961 "↔"
-121.791 0.000221961 "↔"
-121.791 0.000221961 "↔"
-121.791 0.000221961 "↔"
-94.8039 -0.0541752 "↔"
-95.401 -0.0526847 "↔"
-96.8356 -0.0496778 "↔"
-96.8356 -0.0496778 "↔"
-100.492 -0.0399192 "↔"
-98.8022 -0.0444649 "↔"
-98.8022 -0.0444649 "↔"
-97.1052 -0.0487032 "↔"
-97.1052 -0.0487032 "↔"
-97.1052 -0.0487032 "↔"
-95.401 -0.0526847 "↔"
-95.401 -0.0526847 "↔"
-95.401 -0.0526847 "↔"
-95.401 -0.0526847 "↔"
-199.074 1.23098e-09 "↔"
-199.9 1.36819e-09 "↔"
-200.68 1.18902e-09 "↔"
-202.154 2.12592e-09 "↔"
-202.154 2.12592e-09 "↔"
-213.442 -6.75076e-10 "↔"
-217.501 3.29419e-09 "↔"
-218.471 -8.71671e-10 "↔"
-222.303 2.49584e-09 "↔"
-218.471 -8.71671e-10 "↔"
-221.365 1.04987e-09 "↔"
-222.303 2.49584e-09 "↔"
-222.303 2.49584e-09 "↔"
-222.303 2.49584e-09 "↔"
-213.442 -6.75076e-10 "↔"
-154.987 -6.28234e-09 "↔"
-153.913 2.62313e-09 "↔"
-152.814 2.38243e-09 "↔"
-151.689 5.3745e-09 "↔"
-154.114 5.69032e-10 "↔"
-153.025 3.24879e-10 "↔"
-151.911 6.223e-09 "↔"
-151.911 6.223e-09 "↔"
-152.123 3.89913e-09 "↔"
-152.123 3.89913e-09 "↔"
-152.123 3.89913e-09 "↔"
-243.683 -5.91651e-10 "↔"
-241.501 1.41322e-09 "↔"
-243.683 -5.91651e-10 "↔"
-243.683 -5.91651e-10 "↔"
-243.683 -5.91651e-10 "↔"
-231.825 3.3589e-09 "↔"
-230.826 5.04716e-09 "↔"
-229.759 6.39262e-09 "↔"
-228.625 5.89559e-09 "↔"
-228.625 5.89559e-09 "↔"
-228.625 5.89559e-09 "↔"
-228.625 5.89559e-09 "↔"
-228.625 5.89559e-09 "↔"
-231.825 3.3589e-09 "↔"
-230.826 5.04716e-09 "↔"
-229.759 6.39262e-09 "↔"
-228.625 5.89559e-09 "↔"
-192.544 -1.96554e-09 "↔"
-191.937 -4.49875e-10 "↔"
-189.89 2.18292e-09 "↔"
-189.89 2.18292e-09 "↔"
-185.459 1.82273e-09 "↔"
-183.22 -2.60684e-10 "↔"
-180.94 -2.64466e-10 "↔"
-178.618 -4.80461e-10 "↔"
-183.677 -3.10391e-10 "↔"
-181.413 -4.35624e-10 "↔"
-163.88 -2.17713e-09 "↔"
-165.9 -9.37058e-10 "↔"
-26.5709 0.00884439 "↔"
-32.538 -0.00169947 "↔"
-45.9665 -0.0291015 "↔"
-49.3151 -0.0356645 "↔"
-68.8327 -0.0671965 "↔"
-78.2127 -0.07203 "↔"
-78.2127 -0.07203 "↔"
-81.4792 -0.0711328 "↔"
-78.9007 -0.0718535 "↔"
-78.9007 -0.0718535 "↔"
-78.9007 -0.0718535 "↔"
-79.5804 -0.0716267 "↔"
-79.5804 -0.0716267 "↔"
-79.5804 -0.0716267 "↔"
-79.5804 -0.0716267 "↔"
213.92 -0.0268625 "↔"
214.706 -0.0311616 "↔"
217.494 -0.0492033 "↔"
217.494 -0.0492033 "↔"
217.494 -0.0492033 "↔"
218.205 -0.0582734 "↔"
218.205 -0.0582734 "↔"
218.205 -0.0582734 "↔"
218.205 -0.0582734 "↔"
218.205 -0.0582734 "↔"
219.93 -0.0467907 "↔"
219.93 -0.0467907 "↔"
221.566 -0.04384 "↔"
221.566 -0.04384 "↔"
221.566 -0.04384 "↔"
223.113 -0.0136868 "↔"
223.113 -0.0136868 "↔"
223.113 -0.0136868 "↔"
223.113 -0.0136868 "↔"
218.205 -0.0582734 "↔"
223.113 -0.0136868 "↔"
239.486 -0.0141778 "↔"
239.019 -0.022391 "↔"
241.644 -0.0141157 "↔"
80.3683 0.0400605 "↔"
86.9111 0.0405733 "↔"
93.3754 0.0408938 "↔"
99.7613 0.0408831 "↔"
80.3683 0.0400605 "↔"
223.113 -0.0136868 "↔"
223.113 -0.0136868 "↔"
223.113 -0.0136868 "↔"
223.113 -0.0136868 "↔"
237.261 -0.0151943 "↔"
239.019 -0.022391 "↔"
239.019 -0.022391 "↔"
239.486 -0.0141778 "↔"
239.486 -0.0141778 "↔"
239.486 -0.0141778 "↔"
231.534 -0.0593713 "↔"
230.484 -0.0323011 "↔"
228.368 -0.041908 "↔"
227.604 -0.0568669 "↔"
226.66 -0.0624732 "↔"
225.648 -0.0495259 "↔"
223.113 -0.0136868 "↔"
223.113 -0.0136868 "↔"
223.113 -0.0136868 "↔"
223.113 -0.0136868 "↔"
233.537 -0.0255465 "↔"
233.039 -0.0154718 "↔"
231.534 -0.0593713 "↔"
231.534 -0.0593713 "↔"
231.534 -0.0593713 "↔"
207.233 -0.0294631 "↔"
207.233 -0.0294631 "↔"
207.233 -0.0294631 "↔"
207.233 -0.0294631 "↔"
207.233 -0.0294631 "↔"
211.055 -0.0348305 "↔"
210.257 -0.0349455 "↔"
210.257 -0.0349455 "↔"
213.92 -0.0268625 "↔"
213.158 -0.0375797 "↔"
213.158 -0.0375797 "↔"
213.158 -0.0375797 "↔"
159.512 0.0345786 "↔"
163.463 0.0281639 "↔"
167.33 0.022267 "↔"
167.33 0.022267 "↔"
160.539 0.03222 "↔"
164.456 0.0236595 "↔"
164.456 0.0236595 "↔"
164.456 0.0236595 "↔"
159.512 0.0345786 "↔"
160.539 0.03222 "↔"
155.885 0.0334947 "↔"
156.951 0.0312265 "↔"
153.295 0.0353787 "↔"
128.683 0.0437261 "↔"
125.699 0.0435501 "↔"
120.293 0.0423567 "↔"
117.21 0.0433583 "↔"
117.21 0.0433583 "↔"
117.21 0.0433583 "↔"
128.683 0.0437261 "↔"
125.699 0.0435501 "↔"
99.7613 0.0408831 "↔"
106.467 0.0404706 "↔"
110.668 0.0412546 "↔"
117.21 0.0433583 "↔"
117.21 0.0433583 "↔"
-0.436041 0.036331 "↔"
-6.22298 0.0324849 "↔"
-6.22298 0.0324849 "↔"
4.44032 0.0378655 "↔"
-0.436041 0.036331 "↔"
18.2497 0.0428721 "↔"
24.0186 0.0431619 "↔"
24.0186 0.0431619 "↔"
31.6519 0.0439244 "↔"
-0.436041 0.036331 "↔"
-0.436041 0.036331 "↔"
-0.436041 0.036331 "↔"
-0.436041 0.036331 "↔"
-0.436041 0.036331 "↔"
145.447 0.0406537 "↔"
140.817 0.0411125 "↔"
136.1 0.0435907 "↔"
238.703 0.0168327 "↔"
235.882 -0.0489242 "↔"
235.021 -0.0224188 "↔"
235.021 -0.0224188 "↔"
235.021 -0.0224188 "↔"
235.021 -0.0224188 "↔"
235.021 -0.0224188 "↔"
235.021 -0.0224188 "↔"
235.021 -0.0224188 "↔"
235.021 -0.0224188 "↔"
231.132 -0.05342 "↔"
229.761 -0.0176219 "↔"
229.761 -0.0176219 "↔"
229.761 -0.0176219 "↔"
207.919 -0.0364892 "↔"
20.9423 0.0423612 "↔"
14.6401 0.0414551 "↔"
8.32769 0.0402609 "↔"
1.96176 0.036721 "↔"
-3.55226 0.0345258 "↔"
-9.06447 0.0303591 "↔"
8.32769 0.0402609 "↔"
1.96176 0.036721 "↔"
1.96176 0.036721 "↔"
20.9423 0.0423612 "↔"
27.1147 0.0435741 "↔"
27.1147 0.0435741 "↔"
27.1147 0.0435741 "↔"
214.569 -0.0389438 "↔"
218.571 -0.0406706 "↔"
216.093 -0.039926 "↔"
221.625 -0.0418228 "↔"
223.807 -0.0381857 "↔"
218.571 -0.0406706 "↔"
220.143 -0.0312812 "↔"
221.625 -0.0418228 "↔"
221.625 -0.0418228 "↔"
221.625 -0.0418228 "↔"
131.291 0.0441525 "↔"
126.466 0.0422668 "↔"
121.564 0.044543 "↔"
121.564 0.044543 "↔"
127.561 0.0426341 "↔"
122.688 0.0443085 "↔"
122.688 0.0443085 "↔"
122.688 0.0443085 "↔"
66.3758 0.0409755 "↔"
66.3758 0.0409755 "↔"
61.1721 0.0424443 "↔"
57.9683 0.0423443 "↔"
52.7171 0.0428998 "↔"
52.7171 0.0428998 "↔"
52.7171 0.0428998 "↔"
81.6679 0.041032 "↔"
76.6082 0.0405407 "↔"
71.5109 0.041095 "↔"
66.3758 0.0409755 "↔"
66.3758 0.0409755 "↔"
66.3758 0.0409755 "↔"
66.3758 0.0409755 "↔"
81.6679 0.041032 "↔"
81.6679 0.041032 "↔"
81.6679 0.041032 "↔"
81.6679 0.041032 "↔"
178.704 0.00585657 "↔"
182.206 0.00180606 "↔"
183.746 0.000112695 "↔"
183.746 0.000112695 "↔"
185.621 -0.000374154 "↔"
185.621 -0.000374154 "↔"
185.621 -0.000374154 "↔"
174.835 0.0151527 "↔"
178.704 0.00585657 "↔"
178.704 0.00585657 "↔"
178.704 0.00585657 "↔"
164.859 0.0278073 "↔"
169.019 0.0219179 "↔"
173.08 0.0162782 "↔"
167.418 0.0259327 "↔"
174.835 0.0151527 "↔"
173.08 0.0162782 "↔"
173.08 0.0162782 "↔"
169.019 0.0219179 "↔"
169.019 0.0219179 "↔"
169.019 0.0219179 "↔"
164.859 0.0278073 "↔"
164.859 0.0278073 "↔"
164.859 0.0278073 "↔"
164.859 0.0278073 "↔"
151.296 0.0374047 "↔"
150.147 0.0390692 "↔"
146.63 0.0386426 "↔"
145.447 0.0406537 "↔"
145.447 0.0406537 "↔"
207.919 -0.0364892 "↔"
206.195 -0.0530414 "↔"
209.336 -0.012152 "↔"
210.674 -0.0104715 "↔"
201.763 -0.0238336 "↔"
204.898 -0.0367164 "↔"
206.195 -0.0530414 "↔"
206.195 -0.0530414 "↔"
206.195 -0.0530414 "↔"
207.919 -0.0364892 "↔"
207.919 -0.0364892 "↔"
207.919 -0.0364892 "↔"
207.919 -0.0364892 "↔"
193.242 -0.0203262 "↔"
195.066 -0.0268787 "↔"
199.161 -0.0167767 "↔"
200.854 -0.0120695 "↔"
200.854 -0.0120695 "↔"
195.066 -0.0268787 "↔"
195.066 -0.0268787 "↔"
195.066 -0.0268787 "↔"
193.242 -0.0203262 "↔"
193.242 -0.0203262 "↔"
193.242 -0.0203262 "↔"
193.242 -0.0203262 "↔"
-137.763 -2.64311e-07 "↔"
-137.613 3.06287e-07 "↔"
-137.459 1.43464e-07 "↔"
-137.302 1.97384e-06 "↔"
-136.845 -8.31775e-07 "↔"
-136.688 -5.4389e-07 "↔"
-136.528 -8.49067e-07 "↔"
-136.528 -8.49067e-07 "↔"
-135.957 1.95194e-06 "↔"
-135.793 -6.92362e-07 "↔"
-135.793 -6.92362e-07 "↔"
-135.793 -6.92362e-07 "↔"
-135.097 -5.68005e-06 "↔"
-135.097 -5.68005e-06 "↔"
-135.097 -5.68005e-06 "↔"
-135.097 -5.68005e-06 "↔"
-225.559 3.57347e-10 "↔"
-225.559 3.57347e-10 "↔"
-225.559 3.57347e-10 "↔"
-225.559 3.57347e-10 "↔"
-219.177 9.55345e-10 "↔"
-221.416 -7.85858e-10 "↔"
-223.544 -9.55111e-10 "↔"
-225.559 3.57347e-10 "↔"
-225.559 3.57347e-10 "↔"
-223.544 -9.55111e-10 "↔"
-223.544 -9.55111e-10 "↔"
-221.586 -4.87201e-10 "↔"
-221.416 -7.85858e-10 "↔"
-221.416 -7.85858e-10 "↔"
-221.416 -7.85858e-10 "↔"
-219.177 9.55345e-10 "↔"
-219.177 9.55345e-10 "↔"
-219.177 9.55345e-10 "↔"
-219.177 9.55345e-10 "↔"
-204.26 3.09311e-09 "↔"
-197.832 5.10414e-10 "↔"
-196.323 -1.29746e-09 "↔"
-194.788 -2.41836e-09 "↔"
-219.177 9.55345e-10 "↔"
-219.177 9.55345e-10 "↔"
-208.822 -2.29157e-10 "↔"
-209.053 -8.93935e-10 "↔"
-206.499 -7.96663e-10 "↔"
-206.702 1.6226e-11 "↔"
-204.084 1.21829e-09 "↔"
-204.084 1.21829e-09 "↔"
-204.084 1.21829e-09 "↔"
-204.26 3.09311e-09 "↔"
-204.26 3.09311e-09 "↔"
-204.26 3.09311e-09 "↔"
-204.26 3.09311e-09 "↔"
-212.033 2.46048e-10 "↔"
-211.698 -2.40247e-10 "↔"
-208.822 -2.29157e-10 "↔"
-208.822 -2.29157e-10 "↔"
-208.822 -2.29157e-10 "↔"
-156.095 -1.75438e-08 "↔"
-155.416 -1.48259e-08 "↔"
-154.728 -1.62119e-08 "↔"
-157.287 -8.56105e-09 "↔"
-156.612 -1.57305e-08 "↔"
-155.929 -1.13287e-08 "↔"
-155.929 -1.13287e-08 "↔"
-157.8 -6.69456e-09 "↔"
-157.121 -1.09098e-08 "↔"
-157.121 -1.09098e-08 "↔"
-157.121 -1.09098e-08 "↔"
-158.307 -1.01139e-08 "↔"
-158.307 -1.01139e-08 "↔"
-158.307 -1.01139e-08 "↔"
-158.307 -1.01139e-08 "↔"
-166.228 -8.94235e-09 "↔"
-230.782 -4.1422e-10 "↔"
-225.559 3.57347e-10 "↔"
-227.404 2.29642e-09 "↔"
-227.404 2.29642e-09 "↔"
-228.723 1.2246e-09 "↔"
-229.145 2.24627e-09 "↔"
-229.145 2.24627e-09 "↔"
-229.145 2.24627e-09 "↔"
-230.782 -4.1422e-10 "↔"
-230.782 -4.1422e-10 "↔"
-230.782 -4.1422e-10 "↔"
-230.782 -4.1422e-10 "↔"
-225.559 3.57347e-10 "↔"
-121.901 0.000530064 "↔"
-121.905 -4.67417e-05 "↔"
-121.916 0.000168058 "↔"
-111.427 0.00702232 "↔"
-112.562 -0.00578658 "↔"
-121.765 -0.00191744 "↔"
-121.813 0.000202097 "↔"
-121.593 -0.00198827 "↔"
-121.699 -0.00112476 "↔"
-121.113 -0.00156478 "↔"
-121.277 -0.00323021 "↔"
-121.277 -0.00323021 "↔"
-121.277 -0.00323021 "↔"
-120.325 0.00579793 "↔"
-120.325 0.00579793 "↔"
-120.325 0.00579793 "↔"
-120.325 0.00579793 "↔"
-89.1427 -0.064068 "↔"
-85.9704 -0.0677925 "↔"
-85.9704 -0.0677925 "↔"
-82.7829 -0.0703311 "↔"
-82.7829 -0.0703311 "↔"
-82.7829 -0.0703311 "↔"
-79.5804 -0.0716267 "↔"
-79.5804 -0.0716267 "↔"
-79.5804 -0.0716267 "↔"
-79.5804 -0.0716267 "↔"
-200.68 1.18902e-09 "↔"
-208.388 3.34871e-10 "↔"
-209.53 3.0309e-09 "↔"
-212.413 2.43869e-09 "↔"
-213.442 -6.75076e-10 "↔"
-213.442 -6.75076e-10 "↔"
-213.442 -6.75076e-10 "↔"
-213.442 -6.75076e-10 "↔"
-200.68 1.18902e-09 "↔"
-203.958 3.55201e-09 "↔"
-205.278 3.47709e-09 "↔"
-208.388 3.34871e-10 "↔"
-208.388 3.34871e-10 "↔"
-208.388 3.34871e-10 "↔"
-191.937 -4.49875e-10 "↔"
-194.069 3.05183e-09 "↔"
-194.069 3.05183e-09 "↔"
-149.002 3.74818e-09 "↔"
-148.43 6.04184e-09 "↔"
-147.85 -3.00437e-09 "↔"
-147.489 -1.03298e-08 "↔"
-147.489 -1.03298e-08 "↔"
-238.938 2.41365e-09 "↔"
-239.807 4.44682e-09 "↔"
-240.632 -2.45227e-10 "↔"
-240.632 -2.45227e-10 "↔"
-228.625 5.89559e-09 "↔"
-227.48 3.1019e-09 "↔"
-226.265 2.44077e-09 "↔"
-228.625 5.89559e-09 "↔"
-228.625 5.89559e-09 "↔"
-228.625 5.89559e-09 "↔"
-228.625 5.89559e-09 "↔"
-231.825 3.3589e-09 "↔"
-233.671 3.05278e-09 "↔"
-235.238 7.99107e-10 "↔"
-233.671 3.05278e-09 "↔"
-233.671 3.05278e-09 "↔"
-233.671 3.05278e-09 "↔"
-231.825 3.3589e-09 "↔"
-231.825 3.3589e-09 "↔"
-231.825 3.3589e-09 "↔"
-231.825 3.3589e-09 "↔"
-235.238 7.99107e-10 "↔"
-237.23 3.01162e-10 "↔"
-180.407 -2.98714e-10 "↔"
-178.618 -4.80461e-10 "↔"
-182.706 -1.54022e-10 "↔"
-180.94 -2.64466e-10 "↔"
-180.94 -2.64466e-10 "↔"
-184.963 2.41807e-09 "↔"
-183.22 -2.60684e-10 "↔"
-183.22 -2.60684e-10 "↔"
-183.22 -2.60684e-10 "↔"
-185.459 1.82273e-09 "↔"
-185.459 1.82273e-09 "↔"
-185.459 1.82273e-09 "↔"
-185.459 1.82273e-09 "↔"
-191.937 -4.49875e-10 "↔"
-189.818 1.59194e-09 "↔"
-187.659 2.17667e-09 "↔"
-185.459 1.82273e-09 "↔"
-189.89 2.18292e-09 "↔"
-187.74 2.40275e-09 "↔"
-185.549 2.46967e-09 "↔"
-185.549 2.46967e-09 "↔"
-184.963 2.41807e-09 "↔"
-185.459 1.82273e-09 "↔"
-26.5709 0.00884439 "↔"
-22.0012 0.0156502 "↔"
-17.4213 0.0215523 "↔"
218.205 -0.0582734 "↔"
219.93 -0.0467907 "↔"
221.566 -0.04384 "↔"
223.113 -0.0136868 "↔"
223.113 -0.0136868 "↔"
223.113 -0.0136868 "↔"
223.113 -0.0136868 "↔"
217.494 -0.0492033 "↔"
218.205 -0.0582734 "↔"
218.205 -0.0582734 "↔"
218.205 -0.0582734 "↔"
218.205 -0.0582734 "↔"
99.7613 0.0408831 "↔"
99.7613 0.0408831 "↔"
145.987 0.0408313 "↔"
141.505 0.0388441 "↔"
141.505 0.0388441 "↔"
141.505 0.0388441 "↔"
235.224 -0.0242623 "↔"
235.575 -0.0139628 "↔"
237.093 -0.00339213 "↔"
223.113 -0.0136868 "↔"
223.113 -0.0136868 "↔"
223.113 -0.0136868 "↔"
223.113 -0.0136868 "↔"
194.787 -0.0188609 "↔"
194.787 -0.0188609 "↔"
194.787 -0.0188609 "↔"
194.787 -0.0188609 "↔"
198.153 -0.02261 "↔"
194.787 -0.0188609 "↔"
207.233 -0.0294631 "↔"
209.264 -0.0291491 "↔"
210.257 -0.0349455 "↔"
213.158 -0.0375797 "↔"
206.406 -0.0314413 "↔"
209.264 -0.0291491 "↔"
209.264 -0.0291491 "↔"
209.264 -0.0291491 "↔"
207.233 -0.0294631 "↔"
207.233 -0.0294631 "↔"
207.233 -0.0294631 "↔"
207.233 -0.0294631 "↔"
183.079 -0.00125441 "↔"
186.57 -0.00410692 "↔"
186.57 -0.00410692 "↔"
186.57 -0.00410692 "↔"
184.143 -0.00316299 "↔"
184.143 -0.00316299 "↔"
184.143 -0.00316299 "↔"
184.143 -0.00316299 "↔"
184.143 -0.00316299 "↔"
183.079 -0.00125441 "↔"
184.143 -0.00316299 "↔"
179.102 0.00386178 "↔"
175.012 0.00964003 "↔"
184.143 -0.00316299 "↔"
184.143 -0.00316299 "↔"
186.57 -0.00410692 "↔"
187.8 -0.0100642 "↔"
190.166 -0.0129002 "↔"
191.348 -0.0152774 "↔"
194.787 -0.0188609 "↔"
194.787 -0.0188609 "↔"
194.787 -0.0188609 "↔"
194.787 -0.0188609 "↔"
106.467 0.0404706 "↔"
99.7613 0.0408831 "↔"
128.683 0.0437261 "↔"
133.732 0.0424932 "↔"
138.693 0.0412563 "↔"
141.505 0.0388441 "↔"
141.505 0.0388441 "↔"
128.683 0.0437261 "↔"
99.7613 0.0408831 "↔"
80.3683 0.0400605 "↔"
74.7065 0.0413707 "↔"
80.3683 0.0400605 "↔"
-128.64 1.75594e-06 "↔"
-156.349 -8.20533e-10 "↔"
-156.349 -8.20533e-10 "↔"
-157.666 -1.24749e-09 "↔"
-157.666 -1.24749e-09 "↔"
-157.666 -1.24749e-09 "↔"
-158.972 8.3074e-11 "↔"
-158.972 8.3074e-11 "↔"
-158.972 8.3074e-11 "↔"
-158.972 8.3074e-11 "↔"
-178.618 -4.80461e-10 "↔"
-180.407 -2.98714e-10 "↔"
-177.997 -4.21234e-10 "↔"
-50.4194 -0.0384378 "↔"
-45.9665 -0.0291015 "↔"
-58.1784 -0.0530149 "↔"
-53.7574 -0.0446744 "↔"
-49.3151 -0.0356645 "↔"
-49.3151 -0.0356645 "↔"
-57.0806 -0.0505865 "↔"
-105.033 -0.027434 "↔"
-106.21 -0.0241517 "↔"
-107.392 -0.0213522 "↔"
-108.581 -0.017141 "↔"
-108.581 -0.017141 "↔"
-108.581 -0.017141 "↔"
-108.581 -0.017141 "↔"
-107.39 -0.0241944 "↔"
-106.095 -0.0251212 "↔"
-104.813 -0.0282419 "↔"
-103.544 -0.0321578 "↔"
-103.544 -0.0321578 "↔"
-103.544 -0.0321578 "↔"
-103.544 -0.0321578 "↔"
-15.6678 0.0236479 "↔"
-9.06447 0.0303591 "↔"
-9.06447 0.0303591 "↔"
-9.06447 0.0303591 "↔"
-240.838 8.78846e-10 "↔"
-241.433 8.4503e-10 "↔"
-242.87 2.1718e-09 "↔"
-242.87 2.1718e-09 "↔"
-121.855 -4.03205e-06 "↔"
-121.867 -2.04778e-05 "↔"
-115.494 0.0204063 "↔"
-116.596 -0.00548499 "↔"
-117.909 -0.00533346 "↔"
-119.433 0.0055057 "↔"
-115.891 0.00960918 "↔"
-117.059 -0.00541682 "↔"
-118.437 0.00428913 "↔"
-118.437 0.00428913 "↔"
-116.3 0.00222813 "↔"
-117.534 0.00442863 "↔"
-117.534 0.00442863 "↔"
-117.534 0.00442863 "↔"
-116.723 0.00640461 "↔"
-116.723 0.00640461 "↔"
-116.723 0.00640461 "↔"
-116.723 0.00640461 "↔"
-115.494 0.0204063 "↔"
-121.744 5.71926e-06 "↔"
-121.561 2.37958e-06 "↔"
-121.444 1.21065e-06 "↔"
-121.394 -1.63798e-06 "↔"
-121.553 1.9218e-06 "↔"
-121.434 -3.14806e-07 "↔"
-121.425 -1.05004e-06 "↔"
-121.514 -1.69609e-07 "↔"
-121.494 -5.75717e-07 "↔"
-121.48 5.25274e-07 "↔"
-121.472 -1.11098e-06 "↔"
-121.512 1.48595e-07 "↔"
-121.487 5.30367e-07 "↔"
-121.467 -1.71298e-07 "↔"
-121.467 -1.71298e-07 "↔"
-121.515 -3.51345e-07 "↔"
-121.484 -3.37063e-07 "↔"
-121.484 -3.37063e-07 "↔"
-121.484 -3.37063e-07 "↔"
-121.522 1.55801e-06 "↔"
-121.522 1.55801e-06 "↔"
-121.522 1.55801e-06 "↔"
-121.522 1.55801e-06 "↔"
-100.492 -0.0399192 "↔"
-101.505 -0.0373553 "↔"
-102.523 -0.0345647 "↔"
-103.544 -0.0321578 "↔"
-100.229 -0.0408192 "↔"
-101.237 -0.0384755 "↔"
-89.1427 -0.064068 "↔"
-91.2374 -0.0608482 "↔"
-93.3235 -0.0570309 "↔"
-95.401 -0.0526847 "↔"
-90.6326 -0.0620033 "↔"
-92.7226 -0.0584209 "↔"
-94.8039 -0.0541752 "↔"
-94.8039 -0.0541752 "↔"
-95.401 -0.0526847 "↔"
-93.3235 -0.0570309 "↔"
-93.3235 -0.0570309 "↔"
-91.2374 -0.0608482 "↔"
-91.2374 -0.0608482 "↔"
-91.2374 -0.0608482 "↔"
-89.1427 -0.064068 "↔"
-89.1427 -0.064068 "↔"
-89.1427 -0.064068 "↔"
-89.1427 -0.064068 "↔"
-173.45 -8.5358e-10 "↔"
-175.085 -8.09401e-11 "↔"
-171.174 6.90854e-11 "↔"
-172.829 -1.08215e-09 "↔"
-170.538 1.5977e-10 "↔"
-178.618 -4.80461e-10 "↔"
-177.997 -4.21234e-10 "↔"
-176.374 -6.1855e-10 "↔"
-175.741 -5.08556e-10 "↔"
-175.085 -8.09401e-11 "↔"
-175.085 -8.09401e-11 "↔"
-174.095 -9.70187e-10 "↔"
-173.45 -8.5358e-10 "↔"
-173.45 -8.5358e-10 "↔"
-173.45 -8.5358e-10 "↔"
-32.538 -0.00169947 "↔"
-37.375 -0.0111566 "↔"
-41.1588 -0.0192183 "↔"
-45.9665 -0.0291015 "↔"
-45.9665 -0.0291015 "↔"
-45.9665 -0.0291015 "↔"
-45.9665 -0.0291015 "↔"
-68.8327 -0.0671965 "↔"
-65.6626 -0.0639069 "↔"
-61.3831 -0.0580865 "↔"
-58.1784 -0.0530149 "↔"
-58.1784 -0.0530149 "↔"
-57.0806 -0.0505865 "↔"
-57.0806 -0.0505865 "↔"
-57.0806 -0.0505865 "↔"
-68.8327 -0.0671965 "↔"
-79.5804 -0.0716267 "↔"
-76.014 -0.0714978 "↔"
-72.4314 -0.0699339 "↔"
-68.8327 -0.0671965 "↔"
-74.6377 -0.0713489 "↔"
-71.7431 -0.0695619 "↔"
-69.6764 -0.068198 "↔"
-69.6764 -0.068198 "↔"
-69.6764 -0.068198 "↔"
-68.8327 -0.0671965 "↔"
-68.8327 -0.0671965 "↔"
-68.8327 -0.0671965 "↔"
-68.8327 -0.0671965 "↔"
-69.6764 -0.068198 "↔"
-65.6626 -0.0639069 "↔"
-65.6626 -0.0639069 "↔"
-65.6626 -0.0639069 "↔"
-68.8327 -0.0671965 "↔"
-68.8327 -0.0671965 "↔"
-68.8327 -0.0671965 "↔"
-68.8327 -0.0671965 "↔"
-114.072 -0.00563088 "↔"
-114.83 0.000798504 "↔"
-115.714 -0.00425701 "↔"
-116.723 0.00640461 "↔"
-114.313 -0.0162595 "↔"
-115.096 -0.00172116 "↔"
-116.004 0.00742154 "↔"
-116.004 0.00742154 "↔"
-114.555 -0.0228148 "↔"
-115.362 0.0137083 "↔"
-115.362 0.0137083 "↔"
-115.362 0.0137083 "↔"
-116.723 0.00640461 "↔"
-117.534 0.00442863 "↔"
-118.437 0.00428913 "↔"
-119.433 0.0055057 "↔"
-117.81 0.00182624 "↔"
-118.722 -0.00302816 "↔"
-119.725 -0.00212533 "↔"
-119.725 -0.00212533 "↔"
-119.011 -0.00495499 "↔"
-120.023 0.00163736 "↔"
-120.023 0.00163736 "↔"
-120.023 0.00163736 "↔"
-120.325 0.00579793 "↔"
-120.325 0.00579793 "↔"
-120.325 0.00579793 "↔"
-120.325 0.00579793 "↔"
-87.8515 -0.06596 "↔"
-89.1427 -0.064068 "↔"
-90.6326 -0.0620033 "↔"
-90.6326 -0.0620033 "↔"
-79.5804 -0.0716267 "↔"
-79.5804 -0.0716267 "↔"
-79.5804 -0.0716267 "↔"
-79.5804 -0.0716267 "↔"
-134.349 -9.32368e-07 "↔"
-133.899 -1.82738e-06 "↔"
-133.462 3.4132e-07 "↔"
-133.037 2.23258e-07 "↔"
-133.942 -1.88564e-06 "↔"
-133.504 7.05665e-07 "↔"
-133.079 -4.2586e-07 "↔"
-133.079 -4.2586e-07 "↔"
-133.544 1.71603e-07 "↔"
-133.119 -2.87458e-07 "↔"
-133.119 -2.87458e-07 "↔"
-133.119 -2.87458e-07 "↔"
-133.157 -3.87605e-07 "↔"
-133.157 -3.87605e-07 "↔"
-133.157 -3.87605e-07 "↔"
-133.157 -3.87605e-07 "↔"
-143.968 2.47931e-08 "↔"
-143.968 2.47931e-08 "↔"
-145.777 -5.0482e-08 "↔"
-144.813 3.32278e-08 "↔"
-144.813 3.32278e-08 "↔"
-144.813 3.32278e-08 "↔"
-145.657 -4.74581e-08 "↔"
-145.657 -4.74581e-08 "↔"
-145.657 -4.74581e-08 "↔"
-145.657 -4.74581e-08 "↔"
-146.697 4.97473e-09 "↔"
-145.657 -4.74581e-08 "↔"
-148.463 6.53969e-09 "↔"
-147.432 1.97943e-08 "↔"
-146.395 1.48714e-08 "↔"
-146.395 1.48714e-08 "↔"
-148.16 4.18696e-09 "↔"
-147.126 1.53412e-08 "↔"
-147.126 1.53412e-08 "↔"
-147.126 1.53412e-08 "↔"
-147.85 -3.00437e-09 "↔"
-147.85 -3.00437e-09 "↔"
-147.85 -3.00437e-09 "↔"
-147.85 -3.00437e-09 "↔"
-238.345 8.44051e-10 "↔"
-238.345 8.44051e-10 "↔"
-238.827 1.20115e-09 "↔"
-238.827 1.20115e-09 "↔"
-238.827 1.20115e-09 "↔"
-50.0893 -0.0370534 "↔"
-121.75 -2.0845e-05 "↔"
-121.739 -6.80974e-06 "↔"
-121.728 -5.28981e-06 "↔"
-121.715 -1.22418e-06 "↔"
-121.772 -2.61275e-06 "↔"
-121.762 -7.31714e-07 "↔"
-121.752 -5.90105e-07 "↔"
-121.752 -5.90105e-07 "↔"
-121.793 -1.70196e-05 "↔"
-121.784 2.02447e-06 "↔"
-121.784 2.02447e-06 "↔"
-121.784 2.02447e-06 "↔"
-121.813 8.09489e-05 "↔"
-121.813 8.09489e-05 "↔"
-121.813 8.09489e-05 "↔"
-121.813 8.09489e-05 "↔"
-121.817 -0.000592477 "↔"
-121.83 -0.000473171 "↔"
-121.844 -0.000419231 "↔"
-121.857 -0.000278833 "↔"
-121.794 4.15312e-05 "↔"
-121.81 -0.000159427 "↔"
-121.826 -9.2463e-05 "↔"
-121.826 -9.2463e-05 "↔"
-121.715 0.000164735 "↔"
-121.715 0.000164735 "↔"
-121.715 0.000164735 "↔"
227.604 -0.0568669 "↔"
228.368 -0.041908 "↔"
229.762 -0.0337373 "↔"
230.484 -0.0323011 "↔"
-142.52 2.26834e-07 "↔"
-141.618 -4.11511e-07 "↔"
-140.578 -1.35768e-08 "↔"
-140.578 -1.35768e-08 "↔"
-141.886 2.87883e-08 "↔"
-140.916 -7.04259e-07 "↔"
-140.916 -7.04259e-07 "↔"
-140.916 -7.04259e-07 "↔"
-141.22 -7.21695e-07 "↔"
-141.22 -7.21695e-07 "↔"
-141.22 -7.21695e-07 "↔"
-141.22 -7.21695e-07 "↔"
-132.138 2.56317e-07 "↔"
-132.032 2.39376e-07 "↔"
-131.925 3.26287e-07 "↔"
-131.816 -7.23474e-08 "↔"
-131.816 -5.91053e-07 "↔"
-131.706 6.6078e-08 "↔"
-131.595 -2.39437e-07 "↔"
-131.595 -2.39437e-07 "↔"
-131.479 -1.74463e-07 "↔"
-131.366 -6.39502e-07 "↔"
-131.366 -6.39502e-07 "↔"
-131.366 -6.39502e-07 "↔"
-131.129 5.57301e-07 "↔"
-131.129 5.57301e-07 "↔"
-131.129 5.57301e-07 "↔"
-131.129 5.57301e-07 "↔"
-132.063 -4.4494e-07 "↔"
-131.73 2.05159e-07 "↔"
-131.386 -1.90652e-07 "↔"
-131.822 3.78923e-07 "↔"
-131.482 -1.52108e-07 "↔"
-131.482 -1.52108e-07 "↔"
-131.576 1.94939e-07 "↔"
-131.576 1.94939e-07 "↔"
-131.576 1.94939e-07 "↔"
-121.774 -7.60851e-06 "↔"
-121.774 -7.60851e-06 "↔"
-121.774 -7.60851e-06 "↔"
-121.774 -7.60851e-06 "↔"
-115.494 0.0204063 "↔"
-116.596 -0.00548499 "↔"
-117.909 -0.00533346 "↔"
-119.433 0.0055057 "↔"
-119.433 0.0055057 "↔"
-119.433 0.0055057 "↔"
-119.433 0.0055057 "↔"
-120.301 -0.00327545 "↔"
-120.301 -0.00327545 "↔"
-120.301 -0.00327545 "↔"
-119.433 0.0055057 "↔"
-119.433 0.0055057 "↔"
-119.433 0.0055057 "↔"
-119.433 0.0055057 "↔"
-115.494 0.0204063 "↔"
-115.891 0.00960918 "↔"
-116.3 0.00222813 "↔"
-116.723 0.00640461 "↔"
-114.994 0.000395223 "↔"
-115.347 -0.00742473 "↔"
-115.714 -0.00425701 "↔"
-115.714 -0.00425701 "↔"
-114.519 0.00739521 "↔"
-114.83 0.000798504 "↔"
-114.83 0.000798504 "↔"
-114.83 0.000798504 "↔"
-114.072 -0.00563088 "↔"
-114.072 -0.00563088 "↔"
-114.072 -0.00563088 "↔"
-114.072 -0.00563088 "↔"
-121.855 -4.03205e-06 "↔"
-121.879 1.39075e-05 "↔"
-121.894 1.90321e-05 "↔"
-121.901 0.000530064 "↔"
-121.866 -2.81504e-05 "↔"
-121.88 -5.83272e-06 "↔"
-121.886 -4.09967e-05 "↔"
-121.886 -4.09967e-05 "↔"
-121.866 -5.16271e-05 "↔"
-121.872 6.52754e-05 "↔"
-121.872 6.52754e-05 "↔"
-121.872 6.52754e-05 "↔"
-121.857 -0.000278833 "↔"
-121.857 -0.000278833 "↔"
-121.857 -0.000278833 "↔"
-121.857 -0.000278833 "↔"
-121.774 -7.60851e-06 "↔"
-121.774 -7.60851e-06 "↔"
-121.774 -7.60851e-06 "↔"
-121.774 -7.60851e-06 "↔"
-121.472 -1.11098e-06 "↔"
-121.486 -7.40525e-07 "↔"
-121.502 -4.863e-07 "↔"
-121.521 -4.16138e-07 "↔"
-121.484 4.69907e-07 "↔"
-121.502 -2.6049e-07 "↔"
-121.521 -1.09087e-06 "↔"
-121.521 -1.09087e-06 "↔"
-121.501 -8.81034e-07 "↔"
-121.522 1.30206e-07 "↔"
-121.522 1.30206e-07 "↔"
-121.522 1.30206e-07 "↔"
-121.523 -5.56553e-07 "↔"
-121.523 -5.56553e-07 "↔"
-121.523 -5.56553e-07 "↔"
-121.523 -5.56553e-07 "↔"
-121.472 -1.11098e-06 "↔"
-121.484 4.69907e-07 "↔"
-121.501 -8.81034e-07 "↔"
-121.523 -5.56553e-07 "↔"
-121.467 -6.5419e-07 "↔"
-121.482 7.55023e-07 "↔"
-121.501 -1.73705e-06 "↔"
-121.501 -1.73705e-06 "↔"
-121.464 -3.66253e-07 "↔"
-121.481 -5.25718e-07 "↔"
-121.481 -5.25718e-07 "↔"
-121.481 -5.25718e-07 "↔"
-121.462 -1.12405e-06 "↔"
-121.462 -1.12405e-06 "↔"
-121.462 -1.12405e-06 "↔"
-121.462 -1.12405e-06 "↔"
-136.26 1.22532e-06 "↔"
-136.173 2.6888e-07 "↔"
-135.417 -3.48887e-07 "↔"
-135.417 -3.48887e-07 "↔"
-134.809 1.41029e-06 "↔"
-134.809 1.41029e-06 "↔"
-134.809 1.41029e-06 "↔"
-134.349 -9.32368e-07 "↔"
-134.349 -9.32368e-07 "↔"
-134.349 -9.32368e-07 "↔"
-134.349 -9.32368e-07 "↔"
-133.926 -7.19984e-07 "↔"
-133.496 -2.59493e-07 "↔"
-133.07 -1.73758e-07 "↔"
-132.646 8.93654e-07 "↔"
-133.632 -1.86893e-06 "↔"
-133.203 2.54331e-07 "↔"
-132.778 2.8394e-07 "↔"
-132.778 2.8394e-07 "↔"
-133.336 4.74321e-09 "↔"
-132.908 5.58045e-07 "↔"
-132.908 5.58045e-07 "↔"
-132.908 5.58045e-07 "↔"
-133.037 2.23258e-07 "↔"
-133.037 2.23258e-07 "↔"
-133.037 2.23258e-07 "↔"
-133.037 2.23258e-07 "↔"
-133.513 -5.12646e-07 "↔"
-133.219 -7.56466e-07 "↔"
-133.219 -7.56466e-07 "↔"
-133.219 -7.56466e-07 "↔"
-133.643 -7.20473e-07 "↔"
-133.643 -7.20473e-07 "↔"
-133.643 -7.20473e-07 "↔"
-133.643 -7.20473e-07 "↔"
-137.127 2.13343e-06 "↔"
-136.401 1.89398e-06 "↔"
-135.715 1.13466e-06 "↔"
-135.07 -4.97607e-06 "↔"
-137.522 -7.57527e-07 "↔"
-136.797 8.8138e-07 "↔"
-136.113 2.10817e-06 "↔"
-136.113 2.10817e-06 "↔"
-137.897 -1.16409e-06 "↔"
-137.175 -4.05437e-07 "↔"
-137.175 -4.05437e-07 "↔"
-137.175 -4.05437e-07 "↔"
-138.254 -4.42071e-07 "↔"
-138.254 -4.42071e-07 "↔"
-138.254 -4.42071e-07 "↔"
-138.254 -4.42071e-07 "↔"
-133.513 -5.12646e-07 "↔"
-133.643 -7.20473e-07 "↔"
-133.974 4.73495e-07 "↔"
-133.974 4.73495e-07 "↔"
-134.312 -2.12858e-06 "↔"
-134.312 -2.12858e-06 "↔"
-134.312 -2.12858e-06 "↔"
-134.659 3.35737e-06 "↔"
-134.659 3.35737e-06 "↔"
-134.659 3.35737e-06 "↔"
-134.659 3.35737e-06 "↔"
-145.657 -4.74581e-08 "↔"
-144.801 -4.76124e-08 "↔"
-143.945 -8.15823e-08 "↔"
-143.089 -1.25622e-08 "↔"
-145.312 -7.82709e-08 "↔"
-144.454 -1.97128e-08 "↔"
-143.597 1.02844e-07 "↔"
-143.597 1.02844e-07 "↔"
-144.96 -1.27056e-07 "↔"
-144.102 1.96772e-09 "↔"
-144.102 1.96772e-09 "↔"
-144.102 1.96772e-09 "↔"
-143.114 -7.67254e-08 "↔"
-143.103 5.04505e-09 "↔"
-143.089 -1.25622e-08 "↔"
-143.968 2.47931e-08 "↔"
-143.958 -3.14457e-08 "↔"
-143.945 -8.15823e-08 "↔"
-143.945 -8.15823e-08 "↔"
-144.813 3.32278e-08 "↔"
-144.801 -4.76124e-08 "↔"
-144.801 -4.76124e-08 "↔"
-144.801 -4.76124e-08 "↔"
-145.657 -4.74581e-08 "↔"
-145.657 -4.74581e-08 "↔"
-145.657 -4.74581e-08 "↔"
-145.657 -4.74581e-08 "↔"
235.021 -0.0224188 "↔"
-234.091 -4.15127e-09 "↔"
-235.157 -1.93119e-09 "↔"
-236.169 1.12015e-10 "↔"
-240.19 9.76965e-10 "↔"
-240.838 8.78846e-10 "↔"
-240.838 8.78846e-10 "↔"
-240.838 8.78846e-10 "↔"
229.761 -0.0176219 "↔"
227.685 -0.0561623 "↔"
227.744 -0.0386783 "↔"
227.744 -0.0386783 "↔"
225.648 -0.0495259 "↔"
225.648 -0.0495259 "↔"
225.648 -0.0495259 "↔"
223.113 -0.0136868 "↔"
223.113 -0.0136868 "↔"
223.113 -0.0136868 "↔"
223.113 -0.0136868 "↔"
-236.169 1.12015e-10 "↔"
-73.561 -0.0704732 "↔"
-121.87 0.000620589 "↔"
-121.901 -1.77792e-05 "↔"
-121.915 -0.0001071 "↔"
-121.914 8.74281e-05 "↔"
-121.914 8.74281e-05 "↔"
-121.914 8.74281e-05 "↔"
-121.914 8.74281e-05 "↔"
-143.205 -3.05209e-07 "↔"
-143.868 -1.02438e-07 "↔"
-144.531 1.95573e-07 "↔"
-145.193 7.69602e-08 "↔"
-143.734 -2.37789e-07 "↔"
-144.397 2.87301e-07 "↔"
-145.06 6.61501e-08 "↔"
-145.06 6.61501e-08 "↔"
-144.261 -5.63458e-09 "↔"
-144.925 2.02095e-07 "↔"
-144.925 2.02095e-07 "↔"
-144.925 2.02095e-07 "↔"
-50.0893 -0.0370534 "↔"
-45.71 -0.0288982 "↔"
-45.71 -0.0288982 "↔"
-41.3141 -0.0199546 "↔"
-41.3141 -0.0199546 "↔"
-41.3141 -0.0199546 "↔"
-73.561 -0.0704732 "↔"
-158.972 8.3074e-11 "↔"
-158.972 8.3074e-11 "↔"
-158.972 8.3074e-11 "↔"
-158.972 8.3074e-11 "↔"
-163.88 -2.17713e-09 "↔"
-162.258 -7.94363e-10 "↔"
-160.622 -1.24059e-09 "↔"
-158.972 8.3074e-11 "↔"
-162.975 -7.0907e-10 "↔"
-161.347 -1.08297e-09 "↔"
-159.706 -2.7041e-09 "↔"
-159.706 -2.7041e-09 "↔"
-162.056 3.63654e-10 "↔"
-160.423 -3.93169e-09 "↔"
-160.423 -3.93169e-09 "↔"
-160.423 -3.93169e-09 "↔"
-158.972 8.3074e-11 "↔"
-160.622 -1.24059e-09 "↔"
-160.622 -1.24059e-09 "↔"
-162.258 -7.94363e-10 "↔"
-162.258 -7.94363e-10 "↔"
-162.258 -7.94363e-10 "↔"
-163.88 -2.17713e-09 "↔"
-163.88 -2.17713e-09 "↔"
-163.88 -2.17713e-09 "↔"
-163.88 -2.17713e-09 "↔"
-178.618 -4.80461e-10 "↔"
-176.374 -6.1855e-10 "↔"
-174.095 -9.70187e-10 "↔"
-143.205 -3.05209e-07 "↔"
-143.734 -2.37789e-07 "↔"
-144.261 -5.63458e-09 "↔"
-142.838 -1.06856e-07 "↔"
-143.363 -1.25971e-08 "↔"
-141.397 1.04028e-06 "↔"
-141.642 1.02088e-06 "↔"
-140.836 -3.09675e-07 "↔"
-140.181 3.24471e-07 "↔"
-98.7261 -0.0449624 "↔"
-98.8358 -0.0448057 "↔"
-100.086 -0.041296 "↔"
-100.086 -0.041296 "↔"
-101.338 -0.0377814 "↔"
-101.338 -0.0377814 "↔"
-101.338 -0.0377814 "↔"
-102.59 -0.0339351 "↔"
-102.59 -0.0339351 "↔"
-102.59 -0.0339351 "↔"
-102.59 -0.0339351 "↔"
-204.26 3.09311e-09 "↔"
-201.92 2.1747e-09 "↔"
-202.172 -7.10403e-10 "↔"
-199.786 -8.8719e-11 "↔"
-200.029 -7.26666e-10 "↔"
-197.832 5.10414e-10 "↔"
-197.832 5.10414e-10 "↔"
-197.832 5.10414e-10 "↔"
-197.832 5.10414e-10 "↔"
-179.216 -2.47957e-11 "↔"
-178.472 3.54016e-09 "↔"
-181.598 -5.00122e-09 "↔"
-180.869 -3.45941e-09 "↔"
-180.869 -3.45941e-09 "↔"
-183.939 -2.5616e-09 "↔"
-183.224 -2.50678e-09 "↔"
-183.224 -2.50678e-09 "↔"
-183.224 -2.50678e-09 "↔"
-187.124 -1.13397e-09 "↔"
-186.353 -8.08876e-10 "↔"
-189.657 -4.89143e-09 "↔"
-188.908 -1.65173e-09 "↔"
-191.408 -3.4521e-09 "↔"
-183.939 -2.5616e-09 "↔"
-186.353 -8.08876e-10 "↔"
-186.353 -8.08876e-10 "↔"
-187.124 -1.13397e-09 "↔"
-187.124 -1.13397e-09 "↔"
-187.124 -1.13397e-09 "↔"
-163.33 -7.85203e-09 "↔"
-164.786 -3.90953e-09 "↔"
-166.228 -8.94235e-09 "↔"
-166.228 -8.94235e-09 "↔"
-166.228 -8.94235e-09 "↔"
-166.228 -8.94235e-09 "↔"
-161.344 -5.29695e-09 "↔"
-162.988 -3.52639e-09 "↔"
-164.616 -2.61398e-09 "↔"
-166.228 -8.94235e-09 "↔"
-164.475 -4.21728e-09 "↔"
-166.094 -6.20788e-09 "↔"
-166.094 -6.20788e-09 "↔"
-163.33 -7.85203e-09 "↔"
-164.786 -3.90953e-09 "↔"
-166.228 -8.94235e-09 "↔"
-161.698 -3.03651e-09 "↔"
-163.164 -6.64718e-09 "↔"
-164.616 -2.61398e-09 "↔"
-164.616 -2.61398e-09 "↔"
-161.525 -4.30018e-09 "↔"
-162.988 -3.52639e-09 "↔"
-162.988 -3.52639e-09 "↔"
-162.988 -3.52639e-09 "↔"
-161.344 -5.29695e-09 "↔"
-161.344 -5.29695e-09 "↔"
-161.344 -5.29695e-09 "↔"
-161.344 -5.29695e-09 "↔"
-171.412 -6.08174e-09 "↔"
-173.023 -4.72173e-09 "↔"
-173.804 -3.46257e-09 "↔"
-175.393 -3.38489e-09 "↔"
-176.157 -2.17806e-09 "↔"
-177.724 2.02546e-09 "↔"
-177.724 2.02546e-09 "↔"
-177.724 2.02546e-09 "↔"
-178.472 3.54016e-09 "↔"
-178.472 3.54016e-09 "↔"
-178.472 3.54016e-09 "↔"
-178.472 3.54016e-09 "↔"
-171.383 -1.78555e-09 "↔"
-173.023 -4.72173e-09 "↔"
-173.023 -4.72173e-09 "↔"
-173.023 -4.72173e-09 "↔"
-171.412 -6.08174e-09 "↔"
-171.412 -6.08174e-09 "↔"
-171.412 -6.08174e-09 "↔"
-171.412 -6.08174e-09 "↔"
-107.39 -0.0241944 "↔"
-108.74 -0.0214519 "↔"
-110.086 -0.0176064 "↔"
-111.427 0.00702232 "↔"
-107.39 -0.0241944 "↔"
-108.581 -0.017141 "↔"
-109.534 -0.0185244 "↔"
-110.483 -0.0134682 "↔"
-111.427 0.00702232 "↔"
-108.187 -0.0181461 "↔"
-109.138 -0.0208725 "↔"
-110.086 -0.0176064 "↔"
-110.086 -0.0176064 "↔"
-107.79 -0.0203582 "↔"
-108.74 -0.0214519 "↔"
-108.74 -0.0214519 "↔"
-108.74 -0.0214519 "↔"
-107.39 -0.0241944 "↔"
-107.39 -0.0241944 "↔"
-107.39 -0.0241944 "↔"
-107.39 -0.0241944 "↔"
-191.937 -4.49875e-10 "↔"
-192.544 -1.96554e-09 "↔"
-194.069 3.05183e-09 "↔"
-194.657 2.76131e-09 "↔"
-195.208 2.76329e-09 "↔"
-195.208 2.76329e-09 "↔"
-196.727 4.52496e-09 "↔"
-196.727 4.52496e-09 "↔"
-196.727 4.52496e-09 "↔"
-185.459 1.82273e-09 "↔"
-183.677 -3.10391e-10 "↔"
-185.549 2.46967e-09 "↔"
242.39 -0.0438725 "↔"
243.59 -0.0449129 "↔"
-85.3251 -0.0685782 "↔"
-87.0407 -0.0669363 "↔"
-87.9275 -0.0660205 "↔"
-87.9275 -0.0660205 "↔"
-81.2672 -0.0712482 "↔"
-83.1972 -0.0705305 "↔"
-85.1217 -0.0690393 "↔"
-87.0407 -0.0669363 "↔"
-81.475 -0.0712595 "↔"
-83.4028 -0.0700906 "↔"
-85.3251 -0.0685782 "↔"
-85.3251 -0.0685782 "↔"
-121.546 5.81405e-07 "↔"
-121.53 9.56083e-07 "↔"
-121.527 2.94153e-07 "↔"
-121.519 5.04683e-07 "↔"
-121.511 1.04824e-06 "↔"
-121.511 4.45688e-07 "↔"
-121.511 4.45688e-07 "↔"
-121.511 4.45688e-07 "↔"
-121.499 6.59432e-07 "↔"
-121.499 6.59432e-07 "↔"
-121.499 6.59432e-07 "↔"
-121.499 6.59432e-07 "↔"
-121.561 1.08052e-06 "↔"
-121.539 -1.37233e-07 "↔"
-121.553 1.03978e-06 "↔"
-121.53 9.56083e-07 "↔"
-121.53 9.56083e-07 "↔"
-121.53 9.56083e-07 "↔"
-121.546 5.81405e-07 "↔"
-121.546 5.81405e-07 "↔"
-121.546 5.81405e-07 "↔"
-121.546 5.81405e-07 "↔"
-154.728 -1.62119e-08 "↔"
-155.416 -1.48259e-08 "↔"
-156.095 -1.75438e-08 "↔"
-154.103 -1.05659e-08 "↔"
-149.731 -2.25098e-08 "↔"
-150.205 -2.21825e-08 "↔"
-150.671 -2.57657e-08 "↔"
-151.128 -1.82907e-08 "↔"
-149.04 -1.54387e-08 "↔"
-149.512 -2.24768e-08 "↔"
-149.977 -1.63713e-08 "↔"
-149.977 -1.63713e-08 "↔"
-148.34 -1.77308e-08 "↔"
-148.812 -1.76041e-08 "↔"
-148.812 -1.76041e-08 "↔"
-148.812 -1.76041e-08 "↔"
-147.633 -3.38857e-09 "↔"
-147.633 -3.38857e-09 "↔"
-147.633 -3.38857e-09 "↔"
-147.633 -3.38857e-09 "↔"
-155.165 -1.65036e-08 "↔"
-154.728 -1.62119e-08 "↔"
-154.504 -1.35617e-08 "↔"
-154.07 1.50718e-09 "↔"
-154.07 1.50718e-09 "↔"
-153.398 -1.13722e-09 "↔"
-153.398 -1.13722e-09 "↔"
-153.398 -1.13722e-09 "↔"
-177.159 -3.96071e-10 "↔"
-178.472 3.54016e-09 "↔"
-179.216 -2.47957e-11 "↔"
-179.216 -2.47957e-11 "↔"
-50.0893 -0.0370534 "↔"
-50.0893 -0.0370534 "↔"
-45.71 -0.0288982 "↔"
-41.9081 -0.020505 "↔"
-41.3141 -0.0199546 "↔"
-37.5005 -0.0119312 "↔"
-37.5005 -0.0119312 "↔"
-37.5005 -0.0119312 "↔"
-63.01 -0.0602572 "↔"
-61.4009 -0.0578863 "↔"
-58.7229 -0.0537831 "↔"
-57.1056 -0.0506194 "↔"
-54.416 -0.0462747 "↔"
-50.0893 -0.0370534 "↔"
-50.0893 -0.0370534 "↔"
-50.0893 -0.0370534 "↔"
-50.0893 -0.0370534 "↔"
-64.1761 -0.0620137 "↔"
-61.4009 -0.0578863 "↔"
-61.4009 -0.0578863 "↔"
-61.4009 -0.0578863 "↔"
-63.01 -0.0602572 "↔"
-63.01 -0.0602572 "↔"
-63.01 -0.0602572 "↔"
-63.01 -0.0602572 "↔"
-50.0893 -0.0370534 "↔"
-63.01 -0.0602572 "↔"
-58.7229 -0.0537831 "↔"
-54.416 -0.0462747 "↔"
-50.0893 -0.0370534 "↔"
-63.01 -0.0602572 "↔"
-121.582 9.89913e-07 "↔"
-121.56 -4.02689e-07 "↔"
-121.543 1.8172e-06 "↔"
-121.53 -8.26348e-07 "↔"
-121.584 1.3193e-06 "↔"
-121.563 -3.72704e-07 "↔"
-121.547 7.8231e-07 "↔"
-121.547 7.8231e-07 "↔"
-121.586 1.95672e-06 "↔"
-121.566 1.1143e-06 "↔"
-121.566 1.1143e-06 "↔"
-121.566 1.1143e-06 "↔"
-121.588 2.49455e-06 "↔"
-121.588 2.49455e-06 "↔"
-121.588 2.49455e-06 "↔"
-121.588 2.49455e-06 "↔"
-121.715 -1.22418e-06 "↔"
-121.685 2.17673e-07 "↔"
-121.655 1.44547e-06 "↔"
-121.699 -1.22075e-07 "↔"
-121.582 9.89913e-07 "↔"
-121.584 1.3193e-06 "↔"
-121.586 1.95672e-06 "↔"
-121.588 2.49455e-06 "↔"
-121.609 1.66674e-06 "↔"
-121.611 -9.14665e-07 "↔"
-121.613 -1.22185e-06 "↔"
-121.613 -1.22185e-06 "↔"
[truncated: 28,272 more rows]
