# Supplementary material for: Geometry can provide long-range mechanical guidance for embryogenesis
Source: PLoS Comput Biol. 2017 Mar 27;13(3):e1005443. doi: 10.1371/journal.pcbi.1005443 (PMC5386319; doi:10.1371/journal.pcbi.1005443)
Supplement: S10 Table — The first column contains the abcissae and the second the ordinates, curve 0 can be ignored, other curves are in the same order as in the figure caption. (CSV) [file pcbi.1005443.s013.csv]

# Curve 0 of 4	100 points
# Curve title: "0"
# x y type
-250 0 i
-245.152 0 i
-240.303 0 i
-235.455 0 i
-230.606 0 i
-225.758 0 i
-220.909 0 i
-216.061 0 i
-211.212 0 i
-206.364 0 i
-201.515 0 i
-196.667 0 i
-191.818 0 i
-186.97 0 i
-182.121 0 i
-177.273 0 i
-172.424 0 i
-167.576 0 i
-162.727 0 i
-157.879 0 i
-153.03 0 i
-148.182 0 i
-143.333 0 i
-138.485 0 i
-133.636 0 i
-128.788 0 i
-123.939 0 i
-119.091 0 i
-114.242 0 i
-109.394 0 i
-104.545 0 i
-99.697 0 i
-94.8485 0 i
-90 0 i
-85.1515 0 i
-80.303 0 i
-75.4545 0 i
-70.6061 0 i
-65.7576 0 i
-60.9091 0 i
-56.0606 0 i
-51.2121 0 i
-46.3636 0 i
-41.5152 0 i
-36.6667 0 i
-31.8182 0 i
-26.9697 0 i
-22.1212 0 i
-17.2727 0 i
-12.4242 0 i
-7.57576 0 i
-2.72727 0 i
2.12121 0 i
6.9697 0 i
11.8182 0 i
16.6667 0 i
21.5152 0 i
26.3636 0 i
31.2121 0 i
36.0606 0 i
40.9091 0 i
45.7576 0 i
50.6061 0 i
55.4545 0 i
60.303 0 i
65.1515 0 i
70 0 i
74.8485 0 i
79.697 0 i
84.5455 0 i
89.3939 0 i
94.2424 0 i
99.0909 0 i
103.939 0 i
108.788 0 i
113.636 0 i
118.485 0 i
123.333 0 i
128.182 0 i
133.03 0 i
137.879 0 i
142.727 0 i
147.576 0 i
152.424 0 i
157.273 0 i
162.121 0 i
166.97 0 i
171.818 0 i
176.667 0 i
181.515 0 i
186.364 0 i
191.212 0 i
196.061 0 i
200.909 0 i
205.758 0 i
210.606 0 i
215.455 0 i
220.303 0 i
225.152 0 i
230 0 i
# Curve 1 of 4	982559 points
# x y label type
235.021 -0.00797787 "↕"
233.324 0.00817886 "↕"
116.512 -0.0507213 "↕"
107.819 -0.0507809 "↕"
107.819 -0.0507809 "↕"
107.819 -0.0507809 "↕"
81.6679 -0.0491745 "↕"
85.866 -0.0494536 "↕"
85.866 -0.0494536 "↕"
93.4255 -0.0493839 "↕"
90.0219 -0.0505029 "↕"
90.0219 -0.0505029 "↕"
90.0219 -0.0505029 "↕"
52.7171 -0.0521621 "↕"
47.4535 -0.0517565 "↕"
47.4535 -0.0517565 "↕"
47.4535 -0.0517565 "↕"
150.147 -0.0444312 "↕"
151.296 -0.0456884 "↕"
155.199 -0.0397017 "↕"
155.199 -0.0397017 "↕"
-178.472 -3.07429e-09 "↕"
-177.724 1.51759e-09 "↕"
-137.763 1.20357e-06 "↕"
-138.564 -3.23055e-07 "↕"
-139.376 -6.27989e-07 "↕"
-139.29 -2.84987e-06 "↕"
-140.026 1.08531e-07 "↕"
-140.026 1.08531e-07 "↕"
-140.026 1.08531e-07 "↕"
-139.942 -1.21449e-06 "↕"
-139.942 -1.21449e-06 "↕"
-139.942 -1.21449e-06 "↕"
-139.942 -1.21449e-06 "↕"
-213.442 2.74648e-09 "↕"
-163.88 4.01417e-09 "↕"
-163.88 4.01417e-09 "↕"
-163.88 4.01417e-09 "↕"
-163.88 4.01417e-09 "↕"
-240.632 -5.48267e-10 "↕"
-241.501 -3.65478e-09 "↕"
-241.501 -3.65478e-09 "↕"
-231.825 1.23374e-10 "↕"
-41.1588 0.0131675 "↕"
-41.1588 0.0131675 "↕"
-41.1588 0.0131675 "↕"
-45.9665 0.023476 "↕"
-45.9665 0.023476 "↕"
-45.9665 0.023476 "↕"
-45.9665 0.023476 "↕"
-89.1427 0.0590892 "↕"
-87.8515 0.0610901 "↕"
-85.9704 0.0629443 "↕"
-84.6729 0.0641001 "↕"
-82.7829 0.065567 "↕"
-81.4792 0.0662287 "↕"
-81.4792 0.0662287 "↕"
-81.4792 0.0662287 "↕"
-79.5804 0.0666782 "↕"
-79.5804 0.0666782 "↕"
-79.5804 0.0666782 "↕"
-79.5804 0.0666782 "↕"
243.278 -0.0199299 "↕"
242.478 0.0064629 "↕"
241.644 -0.0367022 "↕"
241.644 -0.0367022 "↕"
74.7065 -0.0503297 "↕"
80.3683 -0.0494285 "↕"
63.1916 -0.0518648 "↕"
235.224 0.00316967 "↕"
233.537 0.0604845 "↕"
233.537 0.0604845 "↕"
233.039 0.05404 "↕"
233.039 0.05404 "↕"
233.039 0.05404 "↕"
207.233 0.0240892 "↕"
145.987 -0.0489707 "↕"
150.99 -0.0453105 "↕"
155.885 -0.0418107 "↕"
155.885 -0.0418107 "↕"
153.295 -0.0407008 "↕"
153.295 -0.0407008 "↕"
153.295 -0.0407008 "↕"
138.693 -0.0493491 "↕"
133.732 -0.0491101 "↕"
128.683 -0.0557674 "↕"
-0.436041 -0.0446742 "↕"
-6.22298 -0.0403779 "↕"
-11.6411 -0.0355128 "↕"
-17.4213 -0.0293799 "↕"
-17.4213 -0.0293799 "↕"
-17.4213 -0.0293799 "↕"
18.2497 -0.0512787 "↕"
11.3494 -0.0487806 "↕"
4.44032 -0.046792 "↕"
-0.436041 -0.0446742 "↕"
-0.436041 -0.0446742 "↕"
-0.436041 -0.0446742 "↕"
-0.436041 -0.0446742 "↕"
235.882 0.0488991 "↕"
235.882 0.0488991 "↕"
235.882 0.0488991 "↕"
235.021 -0.00797787 "↕"
235.021 -0.00797787 "↕"
235.021 -0.00797787 "↕"
235.021 -0.00797787 "↕"
235.021 -0.00797787 "↕"
231.132 0.0274652 "↕"
232.977 0.0376733 "↕"
233.324 0.00817886 "↕"
233.324 0.00817886 "↕"
233.324 0.00817886 "↕"
235.021 -0.00797787 "↕"
235.021 -0.00797787 "↕"
235.021 -0.00797787 "↕"
235.021 -0.00797787 "↕"
213.108 0.0158771 "↕"
210.674 0.0385374 "↕"
209.336 0.00533401 "↕"
207.919 0.034582 "↕"
207.919 0.034582 "↕"
207.919 0.034582 "↕"
207.919 0.034582 "↕"
122.688 -0.05216 "↕"
121.564 -0.0516281 "↕"
116.512 -0.0507213 "↕"
116.512 -0.0507213 "↕"
136.1 -0.0509669 "↕"
131.291 -0.0503466 "↕"
131.291 -0.0503466 "↕"
127.561 -0.0506464 "↕"
127.561 -0.0506464 "↕"
127.561 -0.0506464 "↕"
66.3758 -0.0500952 "↕"
61.1721 -0.0518996 "↕"
66.3758 -0.0500952 "↕"
66.3758 -0.0500952 "↕"
66.3758 -0.0500952 "↕"
66.3758 -0.0500952 "↕"
164.859 -0.0375622 "↕"
164.859 -0.0375622 "↕"
164.859 -0.0375622 "↕"
164.859 -0.0375622 "↕"
200.854 0.00427314 "↕"
204.025 0.0217056 "↕"
201.763 0.00169753 "↕"
201.763 0.00169753 "↕"
204.898 0.0480468 "↕"
204.898 0.0480468 "↕"
204.898 0.0480468 "↕"
207.919 0.034582 "↕"
207.919 0.034582 "↕"
207.919 0.034582 "↕"
207.919 0.034582 "↕"
189.544 0.001547 "↕"
193.242 0.00743254 "↕"
193.242 0.00743254 "↕"
193.242 0.00743254 "↕"
193.242 0.00743254 "↕"
-137.763 1.20357e-06 "↕"
-138.564 -3.23055e-07 "↕"
-139.29 -2.84987e-06 "↕"
-139.942 -1.21449e-06 "↕"
-137.613 2.10938e-06 "↕"
-138.421 2.56539e-06 "↕"
-139.155 -2.40543e-06 "↕"
-139.155 -2.40543e-06 "↕"
-137.459 1.08136e-06 "↕"
-138.275 -4.12842e-07 "↕"
-138.275 -4.12842e-07 "↕"
-138.275 -4.12842e-07 "↕"
-137.302 2.97092e-06 "↕"
-137.302 2.97092e-06 "↕"
-137.302 2.97092e-06 "↕"
-137.302 2.97092e-06 "↕"
-219.298 9.33675e-10 "↕"
-221.586 1.35455e-09 "↕"
-221.586 1.35455e-09 "↕"
-221.586 1.35455e-09 "↕"
-219.177 9.61781e-10 "↕"
-219.177 9.61781e-10 "↕"
-219.177 9.61781e-10 "↕"
-219.177 9.61781e-10 "↕"
-204.26 -3.34064e-09 "↕"
-197.832 2.22796e-09 "↕"
-196.323 2.04451e-09 "↕"
-194.788 4.012e-09 "↕"
-196.314 1.40326e-10 "↕"
-194.79 2.80224e-09 "↕"
-193.241 1.34916e-09 "↕"
-193.241 1.34916e-09 "↕"
-193.199 8.48948e-11 "↕"
-193.199 8.48948e-11 "↕"
-193.199 8.48948e-11 "↕"
-219.298 9.33675e-10 "↕"
-219.177 9.61781e-10 "↕"
-217.142 3.52942e-10 "↕"
-217.091 -1.26281e-09 "↕"
-214.781 1.34501e-09 "↕"
-204.26 -3.34064e-09 "↕"
-204.084 -1.36456e-09 "↕"
-201.92 -1.45563e-09 "↕"
-217.142 3.52942e-10 "↕"
-214.781 1.34501e-09 "↕"
-214.488 -1.13875e-09 "↕"
-212.033 2.32132e-09 "↕"
-212.033 2.32132e-09 "↕"
-211.698 1.54482e-09 "↕"
-211.698 1.54482e-09 "↕"
-211.698 1.54482e-09 "↕"
-157.287 2.12121e-08 "↕"
-157.8 2.56229e-08 "↕"
-158.307 -1.35672e-08 "↕"
-158.821 -3.29721e-10 "↕"
-159.333 2.13641e-08 "↕"
-159.333 2.13641e-08 "↕"
-160.345 1.3487e-08 "↕"
-160.345 1.3487e-08 "↕"
-160.345 1.3487e-08 "↕"
-161.344 -2.92647e-10 "↕"
-161.344 -2.92647e-10 "↕"
-161.344 -2.92647e-10 "↕"
-161.344 -2.92647e-10 "↕"
-166.094 9.70017e-09 "↕"
-166.228 4.17319e-09 "↕"
-167.838 2.22553e-09 "↕"
-167.984 5.79738e-09 "↕"
-167.984 5.79738e-09 "↕"
-169.554 1.40606e-09 "↕"
-169.712 8.85773e-09 "↕"
-169.712 8.85773e-09 "↕"
-169.712 8.85773e-09 "↕"
-171.412 5.74706e-09 "↕"
-171.412 5.74706e-09 "↕"
-171.412 5.74706e-09 "↕"
-171.412 5.74706e-09 "↕"
-230.782 -2.89927e-09 "↕"
-225.559 2.00163e-09 "↕"
-227.404 -3.81418e-09 "↕"
-229.145 -8.32731e-10 "↕"
-230.782 -2.89927e-09 "↕"
-230.782 -2.89927e-09 "↕"
-230.782 -2.89927e-09 "↕"
-230.782 -2.89927e-09 "↕"
-230.782 -2.89927e-09 "↕"
-228.723 -4.21613e-09 "↕"
-108.581 0.011856 "↕"
-105.033 0.0216058 "↕"
-106.21 0.0190548 "↕"
-107.392 0.0169338 "↕"
-108.581 0.011856 "↕"
-105.816 0.0210828 "↕"
-106.998 0.0173404 "↕"
-108.187 0.0123355 "↕"
-108.187 0.0123355 "↕"
-106.602 0.0189216 "↕"
-107.79 0.0154034 "↕"
-107.79 0.0154034 "↕"
-107.79 0.0154034 "↕"
-107.39 0.0159784 "↕"
-107.39 0.0159784 "↕"
-107.39 0.0159784 "↕"
-107.39 0.0159784 "↕"
-202.154 -2.23201e-09 "↕"
-200.68 2.68949e-09 "↕"
-203.958 -4.10127e-09 "↕"
-203.958 -4.10127e-09 "↕"
-191.937 1.17449e-09 "↕"
-213.442 2.74648e-09 "↕"
-212.413 2.7898e-10 "↕"
-228.625 -6.34026e-09 "↕"
-227.48 -4.35455e-09 "↕"
-226.265 -3.34905e-09 "↕"
-237.23 -4.27505e-09 "↕"
-238.938 3.91128e-12 "↕"
-238.938 3.91128e-12 "↕"
63.1916 -0.0518648 "↕"
56.5784 -0.0509237 "↕"
237.261 0.0104907 "↕"
237.093 0.00121977 "↕"
235.575 -0.0170017 "↕"
194.787 0.0130941 "↕"
195.619 0.0161066 "↕"
195.619 0.0161066 "↕"
194.787 0.0130941 "↕"
198.944 0.0224854 "↕"
198.153 0.0151061 "↕"
198.153 0.0151061 "↕"
202.153 0.0119253 "↕"
202.153 0.0119253 "↕"
203.098 0.0262846 "↕"
206.406 0.0276566 "↕"
206.406 0.0276566 "↕"
206.406 0.0276566 "↕"
207.233 0.0240892 "↕"
207.233 0.0240892 "↕"
207.233 0.0240892 "↕"
207.233 0.0240892 "↕"
170.831 -0.02818 "↕"
174.42 -0.0249849 "↕"
171.459 -0.0282472 "↕"
175.012 -0.0181392 "↕"
175.012 -0.0181392 "↕"
175.012 -0.0181392 "↕"
170.831 -0.02818 "↕"
171.459 -0.0282472 "↕"
167.33 -0.0320889 "↕"
167.996 -0.0258821 "↕"
164.456 -0.0343442 "↕"
184.143 -0.00600658 "↕"
187.8 0.00321719 "↕"
191.348 0.00987495 "↕"
194.787 0.0130941 "↕"
128.683 -0.0557674 "↕"
99.7613 -0.0505795 "↕"
93.3754 -0.0491509 "↕"
86.9111 -0.0491617 "↕"
80.3683 -0.0494285 "↕"
-242.87 1.78216e-09 "↕"
-243.455 2.18154e-10 "↕"
244.698 0.0725964 "↕"
243.278 -0.0199299 "↕"
241.035 -0.0436147 "↕"
242.39 0.0267065 "↕"
240.71 0.0526993 "↕"
239.124 0.111807 "↕"
238.703 0.00303909 "↕"
238.703 0.00303909 "↕"
238.703 0.00303909 "↕"
240.71 0.0526993 "↕"
239.124 0.111807 "↕"
241.035 -0.0436147 "↕"
-24.2227 -0.0210199 "↕"
-20.1635 -0.0249445 "↕"
-15.6678 -0.0321527 "↕"
-15.6678 -0.0321527 "↕"
-15.6678 -0.0321527 "↕"
214.569 0.0256582 "↕"
213.108 0.0158771 "↕"
213.108 0.0158771 "↕"
213.108 0.0158771 "↕"
227.744 0.0397222 "↕"
225.835 0.0182339 "↕"
223.807 0.0126376 "↕"
223.807 0.0126376 "↕"
98.2102 -0.0473821 "↕"
93.4255 -0.0493839 "↕"
93.4255 -0.0493839 "↕"
93.4255 -0.0493839 "↕"
98.2102 -0.0473821 "↕"
103.043 -0.0493808 "↕"
107.819 -0.0507809 "↕"
81.6679 -0.0491745 "↕"
76.6082 -0.0501137 "↕"
71.5109 -0.0503664 "↕"
66.3758 -0.0500952 "↕"
80.8843 -0.0495391 "↕"
81.6679 -0.0491745 "↕"
80.8843 -0.0495391 "↕"
85.866 -0.0494536 "↕"
90.0219 -0.0505029 "↕"
27.1147 -0.052431 "↕"
27.1147 -0.052431 "↕"
41.7701 -0.0516717 "↕"
47.4535 -0.0517565 "↕"
164.859 -0.0375622 "↕"
164.859 -0.0375622 "↕"
164.859 -0.0375622 "↕"
164.859 -0.0375622 "↕"
163.5 -0.0357095 "↕"
164.859 -0.0375622 "↕"
167.418 -0.0319871 "↕"
167.418 -0.0319871 "↕"
164.859 -0.0375622 "↕"
155.199 -0.0397017 "↕"
159.392 -0.0417562 "↕"
163.5 -0.0357095 "↕"
163.5 -0.0357095 "↕"
185.621 -0.00763614 "↕"
183.746 -0.0061668 "↕"
187.624 -0.000778377 "↕"
191.384 0.0111678 "↕"
189.544 0.001547 "↕"
189.544 0.001547 "↕"
189.544 0.001547 "↕"
193.242 0.00743254 "↕"
193.242 0.00743254 "↕"
193.242 0.00743254 "↕"
193.242 0.00743254 "↕"
193.242 0.00743254 "↕"
191.384 0.0111678 "↕"
193.242 0.00743254 "↕"
-73.561 0.0665133 "↕"
-76.1379 0.0662263 "↕"
-78.7066 0.0667712 "↕"
-81.2672 0.0674644 "↕"
-81.2672 0.0674644 "↕"
-81.2672 0.0674644 "↕"
-81.2672 0.0674644 "↕"
-73.561 0.0665133 "↕"
-76.3423 0.0662032 "↕"
-238.827 -4.35075e-10 "↕"
-238.345 1.71893e-10 "↕"
-240.19 -2.3542e-09 "↕"
-209.053 3.43371e-10 "↕"
-209.053 3.43371e-10 "↕"
-206.702 -5.00638e-09 "↕"
-206.702 -5.00638e-09 "↕"
-206.702 -5.00638e-09 "↕"
-204.26 -3.34064e-09 "↕"
-204.26 -3.34064e-09 "↕"
-204.26 -3.34064e-09 "↕"
-204.26 -3.34064e-09 "↕"
-121.819 -0.000151284 "↕"
-121.814 -0.000143322 "↕"
-121.805 -0.000300661 "↕"
-121.792 0.000508225 "↕"
-121.804 0.000239629 "↕"
-121.796 -0.0001109 "↕"
-121.783 0.000196809 "↕"
-121.783 0.000196809 "↕"
-121.786 9.86059e-05 "↕"
-121.775 3.70873e-05 "↕"
-121.775 3.70873e-05 "↕"
-121.775 3.70873e-05 "↕"
-121.766 -0.000165952 "↕"
-121.766 -0.000165952 "↕"
-121.766 -0.000165952 "↕"
-121.766 -0.000165952 "↕"
-111.809 -0.0108741 "↕"
-112.258 -0.00565486 "↕"
-112.705 0.00276789 "↕"
-113.15 0.0111348 "↕"
-112.663 0.00426552 "↕"
-113.108 0.0100387 "↕"
-113.552 0.0116754 "↕"
-113.552 0.0116754 "↕"
-113.508 0.0100963 "↕"
-113.95 0.0023502 "↕"
-113.95 0.0023502 "↕"
-113.95 0.0023502 "↕"
-114.345 -0.0013572 "↕"
-114.345 -0.0013572 "↕"
-114.345 -0.0013572 "↕"
-114.345 -0.0013572 "↕"
-114.668 -0.000705133 "↕"
-230.782 -2.89927e-09 "↕"
-230.782 -2.89927e-09 "↕"
-230.782 -2.89927e-09 "↕"
-230.782 -2.89927e-09 "↕"
-234.091 3.71306e-09 "↕"
-28.6035 -0.0110752 "↕"
-32.544 -0.00557418 "↕"
-32.544 -0.00557418 "↕"
-24.2227 -0.0210199 "↕"
-37.5005 0.00461701 "↕"
-32.544 -0.00557418 "↕"
-73.561 0.0665133 "↕"
-70.0608 0.0623207 "↕"
-66.5438 0.0589562 "↕"
-64.1761 0.0559417 "↕"
-64.1761 0.0559417 "↕"
-64.1761 0.0559417 "↕"
-63.01 0.0554746 "↕"
-63.01 0.0554746 "↕"
-63.01 0.0554746 "↕"
-63.01 0.0554746 "↕"
-73.561 0.0665133 "↕"
-70.0608 0.0623207 "↕"
-66.5438 0.0589562 "↕"
-63.01 0.0554746 "↕"
-213.442 2.74648e-09 "↕"
-121.75 -0.000104186 "↕"
-121.723 -9.35008e-05 "↕"
-121.695 -1.37358e-05 "↕"
-121.665 9.51996e-05 "↕"
-121.739 -2.30744e-05 "↕"
-121.711 0.000141202 "↕"
-121.682 -0.000115216 "↕"
-121.682 -0.000115216 "↕"
-121.728 0.000116802 "↕"
-121.699 5.42965e-05 "↕"
-121.699 5.42965e-05 "↕"
-121.699 5.42965e-05 "↕"
-121.715 0.000204858 "↕"
-121.715 0.000204858 "↕"
-121.715 0.000204858 "↕"
-121.715 0.000204858 "↕"
-121.75 -0.000104186 "↕"
-121.772 -0.000107968 "↕"
-121.793 0.000232942 "↕"
-121.813 -0.00106929 "↕"
-121.768 0.000430418 "↕"
-121.788 2.98664e-06 "↕"
-121.806 -0.000633236 "↕"
-121.806 -0.000633236 "↕"
-121.781 -0.000849525 "↕"
-121.799 -0.000194254 "↕"
-121.799 -0.000194254 "↕"
-121.799 -0.000194254 "↕"
-121.791 -0.000999207 "↕"
-121.791 -0.000999207 "↕"
-121.791 -0.000999207 "↕"
-121.791 -0.000999207 "↕"
-94.8039 0.0491716 "↕"
-95.401 0.0475742 "↕"
-96.8356 0.0448521 "↕"
-96.8356 0.0448521 "↕"
-100.492 0.0342845 "↕"
-98.8022 0.039422 "↕"
-98.8022 0.039422 "↕"
-97.1052 0.0437031 "↕"
-97.1052 0.0437031 "↕"
-97.1052 0.0437031 "↕"
-95.401 0.0475742 "↕"
-95.401 0.0475742 "↕"
-95.401 0.0475742 "↕"
-95.401 0.0475742 "↕"
-199.074 -9.45189e-10 "↕"
-199.9 5.20558e-10 "↕"
-200.68 2.68949e-09 "↕"
-202.154 -2.23201e-09 "↕"
-202.154 -2.23201e-09 "↕"
-213.442 2.74648e-09 "↕"
-217.501 -1.76918e-09 "↕"
-218.471 3.64419e-09 "↕"
-222.303 -3.25004e-09 "↕"
-218.471 3.64419e-09 "↕"
-221.365 -2.34773e-09 "↕"
-222.303 -3.25004e-09 "↕"
-222.303 -3.25004e-09 "↕"
-222.303 -3.25004e-09 "↕"
-213.442 2.74648e-09 "↕"
-154.987 -3.54985e-09 "↕"
-153.913 -9.51016e-10 "↕"
-152.814 -5.42548e-09 "↕"
-151.689 -6.45217e-09 "↕"
-154.114 6.94403e-09 "↕"
-153.025 -7.02131e-10 "↕"
-151.911 4.60918e-09 "↕"
-151.911 4.60918e-09 "↕"
-152.123 -4.83082e-09 "↕"
-152.123 -4.83082e-09 "↕"
-152.123 -4.83082e-09 "↕"
-243.683 1.73527e-09 "↕"
-241.501 -3.65478e-09 "↕"
-243.683 1.73527e-09 "↕"
-243.683 1.73527e-09 "↕"
-243.683 1.73527e-09 "↕"
-231.825 1.23374e-10 "↕"
-230.826 -5.31683e-09 "↕"
-229.759 -6.00368e-09 "↕"
-228.625 -6.34026e-09 "↕"
-228.625 -6.34026e-09 "↕"
-228.625 -6.34026e-09 "↕"
-228.625 -6.34026e-09 "↕"
-228.625 -6.34026e-09 "↕"
-231.825 1.23374e-10 "↕"
-230.826 -5.31683e-09 "↕"
-229.759 -6.00368e-09 "↕"
-228.625 -6.34026e-09 "↕"
-192.544 2.59138e-09 "↕"
-191.937 1.17449e-09 "↕"
-189.89 -2.57127e-09 "↕"
-189.89 -2.57127e-09 "↕"
-185.459 2.39216e-11 "↕"
-183.22 2.49026e-09 "↕"
-180.94 4.52387e-10 "↕"
-178.618 -8.64225e-10 "↕"
-183.677 1.25921e-09 "↕"
-181.413 3.6348e-10 "↕"
-163.88 4.01417e-09 "↕"
-165.9 -6.34186e-10 "↕"
-26.5709 -0.016268 "↕"
-32.538 -0.00530209 "↕"
-45.9665 0.023476 "↕"
-49.3151 0.0301951 "↕"
-68.8327 0.0622739 "↕"
-78.2127 0.0671899 "↕"
-78.2127 0.0671899 "↕"
-81.4792 0.0662287 "↕"
-78.9007 0.0670538 "↕"
-78.9007 0.0670538 "↕"
-78.9007 0.0670538 "↕"
-79.5804 0.0666782 "↕"
-79.5804 0.0666782 "↕"
-79.5804 0.0666782 "↕"
-79.5804 0.0666782 "↕"
213.92 0.0251754 "↕"
214.706 0.0178043 "↕"
217.494 0.0309048 "↕"
217.494 0.0309048 "↕"
217.494 0.0309048 "↕"
218.205 0.0534139 "↕"
218.205 0.0534139 "↕"
218.205 0.0534139 "↕"
218.205 0.0534139 "↕"
218.205 0.0534139 "↕"
219.93 0.0350763 "↕"
219.93 0.0350763 "↕"
221.566 0.0413348 "↕"
221.566 0.0413348 "↕"
221.566 0.0413348 "↕"
223.113 -0.0272406 "↕"
223.113 -0.0272406 "↕"
223.113 -0.0272406 "↕"
223.113 -0.0272406 "↕"
218.205 0.0534139 "↕"
223.113 -0.0272406 "↕"
239.486 0.0337897 "↕"
239.019 0.0298918 "↕"
241.644 -0.0367022 "↕"
80.3683 -0.0494285 "↕"
86.9111 -0.0491617 "↕"
93.3754 -0.0491509 "↕"
99.7613 -0.0505795 "↕"
80.3683 -0.0494285 "↕"
223.113 -0.0272406 "↕"
223.113 -0.0272406 "↕"
223.113 -0.0272406 "↕"
223.113 -0.0272406 "↕"
237.261 0.0104907 "↕"
239.019 0.0298918 "↕"
239.019 0.0298918 "↕"
239.486 0.0337897 "↕"
239.486 0.0337897 "↕"
239.486 0.0337897 "↕"
231.534 0.0512889 "↕"
230.484 -0.0143538 "↕"
228.368 0.0199416 "↕"
227.604 0.0547866 "↕"
226.66 0.0320407 "↕"
225.648 0.0537909 "↕"
223.113 -0.0272406 "↕"
223.113 -0.0272406 "↕"
223.113 -0.0272406 "↕"
223.113 -0.0272406 "↕"
233.537 0.0604845 "↕"
233.039 0.05404 "↕"
231.534 0.0512889 "↕"
231.534 0.0512889 "↕"
231.534 0.0512889 "↕"
207.233 0.0240892 "↕"
207.233 0.0240892 "↕"
207.233 0.0240892 "↕"
207.233 0.0240892 "↕"
207.233 0.0240892 "↕"
211.055 0.0332884 "↕"
210.257 0.0274339 "↕"
210.257 0.0274339 "↕"
213.92 0.0251754 "↕"
213.158 0.0257547 "↕"
213.158 0.0257547 "↕"
213.158 0.0257547 "↕"
159.512 -0.0450248 "↕"
163.463 -0.0351976 "↕"
167.33 -0.0320889 "↕"
167.33 -0.0320889 "↕"
160.539 -0.0398334 "↕"
164.456 -0.0343442 "↕"
164.456 -0.0343442 "↕"
164.456 -0.0343442 "↕"
159.512 -0.0450248 "↕"
160.539 -0.0398334 "↕"
155.885 -0.0418107 "↕"
156.951 -0.0397573 "↕"
153.295 -0.0407008 "↕"
128.683 -0.0557674 "↕"
125.699 -0.0507116 "↕"
120.293 -0.0516889 "↕"
117.21 -0.0505124 "↕"
117.21 -0.0505124 "↕"
117.21 -0.0505124 "↕"
128.683 -0.0557674 "↕"
125.699 -0.0507116 "↕"
99.7613 -0.0505795 "↕"
106.467 -0.0487745 "↕"
110.668 -0.0505054 "↕"
117.21 -0.0505124 "↕"
117.21 -0.0505124 "↕"
-0.436041 -0.0446742 "↕"
-6.22298 -0.0403779 "↕"
-6.22298 -0.0403779 "↕"
4.44032 -0.046792 "↕"
-0.436041 -0.0446742 "↕"
18.2497 -0.0512787 "↕"
24.0186 -0.0519175 "↕"
24.0186 -0.0519175 "↕"
31.6519 -0.0521192 "↕"
-0.436041 -0.0446742 "↕"
-0.436041 -0.0446742 "↕"
-0.436041 -0.0446742 "↕"
-0.436041 -0.0446742 "↕"
-0.436041 -0.0446742 "↕"
145.447 -0.0468415 "↕"
140.817 -0.0507871 "↕"
136.1 -0.0509669 "↕"
238.703 0.00303909 "↕"
235.882 0.0488991 "↕"
235.021 -0.00797787 "↕"
235.021 -0.00797787 "↕"
235.021 -0.00797787 "↕"
235.021 -0.00797787 "↕"
235.021 -0.00797787 "↕"
235.021 -0.00797787 "↕"
235.021 -0.00797787 "↕"
235.021 -0.00797787 "↕"
231.132 0.0274652 "↕"
229.761 -0.00567416 "↕"
229.761 -0.00567416 "↕"
229.761 -0.00567416 "↕"
207.919 0.034582 "↕"
20.9423 -0.0513742 "↕"
14.6401 -0.0494703 "↕"
8.32769 -0.0492292 "↕"
1.96176 -0.0462385 "↕"
-3.55226 -0.0417072 "↕"
-9.06447 -0.0386016 "↕"
8.32769 -0.0492292 "↕"
1.96176 -0.0462385 "↕"
1.96176 -0.0462385 "↕"
20.9423 -0.0513742 "↕"
27.1147 -0.052431 "↕"
27.1147 -0.052431 "↕"
27.1147 -0.052431 "↕"
214.569 0.0256582 "↕"
218.571 0.0394556 "↕"
216.093 0.0323365 "↕"
221.625 0.0374561 "↕"
223.807 0.0126376 "↕"
218.571 0.0394556 "↕"
220.143 0.0191688 "↕"
221.625 0.0374561 "↕"
221.625 0.0374561 "↕"
221.625 0.0374561 "↕"
131.291 -0.0503466 "↕"
126.466 -0.0518545 "↕"
121.564 -0.0516281 "↕"
121.564 -0.0516281 "↕"
127.561 -0.0506464 "↕"
122.688 -0.05216 "↕"
122.688 -0.05216 "↕"
122.688 -0.05216 "↕"
66.3758 -0.0500952 "↕"
66.3758 -0.0500952 "↕"
61.1721 -0.0518996 "↕"
57.9683 -0.050691 "↕"
52.7171 -0.0521621 "↕"
52.7171 -0.0521621 "↕"
52.7171 -0.0521621 "↕"
81.6679 -0.0491745 "↕"
76.6082 -0.0501137 "↕"
71.5109 -0.0503664 "↕"
66.3758 -0.0500952 "↕"
66.3758 -0.0500952 "↕"
66.3758 -0.0500952 "↕"
66.3758 -0.0500952 "↕"
81.6679 -0.0491745 "↕"
81.6679 -0.0491745 "↕"
81.6679 -0.0491745 "↕"
81.6679 -0.0491745 "↕"
178.704 -0.00978365 "↕"
182.206 -0.0107014 "↕"
183.746 -0.0061668 "↕"
183.746 -0.0061668 "↕"
185.621 -0.00763614 "↕"
185.621 -0.00763614 "↕"
185.621 -0.00763614 "↕"
174.835 -0.021336 "↕"
178.704 -0.00978365 "↕"
178.704 -0.00978365 "↕"
178.704 -0.00978365 "↕"
164.859 -0.0375622 "↕"
169.019 -0.0287014 "↕"
173.08 -0.022081 "↕"
167.418 -0.0319871 "↕"
174.835 -0.021336 "↕"
173.08 -0.022081 "↕"
173.08 -0.022081 "↕"
169.019 -0.0287014 "↕"
169.019 -0.0287014 "↕"
169.019 -0.0287014 "↕"
164.859 -0.0375622 "↕"
164.859 -0.0375622 "↕"
164.859 -0.0375622 "↕"
164.859 -0.0375622 "↕"
151.296 -0.0456884 "↕"
150.147 -0.0444312 "↕"
146.63 -0.0480908 "↕"
145.447 -0.0468415 "↕"
145.447 -0.0468415 "↕"
207.919 0.034582 "↕"
206.195 0.0540187 "↕"
209.336 0.00533401 "↕"
210.674 0.0385374 "↕"
201.763 0.00169753 "↕"
204.898 0.0480468 "↕"
206.195 0.0540187 "↕"
206.195 0.0540187 "↕"
206.195 0.0540187 "↕"
207.919 0.034582 "↕"
207.919 0.034582 "↕"
207.919 0.034582 "↕"
207.919 0.034582 "↕"
193.242 0.00743254 "↕"
195.066 0.00159762 "↕"
199.161 0.0240165 "↕"
200.854 0.00427314 "↕"
200.854 0.00427314 "↕"
195.066 0.00159762 "↕"
195.066 0.00159762 "↕"
195.066 0.00159762 "↕"
193.242 0.00743254 "↕"
193.242 0.00743254 "↕"
193.242 0.00743254 "↕"
193.242 0.00743254 "↕"
-137.763 1.20357e-06 "↕"
-137.613 2.10938e-06 "↕"
-137.459 1.08136e-06 "↕"
-137.302 2.97092e-06 "↕"
-136.845 5.69114e-07 "↕"
-136.688 -2.84879e-06 "↕"
-136.528 -5.27251e-07 "↕"
-136.528 -5.27251e-07 "↕"
-135.957 1.85218e-06 "↕"
-135.793 1.08823e-05 "↕"
-135.793 1.08823e-05 "↕"
-135.793 1.08823e-05 "↕"
-135.097 6.49097e-06 "↕"
-135.097 6.49097e-06 "↕"
-135.097 6.49097e-06 "↕"
-135.097 6.49097e-06 "↕"
-225.559 2.00163e-09 "↕"
-225.559 2.00163e-09 "↕"
-225.559 2.00163e-09 "↕"
-225.559 2.00163e-09 "↕"
-219.177 9.61781e-10 "↕"
-221.416 2.38982e-09 "↕"
-223.544 3.22106e-09 "↕"
-225.559 2.00163e-09 "↕"
-225.559 2.00163e-09 "↕"
-223.544 3.22106e-09 "↕"
-223.544 3.22106e-09 "↕"
-221.586 1.35455e-09 "↕"
-221.416 2.38982e-09 "↕"
-221.416 2.38982e-09 "↕"
-221.416 2.38982e-09 "↕"
-219.177 9.61781e-10 "↕"
-219.177 9.61781e-10 "↕"
-219.177 9.61781e-10 "↕"
-219.177 9.61781e-10 "↕"
-204.26 -3.34064e-09 "↕"
-197.832 2.22796e-09 "↕"
-196.323 2.04451e-09 "↕"
-194.788 4.012e-09 "↕"
-219.177 9.61781e-10 "↕"
-219.177 9.61781e-10 "↕"
-208.822 2.05787e-09 "↕"
-209.053 3.43371e-10 "↕"
-206.499 1.29309e-09 "↕"
-206.702 -5.00638e-09 "↕"
-204.084 -1.36456e-09 "↕"
-204.084 -1.36456e-09 "↕"
-204.084 -1.36456e-09 "↕"
-204.26 -3.34064e-09 "↕"
-204.26 -3.34064e-09 "↕"
-204.26 -3.34064e-09 "↕"
-204.26 -3.34064e-09 "↕"
-212.033 2.32132e-09 "↕"
-211.698 1.54482e-09 "↕"
-208.822 2.05787e-09 "↕"
-208.822 2.05787e-09 "↕"
-208.822 2.05787e-09 "↕"
-156.095 3.20092e-08 "↕"
-155.416 2.85316e-08 "↕"
-154.728 -1.10747e-08 "↕"
-157.287 2.12121e-08 "↕"
-156.612 6.09222e-09 "↕"
-155.929 2.15011e-08 "↕"
-155.929 2.15011e-08 "↕"
-157.8 2.56229e-08 "↕"
-157.121 1.81902e-08 "↕"
-157.121 1.81902e-08 "↕"
-157.121 1.81902e-08 "↕"
-158.307 -1.35672e-08 "↕"
-158.307 -1.35672e-08 "↕"
-158.307 -1.35672e-08 "↕"
-158.307 -1.35672e-08 "↕"
-166.228 4.17319e-09 "↕"
-230.782 -2.89927e-09 "↕"
-225.559 2.00163e-09 "↕"
-227.404 -3.81418e-09 "↕"
-227.404 -3.81418e-09 "↕"
-228.723 -4.21613e-09 "↕"
-229.145 -8.32731e-10 "↕"
-229.145 -8.32731e-10 "↕"
-229.145 -8.32731e-10 "↕"
-230.782 -2.89927e-09 "↕"
-230.782 -2.89927e-09 "↕"
-230.782 -2.89927e-09 "↕"
-230.782 -2.89927e-09 "↕"
-225.559 2.00163e-09 "↕"
-121.901 -0.00106914 "↕"
-121.905 -0.00103508 "↕"
-121.916 -0.000341781 "↕"
-111.427 -0.00673308 "↕"
-112.562 0.00087735 "↕"
-121.765 0.00144822 "↕"
-121.813 0.00292495 "↕"
-121.593 -0.00476009 "↕"
-121.699 -0.00141222 "↕"
-121.113 -0.00224613 "↕"
-121.277 0.00728037 "↕"
-121.277 0.00728037 "↕"
-121.277 0.00728037 "↕"
-120.325 -0.00895042 "↕"
-120.325 -0.00895042 "↕"
-120.325 -0.00895042 "↕"
-120.325 -0.00895042 "↕"
-89.1427 0.0590892 "↕"
-85.9704 0.0629443 "↕"
-85.9704 0.0629443 "↕"
-82.7829 0.065567 "↕"
-82.7829 0.065567 "↕"
-82.7829 0.065567 "↕"
-79.5804 0.0666782 "↕"
-79.5804 0.0666782 "↕"
-79.5804 0.0666782 "↕"
-79.5804 0.0666782 "↕"
-200.68 2.68949e-09 "↕"
-208.388 8.31869e-10 "↕"
-209.53 -2.3813e-09 "↕"
-212.413 2.7898e-10 "↕"
-213.442 2.74648e-09 "↕"
-213.442 2.74648e-09 "↕"
-213.442 2.74648e-09 "↕"
-213.442 2.74648e-09 "↕"
-200.68 2.68949e-09 "↕"
-203.958 -4.10127e-09 "↕"
-205.278 -3.37919e-09 "↕"
-208.388 8.31869e-10 "↕"
-208.388 8.31869e-10 "↕"
-208.388 8.31869e-10 "↕"
-191.937 1.17449e-09 "↕"
-194.069 -5.21478e-09 "↕"
-194.069 -5.21478e-09 "↕"
-149.002 2.53905e-09 "↕"
-148.43 1.06058e-08 "↕"
-147.85 -3.11924e-08 "↕"
-147.489 -2.68171e-08 "↕"
-147.489 -2.68171e-08 "↕"
-238.938 3.91128e-12 "↕"
-239.807 -3.51979e-09 "↕"
-240.632 -5.48267e-10 "↕"
-240.632 -5.48267e-10 "↕"
-228.625 -6.34026e-09 "↕"
-227.48 -4.35455e-09 "↕"
-226.265 -3.34905e-09 "↕"
-228.625 -6.34026e-09 "↕"
-228.625 -6.34026e-09 "↕"
-228.625 -6.34026e-09 "↕"
-228.625 -6.34026e-09 "↕"
-231.825 1.23374e-10 "↕"
-233.671 -1.98208e-09 "↕"
-235.238 -8.71389e-10 "↕"
-233.671 -1.98208e-09 "↕"
-233.671 -1.98208e-09 "↕"
-233.671 -1.98208e-09 "↕"
-231.825 1.23374e-10 "↕"
-231.825 1.23374e-10 "↕"
-231.825 1.23374e-10 "↕"
-231.825 1.23374e-10 "↕"
-235.238 -8.71389e-10 "↕"
-237.23 -4.27505e-09 "↕"
-180.407 1.69963e-09 "↕"
-178.618 -8.64225e-10 "↕"
-182.706 1.06933e-09 "↕"
-180.94 4.52387e-10 "↕"
-180.94 4.52387e-10 "↕"
-184.963 -1.42581e-09 "↕"
-183.22 2.49026e-09 "↕"
-183.22 2.49026e-09 "↕"
-183.22 2.49026e-09 "↕"
-185.459 2.39216e-11 "↕"
-185.459 2.39216e-11 "↕"
-185.459 2.39216e-11 "↕"
-185.459 2.39216e-11 "↕"
-191.937 1.17449e-09 "↕"
-189.818 8.86031e-10 "↕"
-187.659 -7.22016e-10 "↕"
-185.459 2.39216e-11 "↕"
-189.89 -2.57127e-09 "↕"
-187.74 -3.07009e-09 "↕"
-185.549 -6.82387e-10 "↕"
-185.549 -6.82387e-10 "↕"
-184.963 -1.42581e-09 "↕"
-185.459 2.39216e-11 "↕"
-26.5709 -0.016268 "↕"
-22.0012 -0.0230403 "↕"
-17.4213 -0.0293799 "↕"
218.205 0.0534139 "↕"
219.93 0.0350763 "↕"
221.566 0.0413348 "↕"
223.113 -0.0272406 "↕"
223.113 -0.0272406 "↕"
223.113 -0.0272406 "↕"
223.113 -0.0272406 "↕"
217.494 0.0309048 "↕"
218.205 0.0534139 "↕"
218.205 0.0534139 "↕"
218.205 0.0534139 "↕"
218.205 0.0534139 "↕"
99.7613 -0.0505795 "↕"
99.7613 -0.0505795 "↕"
145.987 -0.0489707 "↕"
141.505 -0.0462274 "↕"
141.505 -0.0462274 "↕"
141.505 -0.0462274 "↕"
235.224 0.00316967 "↕"
235.575 -0.0170017 "↕"
237.093 0.00121977 "↕"
223.113 -0.0272406 "↕"
223.113 -0.0272406 "↕"
223.113 -0.0272406 "↕"
223.113 -0.0272406 "↕"
194.787 0.0130941 "↕"
194.787 0.0130941 "↕"
194.787 0.0130941 "↕"
194.787 0.0130941 "↕"
198.153 0.0151061 "↕"
194.787 0.0130941 "↕"
207.233 0.0240892 "↕"
209.264 0.0131496 "↕"
210.257 0.0274339 "↕"
213.158 0.0257547 "↕"
206.406 0.0276566 "↕"
209.264 0.0131496 "↕"
209.264 0.0131496 "↕"
209.264 0.0131496 "↕"
207.233 0.0240892 "↕"
207.233 0.0240892 "↕"
207.233 0.0240892 "↕"
207.233 0.0240892 "↕"
183.079 -0.00778599 "↕"
186.57 0.000521308 "↕"
186.57 0.000521308 "↕"
186.57 0.000521308 "↕"
184.143 -0.00600658 "↕"
184.143 -0.00600658 "↕"
184.143 -0.00600658 "↕"
184.143 -0.00600658 "↕"
184.143 -0.00600658 "↕"
183.079 -0.00778599 "↕"
184.143 -0.00600658 "↕"
179.102 -0.0111592 "↕"
175.012 -0.0181392 "↕"
184.143 -0.00600658 "↕"
184.143 -0.00600658 "↕"
186.57 0.000521308 "↕"
187.8 0.00321719 "↕"
190.166 0.00295759 "↕"
191.348 0.00987495 "↕"
194.787 0.0130941 "↕"
194.787 0.0130941 "↕"
194.787 0.0130941 "↕"
194.787 0.0130941 "↕"
106.467 -0.0487745 "↕"
99.7613 -0.0505795 "↕"
128.683 -0.0557674 "↕"
133.732 -0.0491101 "↕"
138.693 -0.0493491 "↕"
141.505 -0.0462274 "↕"
141.505 -0.0462274 "↕"
128.683 -0.0557674 "↕"
99.7613 -0.0505795 "↕"
80.3683 -0.0494285 "↕"
74.7065 -0.0503297 "↕"
80.3683 -0.0494285 "↕"
-128.64 -4.3868e-06 "↕"
-156.349 1.12623e-09 "↕"
-156.349 1.12623e-09 "↕"
-157.666 3.34019e-09 "↕"
-157.666 3.34019e-09 "↕"
-157.666 3.34019e-09 "↕"
-158.972 1.86781e-09 "↕"
-158.972 1.86781e-09 "↕"
-158.972 1.86781e-09 "↕"
-158.972 1.86781e-09 "↕"
-178.618 -8.64225e-10 "↕"
-180.407 1.69963e-09 "↕"
-177.997 2.29092e-09 "↕"
-50.4194 0.0324151 "↕"
-45.9665 0.023476 "↕"
-58.1784 0.0477119 "↕"
-53.7574 0.0387269 "↕"
-49.3151 0.0301951 "↕"
-49.3151 0.0301951 "↕"
-57.0806 0.0451126 "↕"
-105.033 0.0216058 "↕"
-106.21 0.0190548 "↕"
-107.392 0.0169338 "↕"
-108.581 0.011856 "↕"
-108.581 0.011856 "↕"
-108.581 0.011856 "↕"
-108.581 0.011856 "↕"
-107.39 0.0159784 "↕"
-106.095 0.0190351 "↕"
-104.813 0.0232514 "↕"
-103.544 0.0270282 "↕"
-103.544 0.0270282 "↕"
-103.544 0.0270282 "↕"
-103.544 0.0270282 "↕"
-15.6678 -0.0321527 "↕"
-9.06447 -0.0386016 "↕"
-9.06447 -0.0386016 "↕"
-9.06447 -0.0386016 "↕"
-240.838 -3.14847e-09 "↕"
-241.433 -1.36391e-10 "↕"
-242.87 1.78216e-09 "↕"
-242.87 1.78216e-09 "↕"
-121.855 -0.000402817 "↕"
-121.867 -0.000756759 "↕"
-115.494 -0.0363358 "↕"
-116.596 -0.000380863 "↕"
-117.909 0.0125336 "↕"
-119.433 -0.00642836 "↕"
-115.891 -0.00731796 "↕"
-117.059 0.00637404 "↕"
-118.437 -0.00660583 "↕"
-118.437 -0.00660583 "↕"
-116.3 -0.00583238 "↕"
-117.534 -0.0104922 "↕"
-117.534 -0.0104922 "↕"
-117.534 -0.0104922 "↕"
-116.723 -0.00750559 "↕"
-116.723 -0.00750559 "↕"
-116.723 -0.00750559 "↕"
-116.723 -0.00750559 "↕"
-115.494 -0.0363358 "↕"
-121.744 3.26738e-05 "↕"
-121.561 -1.92843e-05 "↕"
-121.444 -3.96705e-06 "↕"
-121.394 -2.94887e-05 "↕"
-121.553 -3.58244e-05 "↕"
-121.434 4.60548e-06 "↕"
-121.425 -1.54299e-06 "↕"
-121.514 -0.00010286 "↕"
-121.494 -0.000110557 "↕"
-121.48 1.87405e-05 "↕"
-121.472 -3.91293e-05 "↕"
-121.512 -4.22137e-05 "↕"
-121.487 4.26523e-05 "↕"
-121.467 -0.000134724 "↕"
-121.467 -0.000134724 "↕"
-121.515 -6.14627e-05 "↕"
-121.484 -8.8434e-05 "↕"
-121.484 -8.8434e-05 "↕"
-121.484 -8.8434e-05 "↕"
-121.522 2.48674e-06 "↕"
-121.522 2.48674e-06 "↕"
-121.522 2.48674e-06 "↕"
-121.522 2.48674e-06 "↕"
-100.492 0.0342845 "↕"
-101.505 0.0326439 "↕"
-102.523 0.0296376 "↕"
-103.544 0.0270282 "↕"
-100.229 0.0357443 "↕"
-101.237 0.0331986 "↕"
-89.1427 0.0590892 "↕"
-91.2374 0.0560297 "↕"
-93.3235 0.0521503 "↕"
-95.401 0.0475742 "↕"
-90.6326 0.0570659 "↕"
-92.7226 0.0533196 "↕"
-94.8039 0.0491716 "↕"
-94.8039 0.0491716 "↕"
-95.401 0.0475742 "↕"
-93.3235 0.0521503 "↕"
-93.3235 0.0521503 "↕"
-91.2374 0.0560297 "↕"
-91.2374 0.0560297 "↕"
-91.2374 0.0560297 "↕"
-89.1427 0.0590892 "↕"
-89.1427 0.0590892 "↕"
-89.1427 0.0590892 "↕"
-89.1427 0.0590892 "↕"
-173.45 3.98334e-09 "↕"
-175.085 7.13532e-10 "↕"
-171.174 2.80052e-09 "↕"
-172.829 1.03667e-09 "↕"
-170.538 2.3421e-09 "↕"
-178.618 -8.64225e-10 "↕"
-177.997 2.29092e-09 "↕"
-176.374 3.93541e-09 "↕"
-175.741 1.06295e-09 "↕"
-175.085 7.13532e-10 "↕"
-175.085 7.13532e-10 "↕"
-174.095 5.29963e-10 "↕"
-173.45 3.98334e-09 "↕"
-173.45 3.98334e-09 "↕"
-173.45 3.98334e-09 "↕"
-32.538 -0.00530209 "↕"
-37.375 0.00447094 "↕"
-41.1588 0.0131675 "↕"
-45.9665 0.023476 "↕"
-45.9665 0.023476 "↕"
-45.9665 0.023476 "↕"
-45.9665 0.023476 "↕"
-68.8327 0.0622739 "↕"
-65.6626 0.0583042 "↕"
-61.3831 0.0524847 "↕"
-58.1784 0.0477119 "↕"
-58.1784 0.0477119 "↕"
-57.0806 0.0451126 "↕"
-57.0806 0.0451126 "↕"
-57.0806 0.0451126 "↕"
-68.8327 0.0622739 "↕"
-79.5804 0.0666782 "↕"
-76.014 0.0664107 "↕"
-72.4314 0.0649503 "↕"
-68.8327 0.0622739 "↕"
-74.6377 0.0662888 "↕"
-71.7431 0.0644002 "↕"
-69.6764 0.063054 "↕"
-69.6764 0.063054 "↕"
-69.6764 0.063054 "↕"
-68.8327 0.0622739 "↕"
-68.8327 0.0622739 "↕"
-68.8327 0.0622739 "↕"
-68.8327 0.0622739 "↕"
-69.6764 0.063054 "↕"
-65.6626 0.0583042 "↕"
-65.6626 0.0583042 "↕"
-65.6626 0.0583042 "↕"
-68.8327 0.0622739 "↕"
-68.8327 0.0622739 "↕"
-68.8327 0.0622739 "↕"
-68.8327 0.0622739 "↕"
-114.072 -0.00706144 "↕"
-114.83 -0.00111305 "↕"
-115.714 0.00148741 "↕"
-116.723 -0.00750559 "↕"
-114.313 0.0079116 "↕"
-115.096 4.57642e-06 "↕"
-116.004 -0.00799862 "↕"
-116.004 -0.00799862 "↕"
-114.555 0.0082127 "↕"
-115.362 -0.00718899 "↕"
-115.362 -0.00718899 "↕"
-115.362 -0.00718899 "↕"
-116.723 -0.00750559 "↕"
-117.534 -0.0104922 "↕"
-118.437 -0.00660583 "↕"
-119.433 -0.00642836 "↕"
-117.81 0.000792773 "↕"
-118.722 0.0020986 "↕"
-119.725 -0.00241901 "↕"
-119.725 -0.00241901 "↕"
-119.011 -0.0027677 "↕"
-120.023 -0.000334846 "↕"
-120.023 -0.000334846 "↕"
-120.023 -0.000334846 "↕"
-120.325 -0.00895042 "↕"
-120.325 -0.00895042 "↕"
-120.325 -0.00895042 "↕"
-120.325 -0.00895042 "↕"
-87.8515 0.0610901 "↕"
-89.1427 0.0590892 "↕"
-90.6326 0.0570659 "↕"
-90.6326 0.0570659 "↕"
-79.5804 0.0666782 "↕"
-79.5804 0.0666782 "↕"
-79.5804 0.0666782 "↕"
-79.5804 0.0666782 "↕"
-134.349 1.33723e-06 "↕"
-133.899 2.92328e-07 "↕"
-133.462 1.32444e-06 "↕"
-133.037 -3.82023e-06 "↕"
-133.942 3.14501e-07 "↕"
-133.504 -2.29862e-07 "↕"
-133.079 4.39649e-07 "↕"
-133.079 4.39649e-07 "↕"
-133.544 2.12048e-06 "↕"
-133.119 -5.191e-08 "↕"
-133.119 -5.191e-08 "↕"
-133.119 -5.191e-08 "↕"
-133.157 -1.53924e-06 "↕"
-133.157 -1.53924e-06 "↕"
-133.157 -1.53924e-06 "↕"
-133.157 -1.53924e-06 "↕"
-143.968 -1.54542e-07 "↕"
-143.968 -1.54542e-07 "↕"
-145.777 -8.29665e-09 "↕"
-144.813 2.46222e-08 "↕"
-144.813 2.46222e-08 "↕"
-144.813 2.46222e-08 "↕"
-145.657 -3.18875e-08 "↕"
-145.657 -3.18875e-08 "↕"
-145.657 -3.18875e-08 "↕"
-145.657 -3.18875e-08 "↕"
-146.697 1.4715e-08 "↕"
-145.657 -3.18875e-08 "↕"
-148.463 2.03527e-09 "↕"
-147.432 -2.19028e-08 "↕"
-146.395 -3.09792e-08 "↕"
-146.395 -3.09792e-08 "↕"
-148.16 6.65486e-09 "↕"
-147.126 -2.83125e-08 "↕"
-147.126 -2.83125e-08 "↕"
-147.126 -2.83125e-08 "↕"
-147.85 -3.11924e-08 "↕"
-147.85 -3.11924e-08 "↕"
-147.85 -3.11924e-08 "↕"
-147.85 -3.11924e-08 "↕"
-238.345 1.71893e-10 "↕"
-238.345 1.71893e-10 "↕"
-238.827 -4.35075e-10 "↕"
-238.827 -4.35075e-10 "↕"
-238.827 -4.35075e-10 "↕"
-50.0893 0.0328936 "↕"
-121.75 -0.000104186 "↕"
-121.739 -2.30744e-05 "↕"
-121.728 0.000116802 "↕"
-121.715 0.000204858 "↕"
-121.772 -0.000107968 "↕"
-121.762 -0.000140631 "↕"
-121.752 -5.1618e-05 "↕"
-121.752 -5.1618e-05 "↕"
-121.793 0.000232942 "↕"
-121.784 0.000291078 "↕"
-121.784 0.000291078 "↕"
-121.784 0.000291078 "↕"
-121.813 -0.00106929 "↕"
-121.813 -0.00106929 "↕"
-121.813 -0.00106929 "↕"
-121.813 -0.00106929 "↕"
-121.817 -0.000655785 "↕"
-121.83 0.000142175 "↕"
-121.844 -0.00108165 "↕"
-121.857 -0.00488571 "↕"
-121.794 0.00125998 "↕"
-121.81 0.000571225 "↕"
-121.826 0.00286355 "↕"
-121.826 0.00286355 "↕"
-121.715 -0.00119682 "↕"
-121.715 -0.00119682 "↕"
-121.715 -0.00119682 "↕"
227.604 0.0547866 "↕"
228.368 0.0199416 "↕"
229.762 0.0432063 "↕"
230.484 -0.0143538 "↕"
-142.52 -4.58575e-07 "↕"
-141.618 6.32589e-07 "↕"
-140.578 -1.4024e-07 "↕"
-140.578 -1.4024e-07 "↕"
-141.886 -3.1821e-07 "↕"
-140.916 1.0684e-06 "↕"
-140.916 1.0684e-06 "↕"
-140.916 1.0684e-06 "↕"
-141.22 3.18804e-07 "↕"
-141.22 3.18804e-07 "↕"
-141.22 3.18804e-07 "↕"
-141.22 3.18804e-07 "↕"
-132.138 -3.13915e-06 "↕"
-132.032 -2.0606e-06 "↕"
-131.925 -6.52618e-07 "↕"
-131.816 -1.25639e-06 "↕"
-131.816 -3.16544e-07 "↕"
-131.706 1.14706e-06 "↕"
-131.595 -1.89473e-06 "↕"
-131.595 -1.89473e-06 "↕"
-131.479 -7.11926e-07 "↕"
-131.366 1.77523e-06 "↕"
-131.366 1.77523e-06 "↕"
-131.366 1.77523e-06 "↕"
-131.129 3.91419e-06 "↕"
-131.129 3.91419e-06 "↕"
-131.129 3.91419e-06 "↕"
-131.129 3.91419e-06 "↕"
-132.063 1.70333e-07 "↕"
-131.73 -1.24788e-06 "↕"
-131.386 1.64667e-06 "↕"
-131.822 -7.33535e-07 "↕"
-131.482 3.09101e-07 "↕"
-131.482 3.09101e-07 "↕"
-131.576 -5.40479e-07 "↕"
-131.576 -5.40479e-07 "↕"
-131.576 -5.40479e-07 "↕"
-121.774 0.00028327 "↕"
-121.774 0.00028327 "↕"
-121.774 0.00028327 "↕"
-121.774 0.00028327 "↕"
-115.494 -0.0363358 "↕"
-116.596 -0.000380863 "↕"
-117.909 0.0125336 "↕"
-119.433 -0.00642836 "↕"
-119.433 -0.00642836 "↕"
-119.433 -0.00642836 "↕"
-119.433 -0.00642836 "↕"
-120.301 -0.00217837 "↕"
-120.301 -0.00217837 "↕"
-120.301 -0.00217837 "↕"
-119.433 -0.00642836 "↕"
-119.433 -0.00642836 "↕"
-119.433 -0.00642836 "↕"
-119.433 -0.00642836 "↕"
-115.494 -0.0363358 "↕"
-115.891 -0.00731796 "↕"
-116.3 -0.00583238 "↕"
-116.723 -0.00750559 "↕"
-114.994 -0.00564702 "↕"
-115.347 -0.00184349 "↕"
-115.714 0.00148741 "↕"
-115.714 0.00148741 "↕"
-114.519 -0.00460703 "↕"
-114.83 -0.00111305 "↕"
-114.83 -0.00111305 "↕"
-114.83 -0.00111305 "↕"
-114.072 -0.00706144 "↕"
-114.072 -0.00706144 "↕"
-114.072 -0.00706144 "↕"
-114.072 -0.00706144 "↕"
-121.855 -0.000402817 "↕"
-121.879 0.000172937 "↕"
-121.894 -0.000392748 "↕"
-121.901 -0.00106914 "↕"
-121.866 0.000378978 "↕"
-121.88 0.000128012 "↕"
-121.886 -0.00204486 "↕"
-121.886 -0.00204486 "↕"
-121.866 -8.66901e-05 "↕"
-121.872 -0.00351569 "↕"
-121.872 -0.00351569 "↕"
-121.872 -0.00351569 "↕"
-121.857 -0.00488571 "↕"
-121.857 -0.00488571 "↕"
-121.857 -0.00488571 "↕"
-121.857 -0.00488571 "↕"
-121.774 0.00028327 "↕"
-121.774 0.00028327 "↕"
-121.774 0.00028327 "↕"
-121.774 0.00028327 "↕"
-121.472 -3.91293e-05 "↕"
-121.486 -2.41103e-05 "↕"
-121.502 -4.42711e-05 "↕"
-121.521 -2.52821e-05 "↕"
-121.484 4.64473e-05 "↕"
-121.502 -8.35927e-05 "↕"
-121.521 -0.000161967 "↕"
-121.521 -0.000161967 "↕"
-121.501 -0.000162333 "↕"
-121.522 0.000134787 "↕"
-121.522 0.000134787 "↕"
-121.522 0.000134787 "↕"
-121.523 6.4275e-05 "↕"
-121.523 6.4275e-05 "↕"
-121.523 6.4275e-05 "↕"
-121.523 6.4275e-05 "↕"
-121.472 -3.91293e-05 "↕"
-121.484 4.64473e-05 "↕"
-121.501 -0.000162333 "↕"
-121.523 6.4275e-05 "↕"
-121.467 -7.45991e-05 "↕"
-121.482 0.000102664 "↕"
-121.501 -1.29375e-05 "↕"
-121.501 -1.29375e-05 "↕"
-121.464 -2.98493e-05 "↕"
-121.481 8.48594e-05 "↕"
-121.481 8.48594e-05 "↕"
-121.481 8.48594e-05 "↕"
-121.462 -4.85944e-05 "↕"
-121.462 -4.85944e-05 "↕"
-121.462 -4.85944e-05 "↕"
-121.462 -4.85944e-05 "↕"
-136.26 8.22497e-07 "↕"
-136.173 4.11926e-07 "↕"
-135.417 -1.32062e-06 "↕"
-135.417 -1.32062e-06 "↕"
-134.809 -3.51637e-08 "↕"
-134.809 -3.51637e-08 "↕"
-134.809 -3.51637e-08 "↕"
-134.349 1.33723e-06 "↕"
-134.349 1.33723e-06 "↕"
-134.349 1.33723e-06 "↕"
-134.349 1.33723e-06 "↕"
-133.926 2.45368e-06 "↕"
-133.496 -2.67434e-06 "↕"
-133.07 -1.89962e-07 "↕"
-132.646 -1.54651e-06 "↕"
-133.632 -1.26018e-06 "↕"
-133.203 8.70618e-07 "↕"
-132.778 -1.57082e-06 "↕"
-132.778 -1.57082e-06 "↕"
-133.336 1.91716e-06 "↕"
-132.908 -1.17269e-06 "↕"
-132.908 -1.17269e-06 "↕"
-132.908 -1.17269e-06 "↕"
-133.037 -3.82023e-06 "↕"
-133.037 -3.82023e-06 "↕"
-133.037 -3.82023e-06 "↕"
-133.037 -3.82023e-06 "↕"
-133.513 -7.72134e-07 "↕"
-133.219 1.65868e-06 "↕"
-133.219 1.65868e-06 "↕"
-133.219 1.65868e-06 "↕"
-133.643 -5.62027e-07 "↕"
-133.643 -5.62027e-07 "↕"
-133.643 -5.62027e-07 "↕"
-133.643 -5.62027e-07 "↕"
-137.127 1.17925e-06 "↕"
-136.401 -1.84424e-07 "↕"
-135.715 2.27114e-06 "↕"
-135.07 5.46583e-06 "↕"
-137.522 7.38265e-07 "↕"
-136.797 -1.47482e-06 "↕"
-136.113 -8.67103e-07 "↕"
-136.113 -8.67103e-07 "↕"
-137.897 2.08794e-06 "↕"
-137.175 -3.28011e-07 "↕"
-137.175 -3.28011e-07 "↕"
-137.175 -3.28011e-07 "↕"
-138.254 7.10219e-07 "↕"
-138.254 7.10219e-07 "↕"
-138.254 7.10219e-07 "↕"
-138.254 7.10219e-07 "↕"
-133.513 -7.72134e-07 "↕"
-133.643 -5.62027e-07 "↕"
-133.974 3.22416e-06 "↕"
-133.974 3.22416e-06 "↕"
-134.312 -8.28756e-07 "↕"
-134.312 -8.28756e-07 "↕"
-134.312 -8.28756e-07 "↕"
-134.659 2.30883e-06 "↕"
-134.659 2.30883e-06 "↕"
-134.659 2.30883e-06 "↕"
-134.659 2.30883e-06 "↕"
-145.657 -3.18875e-08 "↕"
-144.801 4.49215e-08 "↕"
-143.945 -1.89113e-08 "↕"
-143.089 -1.67009e-07 "↕"
-145.312 9.22278e-08 "↕"
-144.454 3.46891e-08 "↕"
-143.597 9.5029e-09 "↕"
-143.597 9.5029e-09 "↕"
-144.96 1.11169e-07 "↕"
-144.102 7.48341e-08 "↕"
-144.102 7.48341e-08 "↕"
-144.102 7.48341e-08 "↕"
-143.114 6.38273e-09 "↕"
-143.103 6.75374e-08 "↕"
-143.089 -1.67009e-07 "↕"
-143.968 -1.54542e-07 "↕"
-143.958 8.31489e-08 "↕"
-143.945 -1.89113e-08 "↕"
-143.945 -1.89113e-08 "↕"
-144.813 2.46222e-08 "↕"
-144.801 4.49215e-08 "↕"
-144.801 4.49215e-08 "↕"
-144.801 4.49215e-08 "↕"
-145.657 -3.18875e-08 "↕"
-145.657 -3.18875e-08 "↕"
-145.657 -3.18875e-08 "↕"
-145.657 -3.18875e-08 "↕"
235.021 -0.00797787 "↕"
-234.091 3.71306e-09 "↕"
-235.157 1.15756e-09 "↕"
-236.169 1.18615e-09 "↕"
-240.19 -2.3542e-09 "↕"
-240.838 -3.14847e-09 "↕"
-240.838 -3.14847e-09 "↕"
-240.838 -3.14847e-09 "↕"
229.761 -0.00567416 "↕"
227.685 0.0468695 "↕"
227.744 0.0397222 "↕"
227.744 0.0397222 "↕"
225.648 0.0537909 "↕"
225.648 0.0537909 "↕"
225.648 0.0537909 "↕"
223.113 -0.0272406 "↕"
223.113 -0.0272406 "↕"
223.113 -0.0272406 "↕"
223.113 -0.0272406 "↕"
-236.169 1.18615e-09 "↕"
-73.561 0.0665133 "↕"
-121.87 0.00268913 "↕"
-121.901 -0.000251538 "↕"
-121.915 -0.00226927 "↕"
-121.914 0.00106376 "↕"
-121.914 0.00106376 "↕"
-121.914 0.00106376 "↕"
-121.914 0.00106376 "↕"
-143.205 4.33735e-07 "↕"
-143.868 1.43559e-07 "↕"
-144.531 -1.53201e-07 "↕"
-145.193 -1.37074e-07 "↕"
-143.734 2.47486e-07 "↕"
-144.397 -2.84802e-07 "↕"
-145.06 -8.95828e-08 "↕"
-145.06 -8.95828e-08 "↕"
-144.261 -1.54981e-07 "↕"
-144.925 -2.21209e-07 "↕"
-144.925 -2.21209e-07 "↕"
-144.925 -2.21209e-07 "↕"
-50.0893 0.0328936 "↕"
-45.71 0.0218614 "↕"
-45.71 0.0218614 "↕"
-41.3141 0.0125458 "↕"
-41.3141 0.0125458 "↕"
-41.3141 0.0125458 "↕"
-73.561 0.0665133 "↕"
-158.972 1.86781e-09 "↕"
-158.972 1.86781e-09 "↕"
-158.972 1.86781e-09 "↕"
-158.972 1.86781e-09 "↕"
-163.88 4.01417e-09 "↕"
-162.258 5.26007e-09 "↕"
-160.622 1.88673e-09 "↕"
-158.972 1.86781e-09 "↕"
-162.975 2.35872e-09 "↕"
-161.347 8.0292e-10 "↕"
-159.706 6.83149e-09 "↕"
-159.706 6.83149e-09 "↕"
-162.056 4.944e-09 "↕"
-160.423 5.86043e-09 "↕"
-160.423 5.86043e-09 "↕"
-160.423 5.86043e-09 "↕"
-158.972 1.86781e-09 "↕"
-160.622 1.88673e-09 "↕"
-160.622 1.88673e-09 "↕"
-162.258 5.26007e-09 "↕"
-162.258 5.26007e-09 "↕"
-162.258 5.26007e-09 "↕"
-163.88 4.01417e-09 "↕"
-163.88 4.01417e-09 "↕"
-163.88 4.01417e-09 "↕"
-163.88 4.01417e-09 "↕"
-178.618 -8.64225e-10 "↕"
-176.374 3.93541e-09 "↕"
-174.095 5.29963e-10 "↕"
-143.205 4.33735e-07 "↕"
-143.734 2.47486e-07 "↕"
-144.261 -1.54981e-07 "↕"
-142.838 9.67626e-08 "↕"
-143.363 9.7344e-08 "↕"
-141.397 -7.27699e-07 "↕"
-141.642 -1.04553e-06 "↕"
-140.836 -3.15078e-07 "↕"
-140.181 -3.32071e-07 "↕"
-98.7261 0.0395617 "↕"
-98.8358 0.0401343 "↕"
-100.086 0.0361067 "↕"
-100.086 0.0361067 "↕"
-101.338 0.032467 "↕"
-101.338 0.032467 "↕"
-101.338 0.032467 "↕"
-102.59 0.0291213 "↕"
-102.59 0.0291213 "↕"
-102.59 0.0291213 "↕"
-102.59 0.0291213 "↕"
-204.26 -3.34064e-09 "↕"
-201.92 -1.45563e-09 "↕"
-202.172 4.19785e-09 "↕"
-199.786 3.40421e-10 "↕"
-200.029 1.30235e-10 "↕"
-197.832 2.22796e-09 "↕"
-197.832 2.22796e-09 "↕"
-197.832 2.22796e-09 "↕"
-197.832 2.22796e-09 "↕"
-179.216 2.04484e-09 "↕"
-178.472 -3.07429e-09 "↕"
-181.598 4.76306e-09 "↕"
-180.869 1.55059e-10 "↕"
-180.869 1.55059e-10 "↕"
-183.939 2.88081e-09 "↕"
-183.224 5.1558e-09 "↕"
-183.224 5.1558e-09 "↕"
-183.224 5.1558e-09 "↕"
-187.124 -1.26018e-09 "↕"
-186.353 1.17976e-09 "↕"
-189.657 3.13934e-09 "↕"
-188.908 3.15114e-09 "↕"
-191.408 5.02687e-09 "↕"
-183.939 2.88081e-09 "↕"
-186.353 1.17976e-09 "↕"
-186.353 1.17976e-09 "↕"
-187.124 -1.26018e-09 "↕"
-187.124 -1.26018e-09 "↕"
-187.124 -1.26018e-09 "↕"
-163.33 1.14479e-08 "↕"
-164.786 1.15784e-08 "↕"
-166.228 4.17319e-09 "↕"
-166.228 4.17319e-09 "↕"
-166.228 4.17319e-09 "↕"
-166.228 4.17319e-09 "↕"
-161.344 -2.92647e-10 "↕"
-162.988 8.22183e-09 "↕"
-164.616 8.95895e-09 "↕"
-166.228 4.17319e-09 "↕"
-164.475 1.63436e-09 "↕"
-166.094 9.70017e-09 "↕"
-166.094 9.70017e-09 "↕"
-163.33 1.14479e-08 "↕"
-164.786 1.15784e-08 "↕"
-166.228 4.17319e-09 "↕"
-161.698 9.95726e-09 "↕"
-163.164 3.42748e-09 "↕"
-164.616 8.95895e-09 "↕"
-164.616 8.95895e-09 "↕"
-161.525 1.10679e-08 "↕"
-162.988 8.22183e-09 "↕"
-162.988 8.22183e-09 "↕"
-162.988 8.22183e-09 "↕"
-161.344 -2.92647e-10 "↕"
-161.344 -2.92647e-10 "↕"
-161.344 -2.92647e-10 "↕"
-161.344 -2.92647e-10 "↕"
-171.412 5.74706e-09 "↕"
-173.023 1.06093e-08 "↕"
-173.804 7.7695e-09 "↕"
-175.393 -3.5415e-10 "↕"
-176.157 8.78324e-09 "↕"
-177.724 1.51759e-09 "↕"
-177.724 1.51759e-09 "↕"
-177.724 1.51759e-09 "↕"
-178.472 -3.07429e-09 "↕"
-178.472 -3.07429e-09 "↕"
-178.472 -3.07429e-09 "↕"
-178.472 -3.07429e-09 "↕"
-171.383 2.53403e-10 "↕"
-173.023 1.06093e-08 "↕"
-173.023 1.06093e-08 "↕"
-173.023 1.06093e-08 "↕"
-171.412 5.74706e-09 "↕"
-171.412 5.74706e-09 "↕"
-171.412 5.74706e-09 "↕"
-171.412 5.74706e-09 "↕"
-107.39 0.0159784 "↕"
-108.74 0.0200127 "↕"
-110.086 0.00997066 "↕"
-111.427 -0.00673308 "↕"
-107.39 0.0159784 "↕"
-108.581 0.011856 "↕"
-109.534 0.0145724 "↕"
-110.483 0.00872613 "↕"
-111.427 -0.00673308 "↕"
-108.187 0.0123355 "↕"
-109.138 0.0147034 "↕"
-110.086 0.00997066 "↕"
-110.086 0.00997066 "↕"
-107.79 0.0154034 "↕"
-108.74 0.0200127 "↕"
-108.74 0.0200127 "↕"
-108.74 0.0200127 "↕"
-107.39 0.0159784 "↕"
-107.39 0.0159784 "↕"
-107.39 0.0159784 "↕"
-107.39 0.0159784 "↕"
-191.937 1.17449e-09 "↕"
-192.544 2.59138e-09 "↕"
-194.069 -5.21478e-09 "↕"
-194.657 -2.71399e-09 "↕"
-195.208 -1.06204e-09 "↕"
-195.208 -1.06204e-09 "↕"
-196.727 -3.74306e-09 "↕"
-196.727 -3.74306e-09 "↕"
-196.727 -3.74306e-09 "↕"
-185.459 2.39216e-11 "↕"
-183.677 1.25921e-09 "↕"
-185.549 -6.82387e-10 "↕"
242.39 0.0267065 "↕"
243.59 0.0442252 "↕"
-85.3251 0.0632543 "↕"
-87.0407 0.0621505 "↕"
-87.9275 0.0607813 "↕"
-87.9275 0.0607813 "↕"
-81.2672 0.0674644 "↕"
-83.1972 0.0651277 "↕"
-85.1217 0.0636581 "↕"
-87.0407 0.0621505 "↕"
-81.475 0.0656185 "↕"
-83.4028 0.0654751 "↕"
-85.3251 0.0632543 "↕"
-85.3251 0.0632543 "↕"
-121.546 -4.46434e-05 "↕"
-121.53 0.000110412 "↕"
-121.527 -8.04048e-05 "↕"
-121.519 1.92187e-05 "↕"
-121.511 0.000131653 "↕"
-121.511 -5.28558e-05 "↕"
-121.511 -5.28558e-05 "↕"
-121.511 -5.28558e-05 "↕"
-121.499 2.17103e-05 "↕"
-121.499 2.17103e-05 "↕"
-121.499 2.17103e-05 "↕"
-121.499 2.17103e-05 "↕"
-121.561 -1.3028e-05 "↕"
-121.539 -0.000101794 "↕"
-121.553 -3.7714e-05 "↕"
-121.53 0.000110412 "↕"
-121.53 0.000110412 "↕"
-121.53 0.000110412 "↕"
-121.546 -4.46434e-05 "↕"
-121.546 -4.46434e-05 "↕"
-121.546 -4.46434e-05 "↕"
-121.546 -4.46434e-05 "↕"
-154.728 -1.10747e-08 "↕"
-155.416 2.85316e-08 "↕"
-156.095 3.20092e-08 "↕"
-154.103 3.03797e-08 "↕"
-149.731 2.40942e-09 "↕"
-150.205 4.09033e-08 "↕"
-150.671 4.80339e-08 "↕"
-151.128 -1.70214e-08 "↕"
-149.04 3.92643e-08 "↕"
-149.512 1.0097e-08 "↕"
-149.977 3.06956e-08 "↕"
-149.977 3.06956e-08 "↕"
-148.34 3.57245e-08 "↕"
-148.812 3.75707e-08 "↕"
-148.812 3.75707e-08 "↕"
-148.812 3.75707e-08 "↕"
-147.633 -2.45302e-08 "↕"
-147.633 -2.45302e-08 "↕"
-147.633 -2.45302e-08 "↕"
-147.633 -2.45302e-08 "↕"
-155.165 2.48422e-08 "↕"
-154.728 -1.10747e-08 "↕"
-154.504 6.84645e-09 "↕"
-154.07 1.72783e-08 "↕"
-154.07 1.72783e-08 "↕"
-153.398 1.90269e-08 "↕"
-153.398 1.90269e-08 "↕"
-153.398 1.90269e-08 "↕"
-177.159 3.63016e-10 "↕"
-178.472 -3.07429e-09 "↕"
-179.216 2.04484e-09 "↕"
-179.216 2.04484e-09 "↕"
-50.0893 0.0328936 "↕"
-50.0893 0.0328936 "↕"
-45.71 0.0218614 "↕"
-41.9081 0.0147663 "↕"
-41.3141 0.0125458 "↕"
-37.5005 0.00461701 "↕"
-37.5005 0.00461701 "↕"
-37.5005 0.00461701 "↕"
-63.01 0.0554746 "↕"
-61.4009 0.0518202 "↕"
-58.7229 0.0471982 "↕"
-57.1056 0.0455874 "↕"
-54.416 0.039598 "↕"
-50.0893 0.0328936 "↕"
-50.0893 0.0328936 "↕"
-50.0893 0.0328936 "↕"
-50.0893 0.0328936 "↕"
-64.1761 0.0559417 "↕"
-61.4009 0.0518202 "↕"
-61.4009 0.0518202 "↕"
-61.4009 0.0518202 "↕"
-63.01 0.0554746 "↕"
-63.01 0.0554746 "↕"
-63.01 0.0554746 "↕"
-63.01 0.0554746 "↕"
-50.0893 0.0328936 "↕"
-63.01 0.0554746 "↕"
-58.7229 0.0471982 "↕"
-54.416 0.039598 "↕"
-50.0893 0.0328936 "↕"
-63.01 0.0554746 "↕"
-121.582 0.000169725 "↕"
-121.56 -0.000109047 "↕"
-121.543 0.000254512 "↕"
-121.53 -3.66584e-05 "↕"
-121.584 0.00019518 "↕"
-121.563 -0.000196433 "↕"
-121.547 0.000196191 "↕"
-121.547 0.000196191 "↕"
-121.586 6.57296e-05 "↕"
-121.566 0.000101915 "↕"
-121.566 0.000101915 "↕"
-121.566 0.000101915 "↕"
-121.588 -3.98093e-05 "↕"
-121.588 -3.98093e-05 "↕"
-121.588 -3.98093e-05 "↕"
-121.588 -3.98093e-05 "↕"
-121.715 0.000204858 "↕"
-121.685 -0.000117507 "↕"
-121.655 6.11516e-05 "↕"
-121.699 -0.000192042 "↕"
-121.582 0.000169725 "↕"
-121.584 0.00019518 "↕"
-121.586 6.57296e-05 "↕"
-121.588 -3.98093e-05 "↕"
-121.609 2.51909e-05 "↕"
-121.611 3.59699e-05 "↕"
-121.613 -0.000109692 "↕"
[truncated: 5,706 more rows]
