# Supplementary material for: Geometry can provide long-range mechanical guidance for embryogenesis
Source: PLoS Comput Biol. 2017 Mar 27;13(3):e1005443. doi: 10.1371/journal.pcbi.1005443 (PMC5386319; doi:10.1371/journal.pcbi.1005443)
Supplement: S11 Table — The first column contains the abcissae and the second the ordinates, curve 0 can be ignored, other curves are in the same order as in the figure caption. (CSV) [file pcbi.1005443.s014.csv]

# Curve 0 of 4	100 points
# x y type
-250 0 i
-245.051 0 i
-240.101 0 i
-235.152 0 i
-230.202 0 i
-225.253 0 i
-220.303 0 i
-215.354 0 i
-210.404 0 i
-205.455 0 i
-200.505 0 i
-195.556 0 i
-190.606 0 i
-185.657 0 i
-180.707 0 i
-175.758 0 i
-170.808 0 i
-165.859 0 i
-160.909 0 i
-155.96 0 i
-151.01 0 i
-146.061 0 i
-141.111 0 i
-136.162 0 i
-131.212 0 i
-126.263 0 i
-121.313 0 i
-116.364 0 i
-111.414 0 i
-106.465 0 i
-101.515 0 i
-96.5657 0 i
-91.6162 0 i
-86.6667 0 i
-81.7172 0 i
-76.7677 0 i
-71.8182 0 i
-66.8687 0 i
-61.9192 0 i
-56.9697 0 i
-52.0202 0 i
-47.0707 0 i
-42.1212 0 i
-37.1717 0 i
-32.2222 0 i
-27.2727 0 i
-22.3232 0 i
-17.3737 0 i
-12.4242 0 i
-7.47475 0 i
-2.52525 0 i
2.42424 0 i
7.37374 0 i
12.3232 0 i
17.2727 0 i
22.2222 0 i
27.1717 0 i
32.1212 0 i
37.0707 0 i
42.0202 0 i
46.9697 0 i
51.9192 0 i
56.8687 0 i
61.8182 0 i
66.7677 0 i
71.7172 0 i
76.6667 0 i
81.6162 0 i
86.5657 0 i
91.5152 0 i
96.4646 0 i
101.414 0 i
106.364 0 i
111.313 0 i
116.263 0 i
121.212 0 i
126.162 0 i
131.111 0 i
136.061 0 i
141.01 0 i
145.96 0 i
150.909 0 i
155.859 0 i
160.808 0 i
165.758 0 i
170.707 0 i
175.657 0 i
180.606 0 i
185.556 0 i
190.505 0 i
195.455 0 i
200.404 0 i
205.354 0 i
210.303 0 i
215.253 0 i
220.202 0 i
225.152 0 i
230.101 0 i
235.051 0 i
240 0 i
# Curve 1 of 4	589535 points
# x y type
235.021 -0.00694198 i
232.433 -0.00629268 i
114.546 -0.00864258 i
107.431 -0.00862658 i
107.431 -0.00862658 i
87.9492 -0.00869196 i
87.9492 -0.00869196 i
150.729 -0.0082549 i
156.573 -0.00797971 i
156.573 -0.00797971 i
-178.472 7.08475e-10 i
-138.936 -3.6732e-08 i
-139.942 -7.83625e-08 i
-139.942 -7.83625e-08 i
-139.942 -7.83625e-08 i
-213.442 1.1195e-09 i
-163.88 9.3648e-10 i
-163.88 9.3648e-10 i
-163.88 9.3648e-10 i
-242.274 -6.86671e-11 i
-242.274 -6.86671e-11 i
-231.825 9.39497e-10 i
-38.7482 -0.00650573 i
-38.7482 -0.00650573 i
-45.9665 -0.0061404 i
-45.9665 -0.0061404 i
-45.9665 -0.0061404 i
-89.1427 -0.00495198 i
-84.3786 -0.00493686 i
-82.424 -0.00495157 i
-82.424 -0.00495157 i
243.673 -0.0073961 o
71.857 -0.00873698 i
80.3683 -0.00873679 i
233.297 -0.00638726 i
233.297 -0.00638726 i
147.174 -0.00835619 i
154.597 -0.00790877 i
154.597 -0.00790877 i
136.224 -0.00844938 i
128.683 -0.00863355 i
-0.436041 -0.00799676 i
-17.2388 -0.00743477 i
-17.2388 -0.00743477 i
-0.436041 -0.00799676 i
-0.436041 -0.00799676 i
-0.436041 -0.00799676 i
236.289 -0.00290696 i
236.289 -0.00290696 i
235.021 -0.00694198 i
235.021 -0.00694198 i
235.021 -0.00694198 i
235.021 -0.00694198 i
231.866 -0.0095161 i
232.433 -0.00629268 i
232.433 -0.00629268 i
235.021 -0.00694198 i
235.021 -0.00694198 i
235.021 -0.00694198 i
210.015 -0.00597161 i
207.919 -0.00558027 i
207.919 -0.00558027 i
207.919 -0.00558027 i
122.132 -0.00860519 i
114.546 -0.00864258 i
114.546 -0.00864258 i
136.652 -0.00847702 i
129.435 -0.0083679 i
129.435 -0.0083679 i
66.3758 -0.00874967 i
58.5582 -0.0087066 i
66.3758 -0.00874967 i
66.3758 -0.00874967 i
66.3758 -0.00874967 i
203.345 -0.00531676 i
203.345 -0.00531676 i
207.919 -0.00558027 i
207.919 -0.00558027 i
207.919 -0.00558027 i
193.242 -0.00676606 i
193.242 -0.00676606 i
193.242 -0.00676606 i
-138.936 -3.6732e-08 i
-139.942 -7.83625e-08 i
-137.536 3.80112e-08 i
-138.726 2.24746e-08 i
-138.726 2.24746e-08 i
-137.302 1.14201e-07 i
-137.302 1.14201e-07 i
-137.302 1.14201e-07 i
-219.341 9.38388e-10 i
-197.832 7.78517e-10 i
-195.558 7.13503e-10 i
-193.227 7.65193e-10 i
-193.227 7.65193e-10 i
-219.341 9.38388e-10 i
-215.974 6.68228e-10 i
-215.974 6.68228e-10 i
-211.872 8.89748e-10 i
-211.872 8.89748e-10 i
-157.545 5.94247e-10 i
-158.307 6.8194e-10 i
-159.84 5.50041e-10 i
-159.84 5.50041e-10 i
-166.02 7.30736e-10 i
-166.228 7.38087e-10 i
-168.851 6.90617e-10 i
-168.851 6.90617e-10 i
-171.412 7.20313e-10 i
-171.412 7.20313e-10 i
-171.412 7.20313e-10 i
-225.559 6.51459e-10 i
-228.287 3.03741e-10 i
-108.581 -0.00536081 i
-105.033 -0.00522208 i
-106.8 -0.00530856 i
-108.581 -0.00536081 i
-106.209 -0.00530422 i
-107.989 -0.00525425 i
-107.989 -0.00525425 i
-107.39 -0.00528148 i
-107.39 -0.00528148 i
-107.39 -0.00528148 i
-205.551 4.32307e-10 i
-205.551 4.32307e-10 i
-191.937 1.00401e-09 i
-213.442 1.1195e-09 i
-228.625 7.22594e-10 i
-226.881 8.52278e-10 i
-237.194 1.29269e-09 i
236.346 -0.00895465 i
194.787 -0.00709388 i
194.787 -0.00709388 i
200.919 -0.00722651 i
200.919 -0.00722651 i
205.966 -0.00655678 i
205.966 -0.00655678 i
171.155 -0.00786137 i
176.479 -0.00773775 i
176.479 -0.00773775 i
171.155 -0.00786137 i
165.904 -0.00777789 i
189.587 -0.00684015 i
194.787 -0.00709388 i
128.683 -0.00863355 i
99.7613 -0.00868102 i
90.1531 -0.00878326 i
80.3683 -0.00873679 i
244.273 0.00219329 o
244.273 0.00219329 o
-242.453 1.14605e-09 i
243.673 -0.0073961 o
242.474 -0.00775974 o
239.932 0.000588929 i
239.932 0.000588929 i
-24.439 -0.00715113 i
-17.7004 -0.00743927 i
-17.7004 -0.00743927 i
215.844 -0.0058129 i
226.627 -0.00662963 i
223.651 -0.0063055 i
223.651 -0.0063055 i
107.431 -0.00862658 i
74.0642 -0.00873698 i
66.3758 -0.00874967 i
87.9492 -0.00869196 i
37.2909 -0.00858886 i
28.7382 -0.00850673 i
28.7382 -0.00850673 i
37.2909 -0.00858886 i
156.573 -0.00797971 i
184.693 -0.00746532 i
193.242 -0.00676606 i
193.242 -0.00676606 i
193.242 -0.00676606 i
193.242 -0.00676606 i
193.242 -0.00676606 i
-73.561 -0.00507166 i
-77.4233 -0.0050038 i
-73.561 -0.00507166 i
-238.592 1.26765e-09 i
-121.819 -3.17479e-05 i
-121.81 -9.91665e-06 i
-121.792 -2.05805e-06 i
-121.795 -1.55644e-05 i
-121.779 4.07328e-06 i
-121.779 4.07328e-06 i
-121.766 1.45112e-06 i
-121.766 1.45112e-06 i
-121.766 1.45112e-06 i
-111.809 -0.00567069 i
-112.482 -0.00525908 i
-113.086 -0.00527055 i
-113.751 -0.00545161 i
-113.751 -0.00545161 i
-114.345 -0.00523154 i
-114.345 -0.00523154 i
-114.345 -0.00523154 i
-114.668 -0.00555507 i
-24.439 -0.00715113 i
-73.561 -0.00507166 i
-68.3043 -0.00520587 i
-63.01 -0.00538398 i
-63.01 -0.00538398 i
-63.01 -0.00538398 i
-73.561 -0.00507166 i
-68.3043 -0.00520587 i
-63.01 -0.00538398 i
-213.442 1.1195e-09 i
-121.75 -2.12925e-05 i
-121.709 -1.41566e-05 i
-121.665 -6.15112e-06 i
-121.734 -2.37339e-05 i
-121.69 -9.52668e-06 i
-121.69 -9.52668e-06 i
-121.715 -2.50833e-06 i
-121.715 -2.50833e-06 i
-121.715 -2.50833e-06 i
-121.75 -2.12925e-05 i
-121.782 -1.22707e-05 i
-121.813 -3.58126e-05 i
-121.775 -2.38327e-05 i
-121.803 -2.73087e-05 i
-121.803 -2.73087e-05 i
-95.401 -0.00502622 i
-97.5495 -0.00506709 i
-97.5495 -0.00506709 i
-100.492 -0.00512418 i
-97.9546 -0.00507667 i
-97.9546 -0.00507667 i
-95.401 -0.00502622 i
-95.401 -0.00502622 i
-95.401 -0.00502622 i
-199.492 8.18261e-10 i
-213.442 1.1195e-09 i
-219.414 1.26718e-09 i
-219.414 1.26718e-09 i
-213.442 1.1195e-09 i
-154.987 8.81863e-10 i
-153.367 9.03053e-10 i
-151.689 1.46291e-09 i
-152.018 1.19308e-09 i
-152.018 1.19308e-09 i
-242.274 -6.86671e-11 i
-231.825 9.39497e-10 i
-230.301 8.35161e-10 i
-228.625 7.22594e-10 i
-228.625 7.22594e-10 i
-228.625 7.22594e-10 i
-228.625 7.22594e-10 i
-231.825 9.39497e-10 i
-230.301 8.35161e-10 i
-228.625 7.22594e-10 i
-192.833 9.11449e-10 i
-191.937 1.00401e-09 i
-185.459 9.02744e-10 i
-182.085 5.8796e-10 i
-178.618 1.03943e-09 i
-163.88 9.3648e-10 i
-45.9665 -0.0061404 i
-82.424 -0.00495157 i
-78.5577 -0.004986 i
-78.5577 -0.004986 i
218.205 -0.0073537 i
218.205 -0.0073537 i
218.205 -0.0073537 i
218.205 -0.0073537 i
220.759 -0.00678667 i
220.759 -0.00678667 i
223.113 -0.00815446 i
223.113 -0.00815446 i
223.113 -0.00815446 i
218.205 -0.0073537 i
223.113 -0.00815446 i
239.257 -0.00301433 i
80.3683 -0.00873679 i
90.1531 -0.00878326 i
99.7613 -0.00868102 i
80.3683 -0.00873679 i
223.113 -0.00815446 i
223.113 -0.00815446 i
223.113 -0.00815446 i
239.257 -0.00301433 i
239.257 -0.00301433 i
229.443 -0.0069887 i
228.307 -0.00743311 i
223.113 -0.00815446 i
223.113 -0.00815446 i
223.113 -0.00815446 i
233.297 -0.00638726 i
211.723 -0.00613109 i
211.723 -0.00613109 i
160.034 -0.00806687 i
165.904 -0.00777789 i
165.904 -0.00777789 i
160.034 -0.00806687 i
154.597 -0.00790877 i
128.683 -0.00863355 i
116.014 -0.00863436 i
116.014 -0.00863436 i
128.683 -0.00863355 i
99.7613 -0.00868102 i
116.014 -0.00863436 i
116.014 -0.00863436 i
-0.436041 -0.00799676 i
-0.436041 -0.00799676 i
25.8864 -0.00848006 i
37.3171 -0.00857796 i
45.72 -0.00865044 i
25.8864 -0.00848006 i
37.3171 -0.00857796 i
37.3171 -0.00857796 i
-0.436041 -0.00799676 i
-0.436041 -0.00799676 i
-0.436041 -0.00799676 i
-0.436041 -0.00799676 i
143.67 -0.0084776 i
136.652 -0.00847702 i
236.289 -0.00290696 i
235.021 -0.00694198 i
235.021 -0.00694198 i
235.021 -0.00694198 i
235.021 -0.00694198 i
235.021 -0.00694198 i
235.021 -0.00694198 i
231.866 -0.0095161 i
229.816 -0.00664205 i
229.816 -0.00664205 i
207.919 -0.00558027 i
19.4827 -0.0083781 i
10.0197 -0.00822521 i
0.473047 -0.00799665 i
-7.79808 -0.00778474 i
10.0197 -0.00822521 i
0.473047 -0.00799665 i
0.473047 -0.00799665 i
19.4827 -0.0083781 i
28.7382 -0.00850673 i
28.7382 -0.00850673 i
215.844 -0.0058129 i
218.062 -0.00408809 i
223.651 -0.0063055 i
218.062 -0.00408809 i
129.435 -0.0083679 i
122.132 -0.00860519 i
122.132 -0.00860519 i
66.3758 -0.00874967 i
66.3758 -0.00874967 i
58.5582 -0.0087066 i
74.0642 -0.00873698 i
66.3758 -0.00874967 i
66.3758 -0.00874967 i
66.3758 -0.00874967 i
179.506 -0.00736832 i
184.693 -0.00746532 i
184.693 -0.00746532 i
179.506 -0.00736832 i
179.506 -0.00736832 i
171.062 -0.00753757 i
171.062 -0.00753757 i
171.062 -0.00753757 i
150.729 -0.0082549 i
143.67 -0.0084776 i
143.67 -0.0084776 i
207.919 -0.00558027 i
210.015 -0.00597161 i
203.345 -0.00531676 i
207.919 -0.00558027 i
207.919 -0.00558027 i
207.919 -0.00558027 i
193.242 -0.00676606 i
193.242 -0.00676606 i
193.242 -0.00676606 i
193.242 -0.00676606 i
-137.536 3.80112e-08 i
-137.302 1.14201e-07 i
-136.397 2.38422e-07 i
-136.155 5.99206e-07 i
-136.155 5.99206e-07 i
-135.097 5.26136e-07 i
-135.097 5.26136e-07 i
-135.097 5.26136e-07 i
-225.559 6.51459e-10 i
-225.559 6.51459e-10 i
-225.559 6.51459e-10 i
-222.494 3.07283e-10 i
-225.559 6.51459e-10 i
-225.559 6.51459e-10 i
-222.494 3.07283e-10 i
-222.494 3.07283e-10 i
-197.832 7.78517e-10 i
-195.558 7.13503e-10 i
-211.872 8.89748e-10 i
-155.757 2.8385e-10 i
-154.728 5.4448e-10 i
-157.545 5.94247e-10 i
-156.526 7.52632e-10 i
-156.526 7.52632e-10 i
-158.307 6.8194e-10 i
-158.307 6.8194e-10 i
-158.307 6.8194e-10 i
-166.228 7.38087e-10 i
-225.559 6.51459e-10 i
-228.287 3.03741e-10 i
-228.287 3.03741e-10 i
-225.559 6.51459e-10 i
-121.901 -2.68127e-05 i
-111.427 -0.00493714 i
-121.765 0.00016023 i
-121.391 -0.000155853 i
-120.325 -0.0011908 i
-120.325 -0.0011908 i
-120.325 -0.0011908 i
-89.1427 -0.00495198 i
-84.3786 -0.00493686 i
-84.3786 -0.00493686 i
-207.471 1.12427e-09 i
-213.442 1.1195e-09 i
-213.442 1.1195e-09 i
-213.442 1.1195e-09 i
-205.551 4.32307e-10 i
-207.471 1.12427e-09 i
-207.471 1.12427e-09 i
-191.937 1.00401e-09 i
-147.85 1.79692e-09 i
-228.625 7.22594e-10 i
-226.881 8.52278e-10 i
-228.625 7.22594e-10 i
-228.625 7.22594e-10 i
-228.625 7.22594e-10 i
-231.825 9.39497e-10 i
-231.825 9.39497e-10 i
-231.825 9.39497e-10 i
-231.825 9.39497e-10 i
-237.194 1.29269e-09 i
-178.618 1.03943e-09 i
-182.085 5.8796e-10 i
-182.085 5.8796e-10 i
-185.459 9.02744e-10 i
-185.459 9.02744e-10 i
-185.459 9.02744e-10 i
-191.937 1.00401e-09 i
-188.744 5.81891e-10 i
-185.459 9.02744e-10 i
-185.459 9.02744e-10 i
-17.2388 -0.00743477 i
218.205 -0.0073537 i
220.759 -0.00678667 i
223.113 -0.00815446 i
223.113 -0.00815446 i
223.113 -0.00815446 i
218.205 -0.0073537 i
218.205 -0.0073537 i
218.205 -0.0073537 i
99.7613 -0.00868102 i
99.7613 -0.00868102 i
147.174 -0.00835619 i
236.346 -0.00895465 i
223.113 -0.00815446 i
223.113 -0.00815446 i
223.113 -0.00815446 i
194.787 -0.00709388 i
194.787 -0.00709388 i
194.787 -0.00709388 i
194.787 -0.00709388 i
211.723 -0.00613109 i
205.966 -0.00655678 i
176.479 -0.00773775 i
189.587 -0.00684015 i
194.787 -0.00709388 i
194.787 -0.00709388 i
194.787 -0.00709388 i
99.7613 -0.00868102 i
128.683 -0.00863355 i
136.224 -0.00844938 i
128.683 -0.00863355 i
99.7613 -0.00868102 i
80.3683 -0.00873679 i
71.857 -0.00873698 i
80.3683 -0.00873679 i
-158.972 1.0942e-09 i
-158.972 1.0942e-09 i
-158.972 1.0942e-09 i
-178.618 1.03943e-09 i
-45.9665 -0.0061404 i
-57.6314 -0.00559003 i
-105.033 -0.00522208 i
-106.8 -0.00530856 i
-108.581 -0.00536081 i
-108.581 -0.00536081 i
-108.581 -0.00536081 i
-107.39 -0.00528148 i
-105.452 -0.0052465 i
-17.7004 -0.00743927 i
-7.79808 -0.00778474 i
-7.79808 -0.00778474 i
-242.453 1.14605e-09 i
-242.453 1.14605e-09 i
-121.855 -2.8794e-05 i
-117.226 -0.00255542 i
-119.433 -0.000305171 i
-116.094 -0.00421659 i
-117.974 -0.000901214 i
-117.974 -0.000901214 i
-116.723 -0.00393623 i
-116.723 -0.00393623 i
-116.723 -0.00393623 i
-121.744 1.39499e-05 i
-121.494 -6.4798e-06 i
-121.481 -3.97664e-06 i
-121.486 -7.18522e-06 i
-121.472 1.80529e-05 i
-121.473 2.73655e-06 i
-121.473 2.73655e-06 i
-121.522 -6.23342e-06 i
-121.522 -6.23342e-06 i
-121.522 -6.23342e-06 i
-100.492 -0.00512418 i
-102.014 -0.00515684 i
-100.094 -0.00512751 i
-89.1427 -0.00495198 i
-92.2815 -0.00497596 i
-95.401 -0.00502622 i
-95.401 -0.00502622 i
-92.2815 -0.00497596 i
-92.2815 -0.00497596 i
-89.1427 -0.00495198 i
-89.1427 -0.00495198 i
-89.1427 -0.00495198 i
-174.272 9.86236e-10 i
-170.86 7.75203e-10 i
-178.618 1.03943e-09 i
-175.239 5.73111e-10 i
-174.272 9.86236e-10 i
-174.272 9.86236e-10 i
-38.7482 -0.00650573 i
-45.9665 -0.0061404 i
-45.9665 -0.0061404 i
-45.9665 -0.0061404 i
-64.07 -0.00534628 i
-57.6314 -0.00559003 i
-57.6314 -0.00559003 i
-73.1924 -0.00509769 i
-64.07 -0.00534628 i
-64.07 -0.00534628 i
-114.072 -0.00509284 i
-115.256 -0.00394719 i
-116.723 -0.00393623 i
-114.434 -0.00448906 i
-115.674 -0.00412006 i
-115.674 -0.00412006 i
-116.723 -0.00393623 i
-117.974 -0.000901214 i
-119.433 -0.000305171 i
-118.396 -0.000563334 i
-119.873 -0.000800996 i
-119.873 -0.000800996 i
-120.325 -0.0011908 i
-120.325 -0.0011908 i
-120.325 -0.0011908 i
-89.1427 -0.00495198 i
-133.679 -3.10875e-08 i
-133.037 1.15695e-07 i
-133.099 1.14624e-07 i
-133.099 1.14624e-07 i
-145.657 3.06409e-09 i
-145.657 3.06409e-09 i
-145.657 3.06409e-09 i
-145.657 3.06409e-09 i
-148.312 1.76943e-09 i
-146.761 1.41268e-09 i
-146.761 1.41268e-09 i
-147.85 1.79692e-09 i
-147.85 1.79692e-09 i
-147.85 1.79692e-09 i
-238.592 1.26765e-09 i
-238.592 1.26765e-09 i
-50.0893 -0.00593776 i
-121.75 -2.12925e-05 i
-121.734 -2.37339e-05 i
-121.715 -2.50833e-06 i
-121.782 -1.22707e-05 i
-121.768 -2.77033e-05 i
-121.768 -2.77033e-05 i
-121.813 -3.58126e-05 i
-121.813 -3.58126e-05 i
-121.813 -3.58126e-05 i
-121.837 -6.9227e-05 i
-121.857 -4.90217e-05 i
-121.78 -5.22672e-05 i
-121.78 -5.22672e-05 i
228.307 -0.00743311 i
229.443 -0.0069887 i
-142.207 -1.18125e-08 i
-140.751 -8.30029e-09 i
-140.751 -8.30029e-09 i
-141.22 -7.6432e-09 i
-141.22 -7.6432e-09 i
-141.22 -7.6432e-09 i
-132.138 -1.43758e-07 i
-131.979 -3.89068e-08 i
-131.816 -1.93917e-07 i
-131.649 -1.8582e-08 i
-131.481 -6.79848e-08 i
-131.481 -6.79848e-08 i
-131.129 -3.65933e-08 i
-131.129 -3.65933e-08 i
-131.129 -3.65933e-08 i
-131.898 6.57481e-08 i
-131.386 1.2043e-07 i
-117.226 -0.00255542 i
-119.433 -0.000305171 i
-119.433 -0.000305171 i
-119.433 -0.000305171 i
-119.433 -0.000305171 i
-119.433 -0.000305171 i
-119.433 -0.000305171 i
-116.094 -0.00421659 i
-116.723 -0.00393623 i
-114.753 -0.00451949 i
-115.256 -0.00394719 i
-115.256 -0.00394719 i
-114.072 -0.00509284 i
-114.072 -0.00509284 i
-114.072 -0.00509284 i
-121.855 -2.8794e-05 i
-121.888 -8.3021e-05 i
-121.901 -2.68127e-05 i
-121.867 -4.9906e-05 i
-121.879 -4.71355e-05 i
-121.879 -4.71355e-05 i
-121.857 -4.90217e-05 i
-121.857 -4.90217e-05 i
-121.857 -4.90217e-05 i
-121.472 1.80529e-05 i
-121.494 -5.33685e-06 i
-121.521 -1.08529e-05 i
-121.492 -1.29562e-05 i
-121.521 -7.8664e-06 i
-121.521 -7.8664e-06 i
-121.472 1.80529e-05 i
-121.492 -1.29562e-05 i
-121.465 -1.33801e-07 i
-136.173 3.42536e-07 i
-135.095 1.13966e-07 i
-135.095 1.13966e-07 i
-133.926 -4.40675e-07 i
-133.283 3.06522e-09 i
-132.646 4.0164e-08 i
-133.484 1.16037e-07 i
-132.843 7.93666e-08 i
-132.843 7.93666e-08 i
-133.037 1.15695e-07 i
-133.037 1.15695e-07 i
-133.037 1.15695e-07 i
-133.643 -2.86543e-07 i
-133.643 -2.86543e-07 i
-133.643 -2.86543e-07 i
-137.127 2.84722e-07 i
-136.053 2.84232e-07 i
-135.07 5.8563e-08 i
-137.712 5.70777e-08 i
-136.642 1.83407e-07 i
-136.642 1.83407e-07 i
-138.254 -8.16804e-08 i
-138.254 -8.16804e-08 i
-138.254 -8.16804e-08 i
-133.643 -2.86543e-07 i
-145.657 3.06409e-09 i
-144.373 3.0035e-09 i
-143.089 8.41916e-09 i
-145.137 3.05065e-09 i
-143.85 1.38782e-09 i
-143.85 1.38782e-09 i
-143.109 -2.96639e-09 i
-143.089 8.41916e-09 i
-144.373 3.0035e-09 i
-144.373 3.0035e-09 i
-145.657 3.06409e-09 i
-145.657 3.06409e-09 i
-145.657 3.06409e-09 i
235.021 -0.00694198 i
229.816 -0.00664205 i
226.627 -0.00662963 i
226.627 -0.00662963 i
223.113 -0.00815446 i
223.113 -0.00815446 i
223.113 -0.00815446 i
-73.561 -0.00507166 i
-121.87 -0.000241036 i
-143.205 -3.08562e-08 i
-144.199 -2.39419e-10 i
-145.193 2.52632e-09 i
-143.998 6.32813e-09 i
-144.993 -2.31309e-10 i
-144.993 -2.31309e-10 i
-50.0893 -0.00593776 i
-43.5141 -0.0062771 i
-43.5141 -0.0062771 i
-73.561 -0.00507166 i
-158.972 1.0942e-09 i
-158.972 1.0942e-09 i
-158.972 1.0942e-09 i
-163.88 9.3648e-10 i
-161.442 7.92278e-10 i
-158.972 1.0942e-09 i
-162.517 8.85747e-10 i
-160.067 8.9222e-10 i
-160.067 8.9222e-10 i
-158.972 1.0942e-09 i
-161.442 7.92278e-10 i
-161.442 7.92278e-10 i
-163.88 9.3648e-10 i
-163.88 9.3648e-10 i
-163.88 9.3648e-10 i
-178.618 1.03943e-09 i
-175.239 5.73111e-10 i
-143.205 -3.08562e-08 i
-143.998 6.32813e-09 i
-141.397 1.07635e-08 i
-98.8358 -0.00510157 i
-100.712 -0.00514173 i
-100.712 -0.00514173 i
-201.107 5.34189e-10 i
-197.832 7.78517e-10 i
-197.832 7.78517e-10 i
-197.832 7.78517e-10 i
-178.472 7.08475e-10 i
-183.122 9.90996e-10 i
-182.052 2.86086e-10 i
-182.052 2.86086e-10 i
-186.744 6.72536e-10 i
-190.54 9.94198e-10 i
-183.122 9.90996e-10 i
-186.744 6.72536e-10 i
-186.744 6.72536e-10 i
-164.06 4.80111e-10 i
-166.228 7.38087e-10 i
-166.228 7.38087e-10 i
-166.228 7.38087e-10 i
-163.804 4.95158e-10 i
-166.228 7.38087e-10 i
-166.02 7.30736e-10 i
-166.02 7.30736e-10 i
-164.06 4.80111e-10 i
-166.228 7.38087e-10 i
-161.613 6.12318e-10 i
-163.804 4.95158e-10 i
-163.804 4.95158e-10 i
-171.412 7.20313e-10 i
-174.986 4.07185e-10 i
-178.472 7.08475e-10 i
-178.472 7.08475e-10 i
-178.472 7.08475e-10 i
-171.361 5.86331e-10 i
-171.412 7.20313e-10 i
-171.412 7.20313e-10 i
-171.412 7.20313e-10 i
-107.39 -0.00528148 i
-109.414 -0.00552452 i
-111.427 -0.00493714 i
-107.39 -0.00528148 i
-108.581 -0.00536081 i
-110.009 -0.00537652 i
-111.427 -0.00493714 i
-107.989 -0.00525425 i
-109.414 -0.00552452 i
-109.414 -0.00552452 i
-107.39 -0.00528148 i
-107.39 -0.00528148 i
-107.39 -0.00528148 i
-191.937 1.00401e-09 i
-192.833 9.11449e-10 i
-195.973 7.51069e-10 i
-195.973 7.51069e-10 i
-185.459 9.02744e-10 i
242.474 -0.00775974 o
244.273 0.00219329 o
244.273 0.00219329 o
-87.0407 -0.00494004 i
-88.3676 -0.00494335 i
-88.3676 -0.00494335 i
-84.1601 -0.00494541 i
-87.0407 -0.00494004 i
-81.5751 -0.00494977 i
-121.546 -1.53242e-05 i
-121.518 -1.11007e-05 i
-121.499 5.82625e-06 i
-121.499 5.82625e-06 i
-121.499 5.82625e-06 i
-121.557 -9.754e-06 i
-121.546 -1.53242e-05 i
-121.546 -1.53242e-05 i
-121.546 -1.53242e-05 i
-154.728 5.4448e-10 i
-155.757 2.8385e-10 i
-150.439 -3.5443e-10 i
-151.128 5.21324e-10 i
-148.691 -2.1516e-10 i
-149.396 2.1281e-10 i
-149.396 2.1281e-10 i
-147.633 -4.51865e-10 i
-147.633 -4.51865e-10 i
-147.633 -4.51865e-10 i
-154.728 5.4448e-10 i
-153.736 7.71904e-10 i
-153.736 7.71904e-10 i
-178.472 7.08475e-10 i
-50.0893 -0.00593776 i
-50.0893 -0.00593776 i
-43.5141 -0.0062771 i
-63.01 -0.00538398 i
-56.5719 -0.00563354 i
-50.0893 -0.00593776 i
-50.0893 -0.00593776 i
-50.0893 -0.00593776 i
-63.01 -0.00538398 i
-63.01 -0.00538398 i
-63.01 -0.00538398 i
-50.0893 -0.00593776 i
-63.01 -0.00538398 i
-56.5719 -0.00563354 i
-50.0893 -0.00593776 i
-63.01 -0.00538398 i
-121.582 3.44808e-06 i
-121.551 -1.87439e-05 i
-121.53 6.17426e-06 i
-121.585 4.70435e-06 i
-121.556 -7.5477e-07 i
-121.556 -7.5477e-07 i
-121.588 -1.24499e-05 i
-121.588 -1.24499e-05 i
-121.588 -1.24499e-05 i
-121.715 -2.50833e-06 i
-121.582 3.44808e-06 i
-121.585 4.70435e-06 i
-121.588 -1.24499e-05 i
-121.623 -1.38218e-05 i
-121.626 -4.81686e-06 i
-121.626 -4.81686e-06 i
-121.665 -6.15112e-06 i
-121.665 -6.15112e-06 i
-121.665 -6.15112e-06 i
-121.813 -3.58126e-05 i
-121.834 -2.88798e-05 i
-121.855 -2.8794e-05 i
-121.846 -4.50776e-05 i
-121.867 -4.9906e-05 i
-121.867 -4.9906e-05 i
-121.857 -4.90217e-05 i
-121.857 -4.90217e-05 i
-121.857 -4.90217e-05 i
-100.492 -0.00512418 i
-100.492 -0.00512418 i
-100.492 -0.00512418 i
-105.033 -0.00522208 i
-102.741 -0.00517472 i
-102.741 -0.00517472 i
-100.492 -0.00512418 i
-100.492 -0.00512418 i
-100.492 -0.00512418 i
-195.973 7.51069e-10 i
-199.492 8.18261e-10 i
-199.492 8.18261e-10 i
-154.987 8.81863e-10 i
-178.618 1.03943e-09 i
-163.88 9.3648e-10 i
-164.962 7.79862e-10 i
-167.966 9.16382e-10 i
-167.966 9.16382e-10 i
-162.517 8.85747e-10 i
-164.962 7.79862e-10 i
-164.962 7.79862e-10 i
-163.88 9.3648e-10 i
-163.88 9.3648e-10 i
-163.88 9.3648e-10 i
-45.9665 -0.0061404 i
-121.706 -1.21803e-05 i
-121.925 -3.41141e-06 i
-121.925 -3.41141e-06 i
-121.551 2.4017e-06 i
-121.551 2.4017e-06 i
-121.551 2.4017e-06 i
-129.665 1.94255e-07 i
-128.959 -1.69685e-06 i
-128.959 -1.69685e-06 i
-128.959 -1.69685e-06 i
-131.249 -6.97204e-08 i
-93.6272 -0.00500434 i
-92.206 -0.00498584 i
-95.905 -0.00504134 i
-87.0407 -0.00494004 i
-89.6295 -0.00495717 i
-92.206 -0.00498584 i
-92.206 -0.00498584 i
-92.206 -0.00498584 i
-201.107 5.34189e-10 i
-201.107 5.34189e-10 i
-197.832 7.78517e-10 i
-197.832 7.78517e-10 i
-197.832 7.78517e-10 i
-197.832 7.78517e-10 i
-110.95 -0.00545146 i
-110.95 -0.00545146 i
-110.95 -0.00545146 i
-108.61 -0.00538444 i
-105.385 -0.00527488 i
-105.672 -0.00527618 i
-103.979 -0.00523298 i
-107.016 -0.00533182 i
-105.385 -0.00527488 i
-182.052 2.86086e-10 i
-178.472 7.08475e-10 i
-193.227 7.65193e-10 i
-190.54 9.94198e-10 i
-190.54 9.94198e-10 i
-171.412 7.20313e-10 i
-171.412 7.20313e-10 i
-171.412 7.20313e-10 i
-171.412 7.20313e-10 i
-174.986 4.07185e-10 i
-174.986 4.07185e-10 i
-178.472 7.08475e-10 i
-178.472 7.08475e-10 i
-178.472 7.08475e-10 i
-171.412 7.20313e-10 i
-171.412 7.20313e-10 i
-168.851 6.90617e-10 i
-166.228 7.38087e-10 i
-171.361 5.86331e-10 i
-121.765 0.00016023 i
-121.874 -2.44677e-05 i
-121.901 -2.68127e-05 i
-121.901 -2.68127e-05 i
-121.888 -8.3021e-05 i
-121.855 -2.8794e-05 i
-120.325 -0.0011908 i
-120.325 -0.0011908 i
-120.325 -0.0011908 i
-120.325 -0.0011908 i
-147.85 1.79692e-09 i
-146.229 1.73095e-09 i
-146.229 1.73095e-09 i
-185.459 9.02744e-10 i
-188.744 5.81891e-10 i
-188.744 5.81891e-10 i
-191.937 1.00401e-09 i
-191.937 1.00401e-09 i
-191.937 1.00401e-09 i
-130.565 2.57923e-08 i
-130.629 -6.5683e-08 i
-130.058 1.27933e-07 i
-130.128 1.30274e-07 i
-130.128 1.30274e-07 i
-129.565 1.62332e-07 i
-129.565 1.62332e-07 i
-129.565 1.62332e-07 i
-128.31 -1.85381e-06 i
-128.89 1.18552e-07 i
-128.89 1.18552e-07 i
-127.946 -7.27989e-07 i
-127.946 -7.27989e-07 i
-127.946 -7.27989e-07 i
-130.058 1.27933e-07 i
-129.565 1.62332e-07 i
-129.61 1.78753e-07 i
-129.61 1.78753e-07 i
-125.114 -2.63202e-06 i
-125.704 -3.4253e-06 i
-126.258 -2.70217e-06 i
-124.322 -8.53242e-06 i
-124.938 -5.29885e-06 i
-124.938 -5.29885e-06 i
-123.547 -1.25071e-05 i
-123.547 -1.25071e-05 i
-123.547 -1.25071e-05 i
-127.946 -7.27989e-07 i
-126.55 -1.1338e-06 i
-127.371 -2.06825e-06 i
-125.796 -1.78535e-06 i
-125.796 -1.78535e-06 i
-126.722 -2.46496e-06 i
-126.722 -2.46496e-06 i
-126.722 -2.46496e-06 i
-125.732 -6.00408e-06 i
-124.653 -8.14833e-06 i
-124.684 -4.82973e-06 i
-123.596 -8.96166e-06 i
-123.596 -8.96166e-06 i
-123.623 -1.09056e-05 i
-123.623 -1.09056e-05 i
-123.623 -1.09056e-05 i
-126.722 -2.46496e-06 i
-126.245 -8.36452e-07 i
-125.732 -6.00408e-06 i
-127.28 -1.13254e-06 i
-126.85 -1.15493e-07 i
-126.85 -1.15493e-07 i
-89.1427 -0.00495198 i
-89.1427 -0.00495198 i
-89.1427 -0.00495198 i
-153.38 8.3462e-10 i
-151.689 1.46291e-09 i
-155.01 9.74469e-10 i
-153.367 9.03053e-10 i
-153.367 9.03053e-10 i
-154.987 8.81863e-10 i
-154.987 8.81863e-10 i
-154.987 8.81863e-10 i
-158.972 1.0942e-09 i
-156.99 8.79081e-10 i
-154.987 8.81863e-10 i
-158.173 8.6414e-10 i
-155.01 9.74469e-10 i
-154.987 8.81863e-10 i
-156.99 8.79081e-10 i
-156.99 8.79081e-10 i
-158.972 1.0942e-09 i
-158.972 1.0942e-09 i
-158.972 1.0942e-09 i
-108.581 -0.00536081 i
-110.009 -0.00537652 i
-111.796 -0.00565097 i
-111.796 -0.00565097 i
-111.427 -0.00493714 i
-111.427 -0.00493714 i
-111.427 -0.00493714 i
-108.581 -0.00536081 i
-108.581 -0.00536081 i
-108.581 -0.00536081 i
-105.033 -0.00522208 i
-106.209 -0.00530422 i
-107.39 -0.00528148 i
-104.289 -0.00521975 i
-105.452 -0.0052465 i
-105.452 -0.0052465 i
-153.38 8.3462e-10 i
-151.689 1.46291e-09 i
-151.689 1.46291e-09 i
-151.689 1.46291e-09 i
-152.018 1.19308e-09 i
-151.689 1.46291e-09 i
-150.643 1.42152e-09 i
-150.643 1.42152e-09 i
-119.433 -0.000305171 i
-121.042 -0.000286853 i
-121.765 0.00016023 i
-119.873 -0.000800996 i
-121.391 -0.000155853 i
-121.391 -0.000155853 i
-120.325 -0.0011908 i
-120.325 -0.0011908 i
-120.325 -0.0011908 i
-113.118 -0.00515865 i
-114.753 -0.00451949 i
-114.753 -0.00451949 i
-114.072 -0.00509284 i
-114.072 -0.00509284 i
-114.072 -0.00509284 i
-113.118 -0.00515865 i
-114.072 -0.00509284 i
-111.796 -0.00565097 i
-112.757 -0.00604401 i
-112.757 -0.00604401 i
-111.427 -0.00493714 i
-111.427 -0.00493714 i
-111.427 -0.00493714 i
-121.53 6.17426e-06 i
-121.53 6.17426e-06 i
-121.53 6.17426e-06 i
-121.635 -3.52128e-06 i
-121.444 2.45592e-06 i
-121.922 1.56177e-05 i
-121.529 -7.66121e-06 i
-121.529 -7.66121e-06 i
-121.723 8.23168e-06 i
-121.723 8.23168e-06 i
-121.723 8.23168e-06 i
-121.442 3.32827e-06 i
-121.422 -1.7017e-06 i
-121.422 -1.7017e-06 i
-121.439 -4.60696e-06 i
-121.439 -4.60696e-06 i
-121.439 -4.60696e-06 i
-95.401 -0.00502622 i
-97.9546 -0.00507667 i
-100.492 -0.00512418 i
-97.5495 -0.00506709 i
-100.094 -0.00512751 i
-100.094 -0.00512751 i
-100.492 -0.00512418 i
-102.741 -0.00517472 i
-105.033 -0.00522208 i
-102.014 -0.00515684 i
-104.289 -0.00521975 i
-104.289 -0.00521975 i
-95.401 -0.00502622 i
-167.966 9.16382e-10 i
-170.86 7.75203e-10 i
-170.86 7.75203e-10 i
-115.674 -0.00412006 i
-116.723 -0.00393623 i
-117.498 -0.00179125 i
-117.498 -0.00179125 i
-111.427 -0.00493714 i
-112.757 -0.00604401 i
-114.072 -0.00509284 i
-114.434 -0.00448906 i
-114.434 -0.00448906 i
-116.723 -0.00393623 i
-118.396 -0.000563334 i
-120.325 -0.0011908 i
-117.498 -0.00179125 i
-111.427 -0.00493714 i
-123.28 -7.82784e-06 i
-123.28 -7.82784e-06 i
-123.28 -7.82784e-06 i
-123.28 -7.82784e-06 i
-122.691 -8.39335e-06 i
-122.691 -8.39335e-06 i
-122.228 9.21393e-06 i
-122.228 9.21393e-06 i
-122.228 9.21393e-06 i
-132.654 1.46423e-08 i
-132.138 -1.43758e-07 i
-132.57 5.17172e-08 i
-132.055 -2.67283e-07 i
-132.055 -2.67283e-07 i
-131.971 -1.47005e-07 i
-131.971 -1.47005e-07 i
-131.971 -1.47005e-07 i
-133.037 1.15695e-07 i
-132.594 -1.44932e-08 i
-132.138 -1.43758e-07 i
-133.099 1.14624e-07 i
-132.654 1.46423e-08 i
-132.654 1.46423e-08 i
-135.698 8.92791e-08 i
-135.698 8.92791e-08 i
-137.127 2.84722e-07 i
-137.127 2.84722e-07 i
-137.127 2.84722e-07 i
-151.689 1.46291e-09 i
-149.791 1.33526e-09 i
-148.312 1.76943e-09 i
-148.312 1.76943e-09 i
-147.85 1.79692e-09 i
-147.85 1.79692e-09 i
-147.85 1.79692e-09 i
-151.689 1.46291e-09 i
-151.689 1.46291e-09 i
-151.689 1.46291e-09 i
-121.715 -2.50833e-06 i
-121.745 -3.56422e-06 i
-121.813 -3.58126e-05 i
-121.797 -2.46339e-05 i
-121.834 -2.88798e-05 i
-121.855 -2.8794e-05 i
-121.855 -2.8794e-05 i
-121.855 -2.8794e-05 i
-121.715 -2.50833e-06 i
-121.745 -3.56422e-06 i
-121.768 -2.77033e-05 i
-121.797 -2.46339e-05 i
-121.797 -2.46339e-05 i
-121.813 -3.58126e-05 i
-121.813 -3.58126e-05 i
-121.813 -3.58126e-05 i
-121.828 -3.23946e-05 i
-121.813 -3.58126e-05 i
-121.837 -6.9227e-05 i
-121.846 -4.50776e-05 i
-121.846 -4.50776e-05 i
-121.857 -4.90217e-05 i
-121.857 -4.90217e-05 i
-121.857 -4.90217e-05 i
-128.195 -1.0941e-06 i
-128.195 -1.0941e-06 i
-128.195 -1.0941e-06 i
-121.765 0.00016023 i
-137.127 2.84722e-07 i
-139.301 -7.74589e-08 i
-137.712 5.70777e-08 i
-137.712 5.70777e-08 i
-138.254 -8.16804e-08 i
-138.254 -8.16804e-08 i
-138.254 -8.16804e-08 i
-140.527 3.47068e-08 i
-139.491 -3.9093e-08 i
-138.254 -8.16804e-08 i
-138.595 -5.49577e-08 i
-137.256 1.4382e-07 i
-137.256 1.4382e-07 i
-136.173 3.42536e-07 i
-136.173 3.42536e-07 i
-136.173 3.42536e-07 i
-139.301 -7.74589e-08 i
-138.254 -8.16804e-08 i
-140.751 -8.30029e-09 i
-139.924 -2.62373e-08 i
-139.924 -2.62373e-08 i
-141.22 -7.6432e-09 i
-141.22 -7.6432e-09 i
-141.22 -7.6432e-09 i
-137.127 2.84722e-07 i
-131.386 1.2043e-07 i
-131.685 1.94498e-08 i
-131.971 -1.47005e-07 i
-131.26 5.56568e-08 i
-131.563 9.7666e-08 i
-131.563 9.7666e-08 i
-131.129 -3.65933e-08 i
-131.129 -3.65933e-08 i
-131.129 -3.65933e-08 i
-130.52 2.20595e-07 i
-130.833 1.60312e-07 i
-131.129 -3.65933e-08 i
-130.173 1.63451e-07 i
-130.508 2.14843e-07 i
-130.508 2.14843e-07 i
-131.971 -1.47005e-07 i
-132.055 -2.67283e-07 i
-132.138 -1.43758e-07 i
-131.563 9.7666e-08 i
-131.649 -1.8582e-08 i
-131.649 -1.8582e-08 i
-131.129 -3.65933e-08 i
-131.129 -3.65933e-08 i
-131.129 -3.65933e-08 i
-131.816 -1.93917e-07 i
-131.24 1.52125e-07 i
-131.129 -3.65933e-08 i
-130.875 -2.96032e-08 i
-130.508 2.14843e-07 i
-131.816 -1.93917e-07 i
-131.24 1.52125e-07 i
-131.481 -6.79848e-08 i
-130.875 -2.96032e-08 i
-130.875 -2.96032e-08 i
-131.129 -3.65933e-08 i
-131.129 -3.65933e-08 i
-131.129 -3.65933e-08 i
-130.629 -6.5683e-08 i
-130.576 1.63742e-07 i
-130.52 2.20595e-07 i
-130.163 1.5263e-07 i
-130.101 -3.11277e-09 i
-130.101 -3.11277e-09 i
-129.637 -2.47625e-07 i
-129.637 -2.47625e-07 i
-129.637 -2.47625e-07 i
-121.855 -2.8794e-05 i
-121.855 -2.8794e-05 i
-121.855 -2.8794e-05 i
-119.433 -0.000305171 i
-121.118 -0.000283694 i
-121.751 0.000187658 i
-121.751 0.000187658 i
-121.751 0.000187658 i
-119.433 -0.000305171 i
-121.118 -0.000283694 i
-121.751 0.000187658 i
-121.042 -0.000286853 i
-121.759 0.000223309 i
-121.759 0.000223309 i
-121.765 0.00016023 i
-121.765 0.00016023 i
-121.765 0.00016023 i
-121.901 -2.68127e-05 i
-121.874 -2.44677e-05 i
-121.765 0.00016023 i
-121.856 2.39871e-05 i
-121.759 0.000223309 i
-121.759 0.000223309 i
-121.751 0.000187658 i
-121.751 0.000187658 i
-121.751 0.000187658 i
-121.857 -4.90217e-05 i
-121.833 -1.01883e-05 i
-121.751 0.000187658 i
-121.78 -5.22672e-05 i
-121.901 -2.68127e-05 i
-121.856 2.39871e-05 i
-121.751 0.000187658 i
-121.879 -4.71355e-05 i
-121.833 -1.01883e-05 i
-121.833 -1.01883e-05 i
-121.857 -4.90217e-05 i
-121.857 -4.90217e-05 i
-121.857 -4.90217e-05 i
-121.616 -2.50146e-05 i
-121.644 -1.95773e-05 i
-121.521 -7.8664e-06 i
-121.521 -1.08529e-05 i
-121.553 -1.1092e-06 i
-121.553 -1.1092e-06 i
-121.522 -6.23342e-06 i
-121.565 6.00898e-06 i
-121.565 6.00898e-06 i
-122.355 4.8263e-06 i
-121.723 8.23168e-06 i
-122.397 2.0219e-06 i
-121.733 1.16883e-05 i
-121.733 1.16883e-05 i
-121.744 1.39499e-05 i
-121.744 1.39499e-05 i
-121.744 1.39499e-05 i
-134.134 -5.10825e-07 i
-133.926 -4.40675e-07 i
-133.679 -3.10875e-08 i
-133.484 1.16037e-07 i
-133.484 1.16037e-07 i
-133.037 1.15695e-07 i
-133.037 1.15695e-07 i
-133.037 1.15695e-07 i
-132.646 4.0164e-08 i
-132.239 -5.92137e-08 i
-131.816 -1.93917e-07 i
-131.816 -1.93917e-07 i
-131.816 -1.93917e-07 i
-133.037 1.15695e-07 i
-132.437 -2.08738e-08 i
-131.816 -1.93917e-07 i
-132.594 -1.44932e-08 i
-131.979 -3.89068e-08 i
-131.979 -3.89068e-08 i
-132.138 -1.43758e-07 i
-132.138 -1.43758e-07 i
-132.138 -1.43758e-07 i
-132.646 4.0164e-08 i
-132.239 -5.92137e-08 i
-131.816 -1.93917e-07 i
-132.843 7.93666e-08 i
-132.437 -2.08738e-08 i
-132.437 -2.08738e-08 i
-133.037 1.15695e-07 i
-133.037 1.15695e-07 i
-133.037 1.15695e-07 i
-132.646 4.0164e-08 i
-132.646 4.0164e-08 i
-132.646 4.0164e-08 i
-133.643 -2.86543e-07 i
-133.147 -1.64242e-08 i
-132.646 4.0164e-08 i
-133.786 -1.32325e-07 i
-133.283 3.06522e-09 i
-133.283 3.06522e-09 i
-133.926 -4.40675e-07 i
-133.926 -4.40675e-07 i
-133.926 -4.40675e-07 i
-132.646 4.0164e-08 i
-133.147 -1.64242e-08 i
-133.147 -1.64242e-08 i
-133.643 -2.86543e-07 i
-133.643 -2.86543e-07 i
-133.643 -2.86543e-07 i
-135.07 5.8563e-08 i
-134.468 -3.10632e-07 i
-133.926 -4.40675e-07 i
-135.575 3.08807e-07 i
-134.807 1.74514e-08 i
-134.807 1.74514e-08 i
-136.173 3.42536e-07 i
-136.173 3.42536e-07 i
-136.173 3.42536e-07 i
-140.527 3.47068e-08 i
-138.595 -5.49577e-08 i
-136.173 3.42536e-07 i
-139.736 1.48143e-08 i
-135.07 5.8563e-08 i
-135.575 3.08807e-07 i
-136.173 3.42536e-07 i
-136.642 1.83407e-07 i
-137.256 1.4382e-07 i
-137.256 1.4382e-07 i
-138.254 -8.16804e-08 i
-138.254 -8.16804e-08 i
-138.254 -8.16804e-08 i
-133.643 -2.86543e-07 i
-133.786 -1.32325e-07 i
-133.926 -4.40675e-07 i
-134.309 -1.61794e-07 i
-134.468 -3.10632e-07 i
-134.468 -3.10632e-07 i
-135.07 5.8563e-08 i
-135.07 5.8563e-08 i
-135.07 5.8563e-08 i
-134.862 7.7204e-08 i
-135.07 5.8563e-08 i
-135.698 8.92791e-08 i
-136.053 2.84232e-07 i
-136.053 2.84232e-07 i
-137.127 2.84722e-07 i
-137.127 2.84722e-07 i
-137.127 2.84722e-07 i
-133.643 -2.86543e-07 i
-134.309 -1.61794e-07 i
-135.07 5.8563e-08 i
-134.862 7.7204e-08 i
-134.862 7.7204e-08 i
-143.089 8.41916e-09 i
-141.909 -1.06585e-08 i
-140.527 3.47068e-08 i
-142.458 6.46897e-09 i
-141.226 6.9048e-09 i
-141.226 6.9048e-09 i
-143.089 8.41916e-09 i
-142.458 6.46897e-09 i
-143.85 1.38782e-09 i
-142.207 -1.18125e-08 i
-141.22 -7.6432e-09 i
-143.109 -2.96639e-09 i
-142.19 -9.26784e-09 i
-142.19 -9.26784e-09 i
-143.089 8.41916e-09 i
-143.089 8.41916e-09 i
-143.089 8.41916e-09 i
-141.22 -7.6432e-09 i
-140.891 1.32956e-08 i
-140.527 3.47068e-08 i
-142.19 -9.26784e-09 i
-141.909 -1.06585e-08 i
-141.909 -1.06585e-08 i
-143.089 8.41916e-09 i
-143.089 8.41916e-09 i
-143.089 8.41916e-09 i
-145.657 3.06409e-09 i
-121.998 -1.33856e-06 i
-123.129 -1.59545e-06 i
-124.791 -3.82925e-06 i
-122.415 -1.08575e-06 i
-123.85 1.53593e-07 i
-123.85 1.53593e-07 i
-122.985 -4.0409e-06 i
-122.985 -4.0409e-06 i
-122.985 -4.0409e-06 i
-121.998 -1.33856e-06 i
-122.415 -1.08575e-06 i
-122.985 -4.0409e-06 i
-141.648 -7.54451e-09 i
-142.472 -2.52987e-09 i
-143.278 -4.60031e-09 i
-142.436 1.94991e-08 i
-143.243 -1.65479e-08 i
-143.243 -1.65479e-08 i
-143.205 -3.08562e-08 i
-143.205 -3.08562e-08 i
-143.205 -3.08562e-08 i
-136.472 5.6778e-07 i
-141.648 -7.54451e-09 i
-141.525 -1.33834e-08 i
-141.397 1.07635e-08 i
-140.651 3.62189e-08 i
-140.501 3.70828e-08 i
-140.501 3.70828e-08 i
-139.381 5.42515e-08 i
-139.381 5.42515e-08 i
-139.381 5.42515e-08 i
-121.697 -2.11835e-06 i
-121.674 -1.56948e-05 i
-121.65 -1.15093e-05 i
-121.657 -1.77959e-05 i
-121.634 -7.13579e-06 i
-121.634 -7.13579e-06 i
-121.617 -6.31057e-06 i
-121.617 -6.31057e-06 i
-121.617 -6.31057e-06 i
-121.6 -9.83573e-06 i
-121.725 -1.15612e-05 i
-121.688 -1.2619e-05 i
-121.65 -1.15093e-05 i
-121.711 -2.31954e-06 i
-121.674 -1.56948e-05 i
-121.674 -1.56948e-05 i
-121.697 -2.11835e-06 i
-121.697 -2.11835e-06 i
-121.697 -2.11835e-06 i
-114.668 -0.00555507 i
-115.471 -0.00525228 i
-116.389 -0.00265797 i
-116.112 -0.00360983 i
-117.164 -0.00109596 i
-117.164 -0.00109596 i
-118.047 -0.000735216 i
-118.047 -0.000735216 i
-118.047 -0.000735216 i
-114.345 -0.00523154 i
-115.28 -0.00544186 i
-116.389 -0.00265797 i
-114.506 -0.00525649 i
-115.471 -0.00525228 i
-115.471 -0.00525228 i
-114.668 -0.00555507 i
-114.668 -0.00555507 i
-114.668 -0.00555507 i
-121.681 -4.10775e-06 i
-121.644 -1.95773e-05 i
-121.692 -1.87082e-05 i
-121.655 -3.4765e-06 i
-121.655 -3.4765e-06 i
-121.665 -6.15112e-06 i
-121.665 -6.15112e-06 i
-121.665 -6.15112e-06 i
-121.644 -1.95773e-05 i
-121.613 1.13376e-06 i
-121.582 3.44808e-06 i
-121.655 -3.4765e-06 i
-121.623 -1.38218e-05 i
-121.623 -1.38218e-05 i
-121.665 -6.15112e-06 i
-121.665 -6.15112e-06 i
-121.665 -6.15112e-06 i
-121.803 -2.73087e-05 i
-121.813 -3.58126e-05 i
-121.828 -3.23946e-05 i
-121.828 -3.23946e-05 i
-121.733 -1.2061e-05 i
-121.75 -2.12925e-05 i
-121.775 -2.38327e-05 i
-121.775 -2.38327e-05 i
-128.535 -2.1129e-06 i
-129.032 -3.20925e-07 i
-129.469 -7.64537e-07 i
-128.249 -9.40449e-07 i
-128.778 -3.27956e-07 i
-128.778 -3.27956e-07 i
-127.942 -9.29631e-07 i
-127.942 -9.29631e-07 i
-127.942 -9.29631e-07 i
-128.535 -2.1129e-06 i
-128.249 -9.40449e-07 i
-127.942 -9.29631e-07 i
-136.472 5.6778e-07 i
-134.136 -8.48852e-07 i
-134.136 -8.48852e-07 i
-134.136 -8.48852e-07 i
-133.5 1.8463e-07 i
-133.257 3.71021e-07 i
-132.908 6.80239e-07 i
-132.908 6.80239e-07 i
-136.472 5.6778e-07 i
-134.136 -8.48852e-07 i
-135.343 4.71979e-07 i
-134.353 -2.01018e-07 i
-134.353 -2.01018e-07 i
-134.571 -1.74532e-07 i
-134.571 -1.74532e-07 i
-134.571 -1.74532e-07 i
-159.84 5.50041e-10 i
-158.307 6.8194e-10 i
-161.613 6.12318e-10 i
-160.091 4.20253e-10 i
-160.091 4.20253e-10 i
-125.114 -2.63202e-06 i
-125.114 -2.63202e-06 i
-125.114 -2.63202e-06 i
-121.472 1.80529e-05 i
-121.465 -1.33801e-07 i
-121.453 -4.43668e-06 i
-121.442 3.32827e-06 i
-121.442 3.32827e-06 i
-121.439 -4.60696e-06 i
-121.439 -4.60696e-06 i
-121.439 -4.60696e-06 i
-121.522 -6.23342e-06 i
-121.469 -2.19875e-06 i
-121.439 -4.60696e-06 i
-121.565 6.00898e-06 i
-121.483 -1.06575e-06 i
-121.483 -1.06575e-06 i
-121.472 1.80529e-05 i
-121.453 -4.43668e-06 i
-121.439 -4.60696e-06 i
-121.473 2.73655e-06 i
-121.469 -2.19875e-06 i
-121.469 -2.19875e-06 i
-121.522 -6.23342e-06 i
-121.522 -6.23342e-06 i
-121.522 -6.23342e-06 i
-121.692 -1.87082e-05 i
-121.665 -6.15112e-06 i
-121.733 -1.2061e-05 i
-121.709 -1.41566e-05 i
-121.709 -1.41566e-05 i
-121.75 -2.12925e-05 i
-121.75 -2.12925e-05 i
-121.75 -2.12925e-05 i
-132.18 -1.39955e-08 i
-131.971 -1.47005e-07 i
-131.898 6.57481e-08 i
-131.685 1.94498e-08 i
-131.685 1.94498e-08 i
-131.386 1.2043e-07 i
-131.386 1.2043e-07 i
-131.386 1.2043e-07 i
-130.629 -6.5683e-08 i
-130.565 2.57923e-08 i
-130.565 2.57923e-08 i
-131.386 1.2043e-07 i
-131.02 7.52824e-08 i
-130.629 -6.5683e-08 i
-121.521 -1.08529e-05 i
-121.55 -1.69863e-05 i
-121.582 3.44808e-06 i
-121.553 -1.1092e-06 i
-121.585 5.95836e-06 i
-121.585 5.95836e-06 i
-121.5 7.8935e-06 i
-121.521 -1.08529e-05 i
-121.486 -7.18522e-06 i
-121.494 -5.33685e-06 i
-121.494 -5.33685e-06 i
-121.472 1.80529e-05 i
-121.472 1.80529e-05 i
-121.472 1.80529e-05 i
-136.173 3.42536e-07 i
-121.88 4.56956e-05 i
-121.882 -2.69835e-05 i
-121.864 -3.02011e-05 i
-121.855 -1.09629e-05 i
-121.855 -1.09629e-05 i
-121.838 -5.70369e-06 i
-121.838 -5.70369e-06 i
-121.838 -5.70369e-06 i
-147.244 -3.57926e-10 i
-148.691 -2.1516e-10 i
-148.691 -2.1516e-10 i
-147.633 -4.51865e-10 i
-147.633 -4.51865e-10 i
-147.633 -4.51865e-10 i
-146.212 -7.87822e-10 i
-147.633 -4.51865e-10 i
-145.193 2.52632e-09 i
-146.417 -1.25092e-09 i
-147.633 -4.51865e-10 i
-144.993 -2.31309e-10 i
-146.212 -7.87822e-10 i
-146.212 -7.87822e-10 i
-144.68 -2.80194e-09 i
-146.02 -1.6125e-10 i
-146.02 -1.6125e-10 i
-145.193 2.52632e-09 i
-145.193 2.52632e-09 i
-145.193 2.52632e-09 i
-111.809 -0.00567069 i
-95.905 -0.00504134 i
-96.9415 -0.00505748 i
-97.8006 -0.00508259 i
-97.8006 -0.00508259 i
-98.8358 -0.00510157 i
-98.8358 -0.00510157 i
-98.8358 -0.00510157 i
-121.498 -9.76309e-06 i
-121.522 1.16875e-07 i
-121.573 -1.86847e-06 i
-121.573 -1.86847e-06 i
-121.573 -1.86847e-06 i
-121.413 -1.58266e-06 i
-121.438 -3.26634e-05 i
-121.403 -2.44334e-05 i
-121.403 -2.44334e-05 i
-121.498 -9.76309e-06 i
-121.522 1.16875e-07 i
-121.573 -1.86847e-06 i
-121.463 -1.62345e-05 i
-121.467 -7.67184e-06 i
-121.467 -7.67184e-06 i
-121.441 -6.12056e-06 i
-121.441 -6.12056e-06 i
-121.441 -6.12056e-06 i
-121.532 -1.76062e-05 i
-121.505 -1.61719e-05 i
-121.498 -9.76309e-06 i
-121.463 -1.62345e-05 i
-121.441 -6.12056e-06 i
-121.471 -2.12362e-06 i
-121.456 -2.55081e-05 i
-121.456 -2.55081e-05 i
-121.475 -5.14928e-06 i
-121.475 -5.14928e-06 i
-121.475 -5.14928e-06 i
-121.802 -7.16292e-06 i
-121.802 -7.16292e-06 i
-121.838 -5.70369e-06 i
-121.838 -5.70369e-06 i
-121.838 -5.70369e-06 i
-121.266 -0.000540992 i
-121.713 2.57812e-05 i
-121.87 -0.000241036 i
-121.674 -6.31971e-05 i
-121.842 -0.00027584 i
-121.842 -0.00027584 i
-121.813 4.06527e-05 i
-121.813 4.06527e-05 i
-121.813 4.06527e-05 i
-121.534 -0.000266861 i
-121.813 4.06527e-05 i
-121.735 -0.000165451 i
-121.735 -0.000165451 i
-116.389 -0.00265797 i
-117.663 -0.00151971 i
-119.145 -0.000456176 i
-117.164 -0.00109596 i
-118.574 -0.000987199 i
-118.574 -0.000987199 i
-118.047 -0.000735216 i
-118.047 -0.000735216 i
-118.047 -0.000735216 i
-100.34 -0.00514385 i
-98.8358 -0.00510157 i
-97.8006 -0.00508259 i
-97.8006 -0.00508259 i
-158.307 6.8194e-10 i
-160.091 4.20253e-10 i
-158.307 6.8194e-10 i
-158.307 6.8194e-10 i
-158.307 6.8194e-10 i
-158.307 6.8194e-10 i
-156.526 7.52632e-10 i
-156.526 7.52632e-10 i
-154.728 5.4448e-10 i
-154.728 5.4448e-10 i
-154.728 5.4448e-10 i
-151.128 5.21324e-10 i
-147.633 -4.51865e-10 i
-151.128 5.21324e-10 i
-149.396 2.1281e-10 i
-147.633 -4.51865e-10 i
-147.633 -4.51865e-10 i
-147.633 -4.51865e-10 i
-154.728 5.4448e-10 i
-152.958 -4.66634e-10 i
-151.128 5.21324e-10 i
-151.128 5.21324e-10 i
-151.128 5.21324e-10 i
-151.932 6.83272e-10 i
-151.128 5.21324e-10 i
-150.439 -3.5443e-10 i
-150.439 -3.5443e-10 i
-154.728 5.4448e-10 i
-152.958 -4.66634e-10 i
-151.128 5.21324e-10 i
-153.736 7.71904e-10 i
-151.932 6.83272e-10 i
-151.932 6.83272e-10 i
-121.582 3.44808e-06 i
-121.55 -1.69863e-05 i
-121.521 -1.08529e-05 i
-121.551 -1.87439e-05 i
-121.524 3.87812e-06 i
-121.524 3.87812e-06 i
-121.53 6.17426e-06 i
-121.53 6.17426e-06 i
-121.53 6.17426e-06 i
-121.521 -1.08529e-05 i
-121.5 7.8935e-06 i
-121.524 3.87812e-06 i
-121.53 6.17426e-06 i
-121.53 6.17426e-06 i
-121.53 6.17426e-06 i
-121.665 -6.15112e-06 i
-121.626 -4.81686e-06 i
-121.588 -1.24499e-05 i
-121.645 4.5974e-06 i
-121.665 -6.15112e-06 i
-121.645 4.5974e-06 i
-121.69 -9.52668e-06 i
-121.715 -2.50833e-06 i
-121.715 -2.50833e-06 i
-121.715 -2.50833e-06 i
-124.3 -2.65502e-06 i
-125.313 -5.0441e-06 i
-126.247 -4.87012e-07 i
-123.566 -3.28299e-06 i
-124.562 -3.33922e-06 i
-124.562 -3.33922e-06 i
-122.907 -4.74635e-06 i
-122.907 -4.74635e-06 i
-122.907 -4.74635e-06 i
-121.524 4.91286e-06 i
-124.3 -2.65502e-06 i
-123.566 -3.28299e-06 i
-122.907 -4.74635e-06 i
-122.816 -4.1407e-06 i
-122.311 2.5616e-06 i
-122.311 2.5616e-06 i
-121.906 1.08631e-05 i
-121.906 1.08631e-05 i
-121.906 1.08631e-05 i
-127.17 8.42704e-07 i
-127.17 8.42704e-07 i
-127.17 8.42704e-07 i
-126.878 -2.41949e-06 i
-126.35 -1.26651e-06 i
-125.777 -2.85995e-06 i
-127.17 8.42704e-07 i
-127.71 7.25155e-07 i
-127.71 7.25155e-07 i
-128.194 -8.89365e-07 i
-128.194 -8.89365e-07 i
-128.194 -8.89365e-07 i
-130.722 -1.96407e-07 i
-130.683 -1.67431e-07 i
-130.642 -2.06159e-07 i
-130.276 -2.46779e-07 i
-130.234 1.69689e-08 i
-130.234 1.69689e-08 i
-129.782 -4.24517e-07 i
-129.782 -4.24517e-07 i
-129.782 -4.24517e-07 i
-130.722 -1.96407e-07 i
-130.276 -2.46779e-07 i
-129.782 -4.24517e-07 i
-130.068 -1.61535e-07 i
-129.546 -2.61269e-07 i
-129.546 -2.61269e-07 i
-132.982 2.96007e-07 i
-132.422 -1.27638e-07 i
-131.846 1.46497e-08 i
-132.643 2.87706e-07 i
-132.073 6.01397e-08 i
-132.073 6.01397e-08 i
-132.295 -1.14212e-07 i
-132.295 -1.14212e-07 i
-132.295 -1.14212e-07 i
-110.95 -0.00545146 i
-112.052 -0.0054122 i
-111.382 -0.00553835 i
-112.482 -0.00525908 i
-112.482 -0.00525908 i
-111.809 -0.00567069 i
-111.809 -0.00567069 i
-111.809 -0.00567069 i
-112.052 -0.0054122 i
-112.052 -0.0054122 i
-110.95 -0.00545146 i
-110.95 -0.00545146 i
-110.95 -0.00545146 i
-105.385 -0.00527488 i
-106.992 -0.00533407 i
-108.61 -0.00538444 i
-105.672 -0.00527618 i
-108.61 -0.00538444 i
-110.214 -0.00544664 i
-111.809 -0.00567069 i
-110.95 -0.00545146 i
-111.382 -0.00553835 i
-111.809 -0.00567069 i
-109.781 -0.00543055 i
-110.214 -0.00544664 i
-110.214 -0.00544664 i
-108.61 -0.00538444 i
-108.61 -0.00538444 i
-108.61 -0.00538444 i
-108.638 -0.00536652 i
-108.61 -0.00538444 i
-107.016 -0.00533182 i
-106.992 -0.00533407 i
-106.992 -0.00533407 i
-105.385 -0.00527488 i
-105.385 -0.00527488 i
-105.385 -0.00527488 i
-110.95 -0.00545146 i
-109.781 -0.00543055 i
-108.61 -0.00538444 i
-108.638 -0.00536652 i
-108.638 -0.00536652 i
-103.598 -0.00522765 i
-105.385 -0.00527488 i
-102.221 -0.00518841 i
-103.979 -0.00523298 i
-103.979 -0.00523298 i
-102.221 -0.00518841 i
-100.34 -0.00514385 i
-100.712 -0.00514173 i
-100.712 -0.00514173 i
-98.8358 -0.00510157 i
-98.8358 -0.00510157 i
-98.8358 -0.00510157 i
-105.385 -0.00527488 i
-103.598 -0.00522765 i
-103.598 -0.00522765 i
-129.637 -2.47625e-07 i
-129.715 2.26179e-07 i
-129.115 -3.89103e-07 i
-129.565 1.62332e-07 i
-129.602 1.97847e-07 i
-129.637 -2.47625e-07 i
-128.94 -2.33645e-07 i
-128.98 -2.99772e-08 i
-128.98 -2.99772e-08 i
-128.195 -1.0941e-06 i
-128.195 -1.0941e-06 i
-128.195 -1.0941e-06 i
-129.637 -2.47625e-07 i
-129.115 -3.89103e-07 i
[truncated: 1,718 more rows]
