# Supplementary material for: Geometry can provide long-range mechanical guidance for embryogenesis
Source: PLoS Comput Biol. 2017 Mar 27;13(3):e1005443. doi: 10.1371/journal.pcbi.1005443 (PMC5386319; doi:10.1371/journal.pcbi.1005443)
Supplement: S12 Table — The first column contains the abcissae and the second the ordinates, curve 0 can be ignored, other curves are in the same order as in the figure caption. (CSV) [file pcbi.1005443.s015.csv]

# Curve 0 of 4	100 points
# x y type
0 0 i
2.85455 0 i
5.70909 0 i
8.56364 0 i
11.4182 0 i
14.2727 0 i
17.1273 0 i
19.9818 0 i
22.8364 0 i
25.6909 0 i
28.5455 0 i
31.4 0 i
34.2545 0 i
37.1091 0 i
39.9636 0 i
42.8182 0 i
45.6727 0 i
48.5273 0 i
51.3818 0 i
54.2364 0 i
57.0909 0 i
59.9455 0 i
62.8 0 i
65.6545 0 i
68.5091 0 i
71.3636 0 i
74.2182 0 i
77.0727 0 i
79.9273 0 i
82.7818 0 i
85.6364 0 i
88.4909 0 i
91.3455 0 i
94.2 0 i
97.0545 0 i
99.9091 0 i
102.764 0 i
105.618 0 i
108.473 0 i
111.327 0 i
114.182 0 i
117.036 0 i
119.891 0 i
122.745 0 i
125.6 0 i
128.455 0 i
131.309 0 i
134.164 0 i
137.018 0 i
139.873 0 i
142.727 0 i
145.582 0 i
148.436 0 i
151.291 0 i
154.145 0 i
157 0 i
159.855 0 i
162.709 0 i
165.564 0 i
168.418 0 i
171.273 0 i
174.127 0 i
176.982 0 i
179.836 0 i
182.691 0 i
185.545 0 i
188.4 0 i
191.255 0 i
194.109 0 i
196.964 0 i
199.818 0 i
202.673 0 i
205.527 0 i
208.382 0 i
211.236 0 i
214.091 0 i
216.945 0 i
219.8 0 i
222.655 0 i
225.509 0 i
228.364 0 i
231.218 0 i
234.073 0 i
236.927 0 i
239.782 0 i
242.636 0 i
245.491 0 i
248.345 0 i
251.2 0 i
254.055 0 i
256.909 0 i
259.764 0 i
262.618 0 i
265.473 0 i
268.327 0 i
271.182 0 i
274.036 0 i
276.891 0 i
279.745 0 i
282.6 0 i
# Curve 1 of 4	982559 points
# x y label type
202.67 0.0503094 "↕"
202.67 0.0503094 "↕"
202.67 0.0503094 "↕"
202.67 0.0503094 "↕"
150.22 0.028474 "↕"
150.22 0.028474 "↕"
148.344 0.0311109 "↕"
148.344 0.0311109 "↕"
148.344 0.0311109 "↕"
266.42 0.0522919 "↕"
269.761 0.0550259 "↕"
267.858 0.058792 "↕"
267.858 0.058792 "↕"
228.25 0.0569378 "↕"
258.41 0.0567078 "↕"
258.41 0.0567078 "↕"
261.37 0.0569932 "↕"
261.37 0.0569932 "↕"
261.37 0.0569932 "↕"
275.658 0.054835 "↕"
187.707 0.0589143 "↕"
123.354 -0.0294495 "↕"
106.925 -0.0574438 "↕"
94.7883 -0.0788633 "↕"
97.1028 -0.074185 "↕"
66.7105 -0.0771384 "↕"
15.9449 -0.0441605 "↕"
41.0223 -0.0581942 "↕"
41.0223 -0.0581942 "↕"
137.661 0.0149613 "↕"
137.661 0.0149613 "↕"
137.661 0.0149613 "↕"
137.661 0.0149613 "↕"
127.668 -0.0217574 "↕"
42.8348 -0.0585538 "↕"
42.8348 -0.0585538 "↕"
55.0815 -0.0669389 "↕"
52.574 -0.0668794 "↕"
80.7369 -0.0863898 "↕"
80.7369 -0.0863898 "↕"
80.7369 -0.0863898 "↕"
127.969 -0.0141684 "↕"
131.259 -0.00496249 "↕"
131.259 -0.00496249 "↕"
131.259 -0.00496249 "↕"
131.259 -0.00496249 "↕"
68.793 -0.0806603 "↕"
71.1488 -0.0852484 "↕"
71.1488 -0.0852484 "↕"
101.191 -0.0717129 "↕"
18.5541 -0.0446742 "↕"
18.5541 -0.0446742 "↕"
18.5541 -0.0446742 "↕"
18.5541 -0.0446742 "↕"
18.5541 -0.0446742 "↕"
252.069 0.0504589 "↕"
247.194 0.0579105 "↕"
249.017 0.0530617 "↕"
252.069 0.0504589 "↕"
252.069 0.0504589 "↕"
252.069 0.0504589 "↕"
252.069 0.0504589 "↕"
157.423 0.0424856 "↕"
280.6 0.0590536 "↕"
280.6 0.0590536 "↕"
280.6 0.0590536 "↕"
202.67 0.0503094 "↕"
206.819 0.0545563 "↕"
239.689 0.0560226 "↕"
241.685 0.0573315 "↕"
251.993 0.0554789 "↕"
255.134 0.0562891 "↕"
203.879 0.0560652 "↕"
208.504 0.0562973 "↕"
208.504 0.0562973 "↕"
275.658 0.054835 "↕"
275.658 0.054835 "↕"
275.658 0.054835 "↕"
275.658 0.054835 "↕"
214.02 0.0545634 "↕"
214.02 0.0545634 "↕"
216.802 0.0553135 "↕"
240.042 0.0556087 "↕"
242.281 0.0543473 "↕"
156.552 0.0414645 "↕"
152.913 0.0360335 "↕"
196.58 0.0577299 "↕"
178.384 0.0547399 "↕"
178.384 0.0547399 "↕"
178.384 0.0547399 "↕"
101.497 -0.0754365 "↕"
106.925 -0.0574438 "↕"
106.925 -0.0574438 "↕"
106.925 -0.0574438 "↕"
106.925 -0.0574438 "↕"
41.0223 -0.0581942 "↕"
39.0929 -0.0535023 "↕"
37.163 -0.0544878 "↕"
3.42801 -0.043278 "↕"
3.42801 -0.043278 "↕"
94.7883 -0.0788633 "↕"
23.022 -0.0465313 "↕"
35.1031 -0.0540677 "↕"
32.0577 -0.0515032 "↕"
32.0577 -0.0515032 "↕"
32.0577 -0.0515032 "↕"
48.7887 -0.0614898 "↕"
137.661 0.0149613 "↕"
141.764 0.0100203 "↕"
48.5054 -0.0625109 "↕"
101.191 -0.0717129 "↕"
102.877 -0.0768377 "↕"
102.877 -0.0768377 "↕"
104.563 -0.0716255 "↕"
104.563 -0.0716255 "↕"
104.563 -0.0716255 "↕"
106.249 -0.0607997 "↕"
106.249 -0.0607997 "↕"
106.249 -0.0607997 "↕"
106.249 -0.0607997 "↕"
71.1488 -0.0852484 "↕"
73.1187 -0.0771209 "↕"
75.0886 -0.0853504 "↕"
75.0886 -0.0853504 "↕"
55.0815 -0.0669389 "↕"
119.116 -0.0403849 "↕"
106.249 -0.0607997 "↕"
109.136 -0.0580435 "↕"
6.57197 -0.0430525 "↕"
6.57197 -0.0430525 "↕"
6.57197 -0.0430525 "↕"
254.959 0.0579251 "↕"
253.514 0.0590295 "↕"
252.069 0.0504589 "↕"
252.069 0.0504589 "↕"
252.069 0.0504589 "↕"
252.069 0.0504589 "↕"
257.984 0.0584536 "↕"
175.244 0.0559888 "↕"
183.222 0.0595637 "↕"
185.133 0.0597735 "↕"
183.222 0.0595637 "↕"
183.222 0.0595637 "↕"
183.222 0.0595637 "↕"
163.267 0.0540099 "↕"
172.935 0.0554745 "↕"
202.67 0.0503094 "↕"
202.67 0.0503094 "↕"
202.67 0.0503094 "↕"
202.67 0.0503094 "↕"
202.67 0.0503094 "↕"
150.22 0.028474 "↕"
148.344 0.0311109 "↕"
274.726 0.0588705 "↕"
272.963 0.054355 "↕"
266.42 0.0522919 "↕"
266.42 0.0522919 "↕"
266.42 0.0522919 "↕"
266.42 0.0522919 "↕"
163.267 0.0540099 "↕"
161.358 0.0546098 "↕"
216.851 0.0579009 "↕"
218.837 0.0581587 "↕"
218.837 0.0581587 "↕"
194.989 0.0584091 "↕"
169.617 0.055865 "↕"
167.264 0.0497575 "↕"
167.264 0.0497575 "↕"
167.264 0.0497575 "↕"
235.105 0.0561224 "↕"
237.271 0.0559737 "↕"
219.585 0.0568209 "↕"
218.193 0.0544103 "↕"
216.802 0.0553135 "↕"
216.802 0.0553135 "↕"
216.802 0.0553135 "↕"
255.134 0.0562891 "↕"
203.879 0.0560652 "↕"
203.879 0.0560652 "↕"
203.879 0.0560652 "↕"
203.879 0.0560652 "↕"
203.879 0.0560652 "↕"
211.45 0.055734 "↕"
211.45 0.055734 "↕"
221.513 0.0572037 "↕"
223.318 0.0562594 "↕"
225.123 0.0554671 "↕"
225.123 0.0554671 "↕"
227.098 0.0567907 "↕"
227.098 0.0567907 "↕"
227.098 0.0567907 "↕"
247.555 0.0554842 "↕"
251.993 0.0554789 "↕"
251.993 0.0554789 "↕"
251.993 0.0554789 "↕"
162.099 0.0577043 "↕"
156.552 0.0414645 "↕"
156.552 0.0414645 "↕"
203.879 0.0560652 "↕"
198.679 0.0584212 "↕"
198.679 0.0584212 "↕"
196.58 0.0577299 "↕"
196.58 0.0577299 "↕"
167.264 0.0497575 "↕"
167.264 0.0497575 "↕"
106.925 -0.0574438 "↕"
109.678 -0.0579318 "↕"
106.925 -0.0574438 "↕"
109.678 -0.0579318 "↕"
101.497 -0.0754365 "↕"
101.497 -0.0754365 "↕"
10.3898 -0.044021 "↕"
6.75026 -0.0433064 "↕"
10.3898 -0.044021 "↕"
10.3898 -0.044021 "↕"
10.3898 -0.044021 "↕"
74.399 -0.0840015 "↕"
89.3625 -0.0839672 "↕"
23.022 -0.0465313 "↕"
23.022 -0.0465313 "↕"
23.022 -0.0465313 "↕"
28.5856 -0.050034 "↕"
55.3526 -0.0663524 "↕"
137.661 0.0149613 "↕"
136.289 -0.00355582 "↕"
134.917 -0.0105294 "↕"
134.917 -0.0105294 "↕"
134.917 -0.0105294 "↕"
136.289 -0.00355582 "↕"
136.289 -0.00355582 "↕"
136.289 -0.00355582 "↕"
137.661 0.0149613 "↕"
137.661 0.0149613 "↕"
137.661 0.0149613 "↕"
137.661 0.0149613 "↕"
127.668 -0.0217574 "↕"
125.511 -0.0158544 "↕"
123.354 -0.0294495 "↕"
123.354 -0.0294495 "↕"
6.75026 -0.0433064 "↕"
6.75026 -0.0433064 "↕"
6.75026 -0.0433064 "↕"
131.259 -0.00496249 "↕"
131.259 -0.00496249 "↕"
131.259 -0.00496249 "↕"
131.259 -0.00496249 "↕"
34.6249 -0.0519053 "↕"
34.6249 -0.0519053 "↕"
42.8348 -0.0585538 "↕"
40.522 -0.055992 "↕"
52.574 -0.0668794 "↕"
50.5396 -0.0621345 "↕"
48.5054 -0.0625109 "↕"
48.5054 -0.0625109 "↕"
48.5054 -0.0625109 "↕"
80.7369 -0.0863898 "↕"
82.8466 -0.081019 "↕"
84.9565 -0.0872757 "↕"
84.9565 -0.0872757 "↕"
84.9565 -0.0872757 "↕"
131.259 -0.00496249 "↕"
133.028 -0.00979593 "↕"
131.259 -0.00496249 "↕"
131.259 -0.00496249 "↕"
131.259 -0.00496249 "↕"
131.259 -0.00496249 "↕"
64.2787 -0.0793425 "↕"
66.5358 -0.0757025 "↕"
68.793 -0.0806603 "↕"
68.793 -0.0806603 "↕"
115.705 -0.0510966 "↕"
119.116 -0.0403849 "↕"
119.116 -0.0403849 "↕"
119.116 -0.0403849 "↕"
115.705 -0.0510966 "↕"
115.705 -0.0510966 "↕"
99.3651 -0.0787862 "↕"
99.3651 -0.0787862 "↕"
99.3651 -0.0787862 "↕"
101.191 -0.0717129 "↕"
101.191 -0.0717129 "↕"
101.191 -0.0717129 "↕"
101.191 -0.0717129 "↕"
99.3651 -0.0787862 "↕"
101.191 -0.0717129 "↕"
101.191 -0.0717129 "↕"
101.191 -0.0717129 "↕"
101.191 -0.0717129 "↕"
89.3636 -0.0805353 "↕"
84.9565 -0.0872757 "↕"
84.9565 -0.0872757 "↕"
11.2164 -0.0434977 "↕"
11.2164 -0.0434977 "↕"
8.89417 -0.0422971 "↕"
6.57197 -0.0430525 "↕"
18.5541 -0.0446742 "↕"
18.5541 -0.0446742 "↕"
18.5541 -0.0446742 "↕"
20.7609 -0.046014 "↕"
20.7609 -0.046014 "↕"
20.7609 -0.046014 "↕"
20.7609 -0.046014 "↕"
18.5541 -0.0446742 "↕"
18.5541 -0.0446742 "↕"
18.5541 -0.0446742 "↕"
18.5541 -0.0446742 "↕"
252.069 0.0504589 "↕"
245.623 0.0579412 "↕"
243.654 0.0530826 "↕"
241.685 0.0573315 "↕"
241.685 0.0573315 "↕"
239.689 0.0560226 "↕"
237.547 0.0527001 "↕"
188.011 0.0599383 "↕"
185.133 0.0597735 "↕"
185.133 0.0597735 "↕"
172.935 0.0554745 "↕"
175.244 0.0559888 "↕"
175.244 0.0559888 "↕"
194.989 0.0584091 "↕"
194.989 0.0584091 "↕"
194.989 0.0584091 "↕"
145.035 0.0219107 "↕"
141.764 0.0100203 "↕"
141.764 0.0100203 "↕"
157.423 0.0424856 "↕"
157.423 0.0424856 "↕"
218.837 0.0581587 "↕"
220.84 0.0539302 "↕"
202.67 0.0503094 "↕"
202.67 0.0503094 "↕"
173.49 0.0551952 "↕"
173.49 0.0551952 "↕"
173.49 0.0551952 "↕"
240.042 0.0556087 "↕"
275.658 0.054835 "↕"
278.689 0.0558756 "↕"
187.707 0.0589143 "↕"
186.013 0.0613008 "↕"
184.319 0.0572983 "↕"
184.319 0.0572983 "↕"
184.319 0.0572983 "↕"
221.513 0.0572037 "↕"
219.585 0.0568209 "↕"
261.37 0.0569932 "↕"
263.089 0.0573459 "↕"
211.45 0.055734 "↕"
208.504 0.0562973 "↕"
203.879 0.0560652 "↕"
203.879 0.0560652 "↕"
203.879 0.0560652 "↕"
203.879 0.0560652 "↕"
270.173 0.0537169 "↕"
272.002 0.0585734 "↕"
272.002 0.0585734 "↕"
273.83 0.0589885 "↕"
273.83 0.0589885 "↕"
273.83 0.0589885 "↕"
275.658 0.054835 "↕"
275.658 0.054835 "↕"
275.658 0.054835 "↕"
275.658 0.054835 "↕"
270.173 0.0537169 "↕"
268.888 0.0580266 "↕"
266.156 0.0581434 "↕"
266.156 0.0581434 "↕"
147.401 0.0276669 "↕"
147.401 0.0276669 "↕"
147.401 0.0276669 "↕"
147.401 0.0276669 "↕"
152.913 0.0360335 "↕"
181.761 0.0556974 "↕"
184.319 0.0572983 "↕"
184.319 0.0572983 "↕"
181.761 0.0556974 "↕"
181.761 0.0556974 "↕"
178.384 0.0547399 "↕"
106.925 -0.0574438 "↕"
106.925 -0.0574438 "↕"
106.925 -0.0574438 "↕"
106.925 -0.0574438 "↕"
106.925 -0.0574438 "↕"
66.7105 -0.0771384 "↕"
66.7105 -0.0771384 "↕"
66.7105 -0.0771384 "↕"
78.6032 -0.0836727 "↕"
74.399 -0.0840015 "↕"
74.399 -0.0840015 "↕"
74.399 -0.0840015 "↕"
78.6032 -0.0836727 "↕"
3.42801 -0.043278 "↕"
0.428464 -0.0428333 "↕"
0.428464 -0.0428333 "↕"
0.428464 -0.0428333 "↕"
89.3625 -0.0839672 "↕"
19.3887 -0.0443065 "↕"
15.9449 -0.0441605 "↕"
15.9449 -0.0441605 "↕"
19.3887 -0.0443065 "↕"
19.3887 -0.0443065 "↕"
19.3887 -0.0443065 "↕"
32.0577 -0.0515032 "↕"
28.5856 -0.050034 "↕"
37.163 -0.0544878 "↕"
35.1031 -0.0540677 "↕"
35.1031 -0.0540677 "↕"
137.661 0.0149613 "↕"
75.0886 -0.0853504 "↕"
101.191 -0.0717129 "↕"
106.249 -0.0607997 "↕"
101.191 -0.0717129 "↕"
102.877 -0.0768377 "↕"
104.563 -0.0716255 "↕"
106.249 -0.0607997 "↕"
106.249 -0.0607997 "↕"
106.249 -0.0607997 "↕"
106.249 -0.0607997 "↕"
138.071 0.00745029 "↕"
139.888 0.0187963 "↕"
138.071 0.00745029 "↕"
138.071 0.00745029 "↕"
131.259 -0.00496249 "↕"
133.028 -0.00979593 "↕"
64.2787 -0.0793425 "↕"
64.2787 -0.0793425 "↕"
122.82 -0.0335064 "↕"
122.82 -0.0335064 "↕"
122.82 -0.0335064 "↕"
122.82 -0.0335064 "↕"
106.249 -0.0607997 "↕"
92.5573 -0.0807246 "↕"
131.259 -0.00496249 "↕"
261.374 0.0588747 "↕"
259.678 0.0544617 "↕"
257.984 0.0584536 "↕"
257.984 0.0584536 "↕"
257.984 0.0584536 "↕"
266.42 0.0522919 "↕"
264.776 0.0589292 "↕"
264.776 0.0589292 "↕"
232.649 0.0564945 "↕"
231.032 0.0570096 "↕"
211.549 0.0582004 "↕"
245.623 0.0579412 "↕"
247.194 0.0579105 "↕"
252.069 0.0504589 "↕"
202.67 0.0503094 "↕"
211.549 0.0582004 "↕"
210.244 0.0529429 "↕"
263.089 0.0573459 "↕"
264.622 0.0551899 "↕"
266.156 0.0581434 "↕"
266.156 0.0581434 "↕"
266.156 0.0581434 "↕"
214.02 0.0545634 "↕"
1.50336 -0.0417062 "↕"
0.428464 -0.0428333 "↕"
145.035 0.0219107 "↕"
277.037 0.0588649 "↕"
274.726 0.0588705 "↕"
274.726 0.0588705 "↕"
274.726 0.0588705 "↕"
266.42 0.0522919 "↕"
264.776 0.0589292 "↕"
263.018 0.0547302 "↕"
261.374 0.0588747 "↕"
261.374 0.0588747 "↕"
261.374 0.0588747 "↕"
231.032 0.0570096 "↕"
232.649 0.0564945 "↕"
169.617 0.055865 "↕"
171.553 0.0626843 "↕"
173.49 0.0551952 "↕"
275.658 0.054835 "↕"
275.658 0.054835 "↕"
275.658 0.054835 "↕"
275.658 0.054835 "↕"
34.6249 -0.0519053 "↕"
34.6249 -0.0519053 "↕"
34.6249 -0.0519053 "↕"
252.069 0.0504589 "↕"
253.514 0.0590295 "↕"
254.959 0.0579251 "↕"
277.037 0.0588649 "↕"
278.818 0.0551448 "↕"
280.6 0.0590536 "↕"
216.851 0.0579009 "↕"
216.851 0.0579009 "↕"
226.404 0.0527539 "↕"
228.25 0.0569378 "↕"
228.25 0.0569378 "↕"
270.173 0.0537169 "↕"
272.002 0.0585734 "↕"
273.83 0.0589885 "↕"
275.658 0.054835 "↕"
275.658 0.054835 "↕"
275.658 0.054835 "↕"
275.658 0.054835 "↕"
270.173 0.0537169 "↕"
270.173 0.0537169 "↕"
268.888 0.0580266 "↕"
266.42 0.0522919 "↕"
267.858 0.058792 "↕"
237.271 0.0559737 "↕"
237.271 0.0559737 "↕"
237.271 0.0559737 "↕"
203.879 0.0560652 "↕"
247.555 0.0554842 "↕"
275.658 0.054835 "↕"
275.658 0.054835 "↕"
275.658 0.054835 "↕"
275.658 0.054835 "↕"
266.42 0.0522919 "↕"
266.42 0.0522919 "↕"
266.42 0.0522919 "↕"
266.42 0.0522919 "↕"
188.011 0.0599383 "↕"
188.011 0.0599383 "↕"
188.011 0.0599383 "↕"
# Curve 2 of 4	170 points
# Curve title: ""All_DV.csv" using (-$2+90*3.14/2):4"
# x y type
221.47 0.278143 i
221.12 0.252319 i
220.76 0.172932 i
220.58 0.135863 i
219.57 0.318988 i
218.01 0.101633 i
217.86 0.115253 i
217.81 0.087859 i
217.77 0.158518 i
216.21 0.073631 i
216.07 0.12192 i
215.3 0.124909 i
214.65 0.060345 i
213.9 0.091206 i
213.81 0.14243 i
213.47 0.044096 i
212.42 0.078342 i
212.28 0.090326 i
209.79 0.085406 i
209.51 0.072215 i
209.5 0.095311 i
209.43 0.044207 i
209.09 0.061999 i
208.87 0.103892 i
207 0.094201 i
206.71 0.044914 i
205.3 0.077092 i
204.45 0.013585 i
203.63 0.008139 i
203.39 0.078072 i
202.79 0.039187 i
200.52 0.062542 i
200.03 0.02622 i
199.26 0.049947 i
198.89 0.01069 i
198.09 0.043231 i
196.66 0.062929 i
196.28 0.068601 i
195.72 0.012226 i
194.61 0.018914 i
192.43 0.023983 i
191.51 0.110881 i
190.28 0.052357 i
190.01 0.061799 i
189.21 0.03186 i
185.42 0.060654 i
185.21 0.010966 i
184.29 0.107101 i
184.17 0.074068 i
183.72 0.02536 i
183.71 0.136397 i
183.42 0.031266 i
182.67 -0.001423 i
180.5 0.083562 i
178.77 0.049797 i
178.73 0.04709 i
178.67 0.073018 i
177.48 -0.040218 i
176.35 0.013196 i
176.18 0.001305 i
174.18 0.005983 i
172.43 -0.079996 i
172.19 -0.002333 i
171.63 -0.047895 i
171.42 -0.047717 i
170.52 -0.028472 i
170.36 -0.019562 i
169.46 0.007914 i
167.54 0.010995 i
167.38 0.030976 i
165.5 -0.030007 i
165.23 -0.015611 i
164.4 -0.031673 i
164.01 -0.010761 i
163.71 -0.01193 i
161.57 -0.013482 i
160.85 -0.013832 i
160.46 -0.026043 i
158.56 -0.015615 i
157.57 -0.003341 i
157.55 -0.051632 i
157.41 -0.004002 i
157.32 -0.031562 i
156.2 -0.016012 i
154.65 -0.026755 i
153.38 -0.03794 i
152.33 -0.02411 i
151.7 -0.007021 i
151.55 -0.025325 i
150.79 -0.052751 i
149.98 -0.081198 i
149.84 -0.033479 i
148.42 -0.035297 i
146.71 -0.019932 i
146.58 -0.016177 i
145.56 -0.021304 i
144.78 -0.025757 i
144.43 -0.007465 i
144.17 -0.054714 i
143.61 -0.021954 i
143.43 -0.010727 i
141.41 -0.015514 i
140.21 -0.007562 i
139.27 -0.021031 i
138.81 -0.020093 i
137.53 -0.010357 i
137.26 -0.021666 i
136.21 -0.012679 i
134.65 0.001735 i
133.75 -0.019547 i
132.52 -0.003657 i
131.69 -0.017642 i
131.32 0.002161 i
129.19 -0.026298 i
129.18 -0.004921 i
127.5 -0.041065 i
126.49 -0.049745 i
126.41 -0.05527 i
126.19 -0.035717 i
126.1 -0.076693 i
125.07 -0.046096 i
123.3 -0.007029 i
120.58 -0.007785 i
120.16 -0.025312 i
120.1 -0.016713 i
120.09 -0.031813 i
119.3 -0.070569 i
118.25 -0.058737 i
115.8 -0.075541 i
113.9 -0.304797 i
113.03 -0.111815 i
112.4 -0.172745 i
112.14 -0.058636 i
110.83 -0.062444 i
110.73 -0.044919 i
110.23 -0.109855 i
107.13 -0.047418 i
106.62 -0.110899 i
106.22 -0.082018 i
105.99 -0.127088 i
104.24 0.117668 i
103.97 -0.075245 i
102.1 -0.07341 i
101.04 -0.076365 i
100.16 -0.105351 i
99.56 -0.12269 i
99.21 -0.068914 i
97.93 -0.023352 i
97.15 -0.105942 i
96.05 -0.087288 i
92.81 -0.050321 i
92.76 -0.084248 i
91.41 -0.071498 i
91.28 -0.017124 i
89.97 -0.026089 i
87.24 -0.041836 i
86.98 -0.088371 i
86.01 -0.1118 i
85.3 -0.114604 i
83.69 -0.077171 i
82.69 -0.062625 i
81.7 -0.028149 i
80.18 -0.061729 i
80.15 -0.043996 i
77.82 -0.028333 i
77.34 -0.056355 i
74.78 -0.076339 i
74.04 -0.094639 i
73.15 -0.098147 i
71.81 -0.089819 i
# Curve 3 of 4	28 points
# Curve title: ""All_DV_loess25.gdat" using (-$1+90*3.14/2):3"
# x y type
211.3 0.10465 i
206.3 0.088904 i
201.3 0.0745179 i
196.3 0.0523645 i
191.3 0.0405424 i
186.3 0.0310784 i
181.3 0.0240192 i
176.3 0.0175539 i
171.3 0.00809575 i
166.3 -0.00175642 i
161.3 -0.0110607 i
156.3 -0.0177395 i
151.3 -0.021773 i
146.3 -0.0235404 i
141.3 -0.0261366 i
136.3 -0.0382547 i
131.3 -0.0419191 i
126.3 -0.0426158 i
121.3 -0.0488975 i
116.3 -0.0562641 i
111.3 -0.0617683 i
106.3 -0.0694546 i
101.3 -0.0719785 i
96.3 -0.0757588 i
91.3 -0.0718903 i
86.3 -0.0689722 i
81.3 -0.069649 i
76.3 -0.0708064 i
# Curve 0 of 4	100 points
# x y type
0 0 i
2.85455 0 i
5.70909 0 i
8.56364 0 i
11.4182 0 i
14.2727 0 i
17.1273 0 i
19.9818 0 i
22.8364 0 i
25.6909 0 i
28.5455 0 i
31.4 0 i
34.2545 0 i
37.1091 0 i
39.9636 0 i
42.8182 0 i
45.6727 0 i
48.5273 0 i
51.3818 0 i
54.2364 0 i
57.0909 0 i
59.9455 0 i
62.8 0 i
65.6545 0 i
68.5091 0 i
71.3636 0 i
74.2182 0 i
77.0727 0 i
79.9273 0 i
82.7818 0 i
85.6364 0 i
88.4909 0 i
91.3455 0 i
94.2 0 i
97.0545 0 i
99.9091 0 i
102.764 0 i
105.618 0 i
108.473 0 i
111.327 0 i
114.182 0 i
117.036 0 i
119.891 0 i
122.745 0 i
125.6 0 i
128.455 0 i
131.309 0 i
134.164 0 i
137.018 0 i
139.873 0 i
142.727 0 i
145.582 0 i
148.436 0 i
151.291 0 i
154.145 0 i
157 0 i
159.855 0 i
162.709 0 i
165.564 0 i
168.418 0 i
171.273 0 i
174.127 0 i
176.982 0 i
179.836 0 i
182.691 0 i
185.545 0 i
188.4 0 i
191.255 0 i
194.109 0 i
196.964 0 i
199.818 0 i
202.673 0 i
205.527 0 i
208.382 0 i
211.236 0 i
214.091 0 i
216.945 0 i
219.8 0 i
222.655 0 i
225.509 0 i
228.364 0 i
231.218 0 i
234.073 0 i
236.927 0 i
239.782 0 i
242.636 0 i
245.491 0 i
248.345 0 i
251.2 0 i
254.055 0 i
256.909 0 i
259.764 0 i
262.618 0 i
265.473 0 i
268.327 0 i
271.182 0 i
274.036 0 i
276.891 0 i
279.745 0 i
282.6 0 i
# Curve 1 of 4	982559 points
# x y label type
202.67 0.0503094 "↕"
202.67 0.0503094 "↕"
202.67 0.0503094 "↕"
202.67 0.0503094 "↕"
150.22 0.028474 "↕"
150.22 0.028474 "↕"
148.344 0.0311109 "↕"
148.344 0.0311109 "↕"
148.344 0.0311109 "↕"
266.42 0.0522919 "↕"
269.761 0.0550259 "↕"
267.858 0.058792 "↕"
267.858 0.058792 "↕"
228.25 0.0569378 "↕"
258.41 0.0567078 "↕"
258.41 0.0567078 "↕"
261.37 0.0569932 "↕"
261.37 0.0569932 "↕"
261.37 0.0569932 "↕"
275.658 0.054835 "↕"
187.707 0.0589143 "↕"
123.354 -0.0294495 "↕"
106.925 -0.0574438 "↕"
94.7883 -0.0788633 "↕"
97.1028 -0.074185 "↕"
66.7105 -0.0771384 "↕"
15.9449 -0.0441605 "↕"
41.0223 -0.0581942 "↕"
41.0223 -0.0581942 "↕"
137.661 0.0149613 "↕"
137.661 0.0149613 "↕"
137.661 0.0149613 "↕"
137.661 0.0149613 "↕"
127.668 -0.0217574 "↕"
42.8348 -0.0585538 "↕"
42.8348 -0.0585538 "↕"
55.0815 -0.0669389 "↕"
52.574 -0.0668794 "↕"
80.7369 -0.0863898 "↕"
80.7369 -0.0863898 "↕"
80.7369 -0.0863898 "↕"
127.969 -0.0141684 "↕"
131.259 -0.00496249 "↕"
131.259 -0.00496249 "↕"
131.259 -0.00496249 "↕"
131.259 -0.00496249 "↕"
68.793 -0.0806603 "↕"
71.1488 -0.0852484 "↕"
71.1488 -0.0852484 "↕"
101.191 -0.0717129 "↕"
18.5541 -0.0446742 "↕"
18.5541 -0.0446742 "↕"
18.5541 -0.0446742 "↕"
18.5541 -0.0446742 "↕"
18.5541 -0.0446742 "↕"
252.069 0.0504589 "↕"
247.194 0.0579105 "↕"
249.017 0.0530617 "↕"
252.069 0.0504589 "↕"
252.069 0.0504589 "↕"
252.069 0.0504589 "↕"
252.069 0.0504589 "↕"
157.423 0.0424856 "↕"
280.6 0.0590536 "↕"
280.6 0.0590536 "↕"
280.6 0.0590536 "↕"
202.67 0.0503094 "↕"
206.819 0.0545563 "↕"
239.689 0.0560226 "↕"
241.685 0.0573315 "↕"
251.993 0.0554789 "↕"
255.134 0.0562891 "↕"
203.879 0.0560652 "↕"
208.504 0.0562973 "↕"
208.504 0.0562973 "↕"
275.658 0.054835 "↕"
275.658 0.054835 "↕"
275.658 0.054835 "↕"
275.658 0.054835 "↕"
214.02 0.0545634 "↕"
214.02 0.0545634 "↕"
216.802 0.0553135 "↕"
240.042 0.0556087 "↕"
242.281 0.0543473 "↕"
156.552 0.0414645 "↕"
152.913 0.0360335 "↕"
196.58 0.0577299 "↕"
178.384 0.0547399 "↕"
178.384 0.0547399 "↕"
178.384 0.0547399 "↕"
101.497 -0.0754365 "↕"
106.925 -0.0574438 "↕"
106.925 -0.0574438 "↕"
106.925 -0.0574438 "↕"
106.925 -0.0574438 "↕"
41.0223 -0.0581942 "↕"
39.0929 -0.0535023 "↕"
37.163 -0.0544878 "↕"
3.42801 -0.043278 "↕"
3.42801 -0.043278 "↕"
94.7883 -0.0788633 "↕"
23.022 -0.0465313 "↕"
35.1031 -0.0540677 "↕"
32.0577 -0.0515032 "↕"
32.0577 -0.0515032 "↕"
32.0577 -0.0515032 "↕"
48.7887 -0.0614898 "↕"
137.661 0.0149613 "↕"
141.764 0.0100203 "↕"
48.5054 -0.0625109 "↕"
101.191 -0.0717129 "↕"
102.877 -0.0768377 "↕"
102.877 -0.0768377 "↕"
104.563 -0.0716255 "↕"
104.563 -0.0716255 "↕"
104.563 -0.0716255 "↕"
106.249 -0.0607997 "↕"
106.249 -0.0607997 "↕"
106.249 -0.0607997 "↕"
106.249 -0.0607997 "↕"
71.1488 -0.0852484 "↕"
73.1187 -0.0771209 "↕"
75.0886 -0.0853504 "↕"
75.0886 -0.0853504 "↕"
55.0815 -0.0669389 "↕"
119.116 -0.0403849 "↕"
106.249 -0.0607997 "↕"
109.136 -0.0580435 "↕"
6.57197 -0.0430525 "↕"
6.57197 -0.0430525 "↕"
6.57197 -0.0430525 "↕"
254.959 0.0579251 "↕"
253.514 0.0590295 "↕"
252.069 0.0504589 "↕"
252.069 0.0504589 "↕"
252.069 0.0504589 "↕"
252.069 0.0504589 "↕"
257.984 0.0584536 "↕"
175.244 0.0559888 "↕"
183.222 0.0595637 "↕"
185.133 0.0597735 "↕"
183.222 0.0595637 "↕"
183.222 0.0595637 "↕"
183.222 0.0595637 "↕"
163.267 0.0540099 "↕"
172.935 0.0554745 "↕"
202.67 0.0503094 "↕"
202.67 0.0503094 "↕"
202.67 0.0503094 "↕"
202.67 0.0503094 "↕"
202.67 0.0503094 "↕"
150.22 0.028474 "↕"
148.344 0.0311109 "↕"
274.726 0.0588705 "↕"
272.963 0.054355 "↕"
266.42 0.0522919 "↕"
266.42 0.0522919 "↕"
266.42 0.0522919 "↕"
266.42 0.0522919 "↕"
163.267 0.0540099 "↕"
161.358 0.0546098 "↕"
216.851 0.0579009 "↕"
218.837 0.0581587 "↕"
218.837 0.0581587 "↕"
194.989 0.0584091 "↕"
169.617 0.055865 "↕"
167.264 0.0497575 "↕"
167.264 0.0497575 "↕"
167.264 0.0497575 "↕"
235.105 0.0561224 "↕"
237.271 0.0559737 "↕"
219.585 0.0568209 "↕"
218.193 0.0544103 "↕"
216.802 0.0553135 "↕"
216.802 0.0553135 "↕"
216.802 0.0553135 "↕"
255.134 0.0562891 "↕"
203.879 0.0560652 "↕"
203.879 0.0560652 "↕"
203.879 0.0560652 "↕"
203.879 0.0560652 "↕"
203.879 0.0560652 "↕"
211.45 0.055734 "↕"
211.45 0.055734 "↕"
221.513 0.0572037 "↕"
223.318 0.0562594 "↕"
225.123 0.0554671 "↕"
225.123 0.0554671 "↕"
227.098 0.0567907 "↕"
227.098 0.0567907 "↕"
227.098 0.0567907 "↕"
247.555 0.0554842 "↕"
251.993 0.0554789 "↕"
251.993 0.0554789 "↕"
251.993 0.0554789 "↕"
162.099 0.0577043 "↕"
156.552 0.0414645 "↕"
156.552 0.0414645 "↕"
203.879 0.0560652 "↕"
198.679 0.0584212 "↕"
198.679 0.0584212 "↕"
196.58 0.0577299 "↕"
196.58 0.0577299 "↕"
167.264 0.0497575 "↕"
167.264 0.0497575 "↕"
106.925 -0.0574438 "↕"
109.678 -0.0579318 "↕"
106.925 -0.0574438 "↕"
109.678 -0.0579318 "↕"
101.497 -0.0754365 "↕"
101.497 -0.0754365 "↕"
10.3898 -0.044021 "↕"
6.75026 -0.0433064 "↕"
10.3898 -0.044021 "↕"
10.3898 -0.044021 "↕"
10.3898 -0.044021 "↕"
74.399 -0.0840015 "↕"
89.3625 -0.0839672 "↕"
23.022 -0.0465313 "↕"
23.022 -0.0465313 "↕"
23.022 -0.0465313 "↕"
28.5856 -0.050034 "↕"
55.3526 -0.0663524 "↕"
137.661 0.0149613 "↕"
136.289 -0.00355582 "↕"
134.917 -0.0105294 "↕"
134.917 -0.0105294 "↕"
134.917 -0.0105294 "↕"
136.289 -0.00355582 "↕"
136.289 -0.00355582 "↕"
136.289 -0.00355582 "↕"
137.661 0.0149613 "↕"
137.661 0.0149613 "↕"
137.661 0.0149613 "↕"
137.661 0.0149613 "↕"
127.668 -0.0217574 "↕"
125.511 -0.0158544 "↕"
123.354 -0.0294495 "↕"
123.354 -0.0294495 "↕"
6.75026 -0.0433064 "↕"
6.75026 -0.0433064 "↕"
6.75026 -0.0433064 "↕"
131.259 -0.00496249 "↕"
131.259 -0.00496249 "↕"
131.259 -0.00496249 "↕"
131.259 -0.00496249 "↕"
34.6249 -0.0519053 "↕"
34.6249 -0.0519053 "↕"
42.8348 -0.0585538 "↕"
40.522 -0.055992 "↕"
52.574 -0.0668794 "↕"
50.5396 -0.0621345 "↕"
48.5054 -0.0625109 "↕"
48.5054 -0.0625109 "↕"
48.5054 -0.0625109 "↕"
80.7369 -0.0863898 "↕"
82.8466 -0.081019 "↕"
84.9565 -0.0872757 "↕"
84.9565 -0.0872757 "↕"
84.9565 -0.0872757 "↕"
131.259 -0.00496249 "↕"
133.028 -0.00979593 "↕"
131.259 -0.00496249 "↕"
131.259 -0.00496249 "↕"
131.259 -0.00496249 "↕"
131.259 -0.00496249 "↕"
64.2787 -0.0793425 "↕"
66.5358 -0.0757025 "↕"
68.793 -0.0806603 "↕"
68.793 -0.0806603 "↕"
115.705 -0.0510966 "↕"
119.116 -0.0403849 "↕"
119.116 -0.0403849 "↕"
119.116 -0.0403849 "↕"
115.705 -0.0510966 "↕"
115.705 -0.0510966 "↕"
99.3651 -0.0787862 "↕"
99.3651 -0.0787862 "↕"
99.3651 -0.0787862 "↕"
101.191 -0.0717129 "↕"
101.191 -0.0717129 "↕"
101.191 -0.0717129 "↕"
101.191 -0.0717129 "↕"
99.3651 -0.0787862 "↕"
101.191 -0.0717129 "↕"
101.191 -0.0717129 "↕"
101.191 -0.0717129 "↕"
101.191 -0.0717129 "↕"
89.3636 -0.0805353 "↕"
84.9565 -0.0872757 "↕"
84.9565 -0.0872757 "↕"
11.2164 -0.0434977 "↕"
11.2164 -0.0434977 "↕"
8.89417 -0.0422971 "↕"
6.57197 -0.0430525 "↕"
18.5541 -0.0446742 "↕"
18.5541 -0.0446742 "↕"
18.5541 -0.0446742 "↕"
20.7609 -0.046014 "↕"
20.7609 -0.046014 "↕"
20.7609 -0.046014 "↕"
20.7609 -0.046014 "↕"
18.5541 -0.0446742 "↕"
18.5541 -0.0446742 "↕"
18.5541 -0.0446742 "↕"
18.5541 -0.0446742 "↕"
252.069 0.0504589 "↕"
245.623 0.0579412 "↕"
243.654 0.0530826 "↕"
241.685 0.0573315 "↕"
241.685 0.0573315 "↕"
239.689 0.0560226 "↕"
237.547 0.0527001 "↕"
188.011 0.0599383 "↕"
185.133 0.0597735 "↕"
185.133 0.0597735 "↕"
172.935 0.0554745 "↕"
175.244 0.0559888 "↕"
175.244 0.0559888 "↕"
194.989 0.0584091 "↕"
194.989 0.0584091 "↕"
194.989 0.0584091 "↕"
145.035 0.0219107 "↕"
141.764 0.0100203 "↕"
141.764 0.0100203 "↕"
157.423 0.0424856 "↕"
157.423 0.0424856 "↕"
218.837 0.0581587 "↕"
220.84 0.0539302 "↕"
202.67 0.0503094 "↕"
202.67 0.0503094 "↕"
173.49 0.0551952 "↕"
173.49 0.0551952 "↕"
173.49 0.0551952 "↕"
240.042 0.0556087 "↕"
275.658 0.054835 "↕"
278.689 0.0558756 "↕"
187.707 0.0589143 "↕"
186.013 0.0613008 "↕"
184.319 0.0572983 "↕"
184.319 0.0572983 "↕"
184.319 0.0572983 "↕"
221.513 0.0572037 "↕"
219.585 0.0568209 "↕"
261.37 0.0569932 "↕"
263.089 0.0573459 "↕"
211.45 0.055734 "↕"
208.504 0.0562973 "↕"
203.879 0.0560652 "↕"
203.879 0.0560652 "↕"
203.879 0.0560652 "↕"
203.879 0.0560652 "↕"
270.173 0.0537169 "↕"
272.002 0.0585734 "↕"
272.002 0.0585734 "↕"
273.83 0.0589885 "↕"
273.83 0.0589885 "↕"
273.83 0.0589885 "↕"
275.658 0.054835 "↕"
275.658 0.054835 "↕"
275.658 0.054835 "↕"
275.658 0.054835 "↕"
270.173 0.0537169 "↕"
268.888 0.0580266 "↕"
266.156 0.0581434 "↕"
266.156 0.0581434 "↕"
147.401 0.0276669 "↕"
147.401 0.0276669 "↕"
147.401 0.0276669 "↕"
147.401 0.0276669 "↕"
152.913 0.0360335 "↕"
181.761 0.0556974 "↕"
184.319 0.0572983 "↕"
184.319 0.0572983 "↕"
181.761 0.0556974 "↕"
181.761 0.0556974 "↕"
178.384 0.0547399 "↕"
106.925 -0.0574438 "↕"
106.925 -0.0574438 "↕"
106.925 -0.0574438 "↕"
106.925 -0.0574438 "↕"
106.925 -0.0574438 "↕"
66.7105 -0.0771384 "↕"
66.7105 -0.0771384 "↕"
66.7105 -0.0771384 "↕"
78.6032 -0.0836727 "↕"
74.399 -0.0840015 "↕"
74.399 -0.0840015 "↕"
74.399 -0.0840015 "↕"
78.6032 -0.0836727 "↕"
3.42801 -0.043278 "↕"
0.428464 -0.0428333 "↕"
0.428464 -0.0428333 "↕"
0.428464 -0.0428333 "↕"
89.3625 -0.0839672 "↕"
19.3887 -0.0443065 "↕"
15.9449 -0.0441605 "↕"
15.9449 -0.0441605 "↕"
19.3887 -0.0443065 "↕"
19.3887 -0.0443065 "↕"
19.3887 -0.0443065 "↕"
32.0577 -0.0515032 "↕"
28.5856 -0.050034 "↕"
37.163 -0.0544878 "↕"
35.1031 -0.0540677 "↕"
35.1031 -0.0540677 "↕"
137.661 0.0149613 "↕"
75.0886 -0.0853504 "↕"
101.191 -0.0717129 "↕"
106.249 -0.0607997 "↕"
101.191 -0.0717129 "↕"
102.877 -0.0768377 "↕"
104.563 -0.0716255 "↕"
106.249 -0.0607997 "↕"
106.249 -0.0607997 "↕"
106.249 -0.0607997 "↕"
106.249 -0.0607997 "↕"
138.071 0.00745029 "↕"
139.888 0.0187963 "↕"
138.071 0.00745029 "↕"
138.071 0.00745029 "↕"
131.259 -0.00496249 "↕"
133.028 -0.00979593 "↕"
64.2787 -0.0793425 "↕"
64.2787 -0.0793425 "↕"
122.82 -0.0335064 "↕"
122.82 -0.0335064 "↕"
122.82 -0.0335064 "↕"
122.82 -0.0335064 "↕"
106.249 -0.0607997 "↕"
92.5573 -0.0807246 "↕"
131.259 -0.00496249 "↕"
261.374 0.0588747 "↕"
259.678 0.0544617 "↕"
257.984 0.0584536 "↕"
257.984 0.0584536 "↕"
257.984 0.0584536 "↕"
266.42 0.0522919 "↕"
264.776 0.0589292 "↕"
264.776 0.0589292 "↕"
232.649 0.0564945 "↕"
231.032 0.0570096 "↕"
211.549 0.0582004 "↕"
245.623 0.0579412 "↕"
247.194 0.0579105 "↕"
252.069 0.0504589 "↕"
202.67 0.0503094 "↕"
211.549 0.0582004 "↕"
210.244 0.0529429 "↕"
263.089 0.0573459 "↕"
264.622 0.0551899 "↕"
266.156 0.0581434 "↕"
266.156 0.0581434 "↕"
266.156 0.0581434 "↕"
214.02 0.0545634 "↕"
1.50336 -0.0417062 "↕"
0.428464 -0.0428333 "↕"
145.035 0.0219107 "↕"
277.037 0.0588649 "↕"
274.726 0.0588705 "↕"
274.726 0.0588705 "↕"
274.726 0.0588705 "↕"
266.42 0.0522919 "↕"
264.776 0.0589292 "↕"
263.018 0.0547302 "↕"
261.374 0.0588747 "↕"
261.374 0.0588747 "↕"
261.374 0.0588747 "↕"
231.032 0.0570096 "↕"
232.649 0.0564945 "↕"
169.617 0.055865 "↕"
171.553 0.0626843 "↕"
173.49 0.0551952 "↕"
275.658 0.054835 "↕"
275.658 0.054835 "↕"
275.658 0.054835 "↕"
275.658 0.054835 "↕"
34.6249 -0.0519053 "↕"
34.6249 -0.0519053 "↕"
34.6249 -0.0519053 "↕"
252.069 0.0504589 "↕"
253.514 0.0590295 "↕"
254.959 0.0579251 "↕"
277.037 0.0588649 "↕"
278.818 0.0551448 "↕"
280.6 0.0590536 "↕"
216.851 0.0579009 "↕"
216.851 0.0579009 "↕"
226.404 0.0527539 "↕"
228.25 0.0569378 "↕"
228.25 0.0569378 "↕"
270.173 0.0537169 "↕"
272.002 0.0585734 "↕"
273.83 0.0589885 "↕"
275.658 0.054835 "↕"
275.658 0.054835 "↕"
275.658 0.054835 "↕"
275.658 0.054835 "↕"
270.173 0.0537169 "↕"
270.173 0.0537169 "↕"
268.888 0.0580266 "↕"
266.42 0.0522919 "↕"
267.858 0.058792 "↕"
237.271 0.0559737 "↕"
237.271 0.0559737 "↕"
237.271 0.0559737 "↕"
203.879 0.0560652 "↕"
247.555 0.0554842 "↕"
275.658 0.054835 "↕"
275.658 0.054835 "↕"
275.658 0.054835 "↕"
275.658 0.054835 "↕"
266.42 0.0522919 "↕"
266.42 0.0522919 "↕"
266.42 0.0522919 "↕"
266.42 0.0522919 "↕"
188.011 0.0599383 "↕"
188.011 0.0599383 "↕"
188.011 0.0599383 "↕"
# Curve 2 of 4	170 points
# Curve title: ""All_DV.csv" using (-$2+90*3.14/2):4"
# x y type
221.47 0.278143 i
221.12 0.252319 i
220.76 0.172932 i
220.58 0.135863 i
219.57 0.318988 i
218.01 0.101633 i
217.86 0.115253 i
217.81 0.087859 i
217.77 0.158518 i
216.21 0.073631 i
216.07 0.12192 i
215.3 0.124909 i
214.65 0.060345 i
213.9 0.091206 i
213.81 0.14243 i
213.47 0.044096 i
212.42 0.078342 i
212.28 0.090326 i
209.79 0.085406 i
209.51 0.072215 i
209.5 0.095311 i
209.43 0.044207 i
209.09 0.061999 i
208.87 0.103892 i
207 0.094201 i
206.71 0.044914 i
205.3 0.077092 i
204.45 0.013585 i
203.63 0.008139 i
203.39 0.078072 i
202.79 0.039187 i
200.52 0.062542 i
200.03 0.02622 i
199.26 0.049947 i
198.89 0.01069 i
198.09 0.043231 i
196.66 0.062929 i
196.28 0.068601 i
195.72 0.012226 i
194.61 0.018914 i
192.43 0.023983 i
191.51 0.110881 i
190.28 0.052357 i
190.01 0.061799 i
189.21 0.03186 i
185.42 0.060654 i
185.21 0.010966 i
184.29 0.107101 i
184.17 0.074068 i
183.72 0.02536 i
183.71 0.136397 i
183.42 0.031266 i
182.67 -0.001423 i
180.5 0.083562 i
178.77 0.049797 i
178.73 0.04709 i
178.67 0.073018 i
177.48 -0.040218 i
176.35 0.013196 i
176.18 0.001305 i
174.18 0.005983 i
172.43 -0.079996 i
172.19 -0.002333 i
171.63 -0.047895 i
171.42 -0.047717 i
170.52 -0.028472 i
170.36 -0.019562 i
169.46 0.007914 i
167.54 0.010995 i
167.38 0.030976 i
165.5 -0.030007 i
165.23 -0.015611 i
164.4 -0.031673 i
164.01 -0.010761 i
163.71 -0.01193 i
161.57 -0.013482 i
160.85 -0.013832 i
160.46 -0.026043 i
158.56 -0.015615 i
157.57 -0.003341 i
157.55 -0.051632 i
157.41 -0.004002 i
157.32 -0.031562 i
156.2 -0.016012 i
154.65 -0.026755 i
153.38 -0.03794 i
152.33 -0.02411 i
151.7 -0.007021 i
151.55 -0.025325 i
150.79 -0.052751 i
149.98 -0.081198 i
149.84 -0.033479 i
148.42 -0.035297 i
146.71 -0.019932 i
146.58 -0.016177 i
145.56 -0.021304 i
144.78 -0.025757 i
144.43 -0.007465 i
144.17 -0.054714 i
143.61 -0.021954 i
143.43 -0.010727 i
141.41 -0.015514 i
140.21 -0.007562 i
139.27 -0.021031 i
138.81 -0.020093 i
137.53 -0.010357 i
137.26 -0.021666 i
136.21 -0.012679 i
134.65 0.001735 i
133.75 -0.019547 i
132.52 -0.003657 i
131.69 -0.017642 i
131.32 0.002161 i
129.19 -0.026298 i
129.18 -0.004921 i
127.5 -0.041065 i
126.49 -0.049745 i
126.41 -0.05527 i
126.19 -0.035717 i
126.1 -0.076693 i
125.07 -0.046096 i
123.3 -0.007029 i
120.58 -0.007785 i
120.16 -0.025312 i
120.1 -0.016713 i
120.09 -0.031813 i
119.3 -0.070569 i
118.25 -0.058737 i
115.8 -0.075541 i
113.9 -0.304797 i
113.03 -0.111815 i
112.4 -0.172745 i
112.14 -0.058636 i
110.83 -0.062444 i
110.73 -0.044919 i
110.23 -0.109855 i
107.13 -0.047418 i
106.62 -0.110899 i
106.22 -0.082018 i
105.99 -0.127088 i
104.24 0.117668 i
103.97 -0.075245 i
102.1 -0.07341 i
101.04 -0.076365 i
100.16 -0.105351 i
99.56 -0.12269 i
99.21 -0.068914 i
97.93 -0.023352 i
97.15 -0.105942 i
96.05 -0.087288 i
92.81 -0.050321 i
92.76 -0.084248 i
91.41 -0.071498 i
91.28 -0.017124 i
89.97 -0.026089 i
87.24 -0.041836 i
86.98 -0.088371 i
86.01 -0.1118 i
85.3 -0.114604 i
83.69 -0.077171 i
82.69 -0.062625 i
81.7 -0.028149 i
80.18 -0.061729 i
80.15 -0.043996 i
77.82 -0.028333 i
77.34 -0.056355 i
74.78 -0.076339 i
74.04 -0.094639 i
73.15 -0.098147 i
71.81 -0.089819 i
# Curve 3 of 4	28 points
# Curve title: ""All_DV_loess25.gdat" using (-$1+90*3.14/2):3"
# x y type
211.3 0.10465 i
206.3 0.088904 i
201.3 0.0745179 i
196.3 0.0523645 i
191.3 0.0405424 i
186.3 0.0310784 i
181.3 0.0240192 i
176.3 0.0175539 i
171.3 0.00809575 i
166.3 -0.00175642 i
161.3 -0.0110607 i
156.3 -0.0177395 i
151.3 -0.021773 i
146.3 -0.0235404 i
141.3 -0.0261366 i
136.3 -0.0382547 i
131.3 -0.0419191 i
126.3 -0.0426158 i
121.3 -0.0488975 i
116.3 -0.0562641 i
111.3 -0.0617683 i
106.3 -0.0694546 i
101.3 -0.0719785 i
96.3 -0.0757588 i
91.3 -0.0718903 i
86.3 -0.0689722 i
81.3 -0.069649 i
76.3 -0.0708064 i
