# Supplementary material for: Geometry can provide long-range mechanical guidance for embryogenesis
Source: PLoS Comput Biol. 2017 Mar 27;13(3):e1005443. doi: 10.1371/journal.pcbi.1005443 (PMC5386319; doi:10.1371/journal.pcbi.1005443)
Supplement: S13 Table — The first column contains the abcissae and the second the ordinates, curve 0 can be ignored, other curves are in the same order as in the figure caption. (CSV) [file pcbi.1005443.s016.csv]

# Curve 0 of 4	100 points
# x y type
-250 0 i
-245.152 0 i
-240.303 0 i
-235.455 0 i
-230.606 0 i
-225.758 0 i
-220.909 0 i
-216.061 0 i
-211.212 0 i
-206.364 0 i
-201.515 0 i
-196.667 0 i
-191.818 0 i
-186.97 0 i
-182.121 0 i
-177.273 0 i
-172.424 0 i
-167.576 0 i
-162.727 0 i
-157.879 0 i
-153.03 0 i
-148.182 0 i
-143.333 0 i
-138.485 0 i
-133.636 0 i
-128.788 0 i
-123.939 0 i
-119.091 0 i
-114.242 0 i
-109.394 0 i
-104.545 0 i
-99.697 0 i
-94.8485 0 i
-90 0 i
-85.1515 0 i
-80.303 0 i
-75.4545 0 i
-70.6061 0 i
-65.7576 0 i
-60.9091 0 i
-56.0606 0 i
-51.2121 0 i
-46.3636 0 i
-41.5152 0 i
-36.6667 0 i
-31.8182 0 i
-26.9697 0 i
-22.1212 0 i
-17.2727 0 i
-12.4242 0 i
-7.57576 0 i
-2.72727 0 i
2.12121 0 i
6.9697 0 i
11.8182 0 i
16.6667 0 i
21.5152 0 i
26.3636 0 i
31.2121 0 i
36.0606 0 i
40.9091 0 i
45.7576 0 i
50.6061 0 i
55.4545 0 i
60.303 0 i
65.1515 0 i
70 0 i
74.8485 0 i
79.697 0 i
84.5455 0 i
89.3939 0 i
94.2424 0 i
99.0909 0 i
103.939 0 i
108.788 0 i
113.636 0 i
118.485 0 i
123.333 0 i
128.182 0 i
133.03 0 i
137.879 0 i
142.727 0 i
147.576 0 i
152.424 0 i
157.273 0 i
162.121 0 i
166.97 0 i
171.818 0 i
176.667 0 i
181.515 0 i
186.364 0 i
191.212 0 i
196.061 0 i
200.909 0 i
205.758 0 i
210.606 0 i
215.455 0 i
220.303 0 i
225.152 0 i
230 0 i
# Curve 1 of 4	982559 points
# x y label type
235.021 -0.042688 "↔"
233.324 -0.214268 "↔"
116.512 0.0402146 "↔"
107.819 0.0381637 "↔"
107.819 0.0381637 "↔"
107.819 0.0381637 "↔"
81.6679 0.0311062 "↔"
85.866 0.0308495 "↔"
85.866 0.0308495 "↔"
93.4255 0.0343069 "↔"
90.0219 0.0338552 "↔"
90.0219 0.0338552 "↔"
90.0219 0.0338552 "↔"
52.7171 0.0405271 "↔"
47.4535 0.0438929 "↔"
47.4535 0.0438929 "↔"
47.4535 0.0438929 "↔"
150.147 0.0771276 "↔"
151.296 0.0795843 "↔"
155.199 0.0883411 "↔"
155.199 0.0883411 "↔"
-178.472 1.03122e-08 "↔"
-177.724 3.68505e-09 "↔"
-137.763 8.08136e-07 "↔"
-138.564 -2.18353e-06 "↔"
-139.376 1.2837e-06 "↔"
-139.29 -1.39366e-06 "↔"
-140.026 2.58515e-06 "↔"
-140.026 2.58515e-06 "↔"
-140.026 2.58515e-06 "↔"
-139.942 4.68268e-06 "↔"
-139.942 4.68268e-06 "↔"
-139.942 4.68268e-06 "↔"
-139.942 4.68268e-06 "↔"
-213.442 3.30765e-10 "↔"
-163.88 -1.41259e-08 "↔"
-163.88 -1.41259e-08 "↔"
-163.88 -1.41259e-08 "↔"
-163.88 -1.41259e-08 "↔"
-240.632 2.50054e-09 "↔"
-241.501 6.22741e-09 "↔"
-241.501 6.22741e-09 "↔"
-231.825 1.47611e-08 "↔"
-41.1588 0.140183 "↔"
-41.1588 0.140183 "↔"
-41.1588 0.140183 "↔"
-45.9665 0.141116 "↔"
-45.9665 0.141116 "↔"
-45.9665 0.141116 "↔"
-45.9665 0.141116 "↔"
-89.1427 -0.10954 "↔"
-87.8515 -0.0978887 "↔"
-85.9704 -0.0718912 "↔"
-84.6729 -0.0562013 "↔"
-82.7829 -0.0296808 "↔"
-81.4792 -0.012236 "↔"
-81.4792 -0.012236 "↔"
-81.4792 -0.012236 "↔"
-79.5804 0.00939777 "↔"
-79.5804 0.00939777 "↔"
-79.5804 0.00939777 "↔"
-79.5804 0.00939777 "↔"
243.278 -0.156903 "↔"
242.478 -0.185578 "↔"
241.644 -0.0528672 "↔"
241.644 -0.0528672 "↔"
74.7065 0.034141 "↔"
80.3683 0.029002 "↔"
63.1916 0.0356544 "↔"
235.224 -0.112515 "↔"
233.537 -0.0878744 "↔"
233.537 -0.0878744 "↔"
233.039 -0.0567361 "↔"
233.039 -0.0567361 "↔"
233.039 -0.0567361 "↔"
207.233 -0.0898132 "↔"
145.987 0.0801474 "↔"
150.99 0.0801414 "↔"
155.885 0.0842722 "↔"
155.885 0.0842722 "↔"
153.295 0.086229 "↔"
153.295 0.086229 "↔"
153.295 0.086229 "↔"
138.693 0.0560946 "↔"
133.732 0.0509525 "↔"
128.683 0.0585244 "↔"
-0.436041 0.0886262 "↔"
-6.22298 0.0973548 "↔"
-11.6411 0.104563 "↔"
-17.4213 0.113195 "↔"
-17.4213 0.113195 "↔"
-17.4213 0.113195 "↔"
18.2497 0.0663161 "↔"
11.3494 0.0724848 "↔"
4.44032 0.0806294 "↔"
-0.436041 0.0886262 "↔"
-0.436041 0.0886262 "↔"
-0.436041 0.0886262 "↔"
-0.436041 0.0886262 "↔"
235.882 -0.264474 "↔"
235.882 -0.264474 "↔"
235.882 -0.264474 "↔"
235.021 -0.042688 "↔"
235.021 -0.042688 "↔"
235.021 -0.042688 "↔"
235.021 -0.042688 "↔"
235.021 -0.042688 "↔"
231.132 -0.329605 "↔"
232.977 -0.256627 "↔"
233.324 -0.214268 "↔"
233.324 -0.214268 "↔"
233.324 -0.214268 "↔"
235.021 -0.042688 "↔"
235.021 -0.042688 "↔"
235.021 -0.042688 "↔"
235.021 -0.042688 "↔"
213.108 -0.174876 "↔"
210.674 -0.03397 "↔"
209.336 -0.0308351 "↔"
207.919 -0.0648707 "↔"
207.919 -0.0648707 "↔"
207.919 -0.0648707 "↔"
207.919 -0.0648707 "↔"
122.688 0.0519192 "↔"
121.564 0.0501192 "↔"
116.512 0.0402146 "↔"
116.512 0.0402146 "↔"
136.1 0.0587145 "↔"
131.291 0.0569487 "↔"
131.291 0.0569487 "↔"
127.561 0.050812 "↔"
127.561 0.050812 "↔"
127.561 0.050812 "↔"
66.3758 0.0322324 "↔"
61.1721 0.0373316 "↔"
66.3758 0.0322324 "↔"
66.3758 0.0322324 "↔"
66.3758 0.0322324 "↔"
66.3758 0.0322324 "↔"
164.859 0.118203 "↔"
164.859 0.118203 "↔"
164.859 0.118203 "↔"
164.859 0.118203 "↔"
200.854 0.105255 "↔"
204.025 -0.00928665 "↔"
201.763 -0.00286249 "↔"
201.763 -0.00286249 "↔"
204.898 -0.0822568 "↔"
204.898 -0.0822568 "↔"
204.898 -0.0822568 "↔"
207.919 -0.0648707 "↔"
207.919 -0.0648707 "↔"
207.919 -0.0648707 "↔"
207.919 -0.0648707 "↔"
189.544 0.185111 "↔"
193.242 0.113213 "↔"
193.242 0.113213 "↔"
193.242 0.113213 "↔"
193.242 0.113213 "↔"
-137.763 8.08136e-07 "↔"
-138.564 -2.18353e-06 "↔"
-139.29 -1.39366e-06 "↔"
-139.942 4.68268e-06 "↔"
-137.613 -8.38168e-07 "↔"
-138.421 1.75928e-06 "↔"
-139.155 -6.91673e-07 "↔"
-139.155 -6.91673e-07 "↔"
-137.459 -3.47208e-06 "↔"
-138.275 -3.95108e-08 "↔"
-138.275 -3.95108e-08 "↔"
-138.275 -3.95108e-08 "↔"
-137.302 3.29983e-06 "↔"
-137.302 3.29983e-06 "↔"
-137.302 3.29983e-06 "↔"
-137.302 3.29983e-06 "↔"
-219.298 9.94033e-10 "↔"
-221.586 2.20534e-10 "↔"
-221.586 2.20534e-10 "↔"
-221.586 2.20534e-10 "↔"
-219.177 3.36802e-09 "↔"
-219.177 3.36802e-09 "↔"
-219.177 3.36802e-09 "↔"
-219.177 3.36802e-09 "↔"
-204.26 7.88638e-09 "↔"
-197.832 4.8189e-09 "↔"
-196.323 -1.87843e-09 "↔"
-194.788 -6.58046e-09 "↔"
-196.314 -1.33424e-09 "↔"
-194.79 -1.16657e-08 "↔"
-193.241 -1.56327e-08 "↔"
-193.241 -1.56327e-08 "↔"
-193.199 -1.33326e-08 "↔"
-193.199 -1.33326e-08 "↔"
-193.199 -1.33326e-08 "↔"
-219.298 9.94033e-10 "↔"
-219.177 3.36802e-09 "↔"
-217.142 3.94355e-09 "↔"
-217.091 3.9889e-09 "↔"
-214.781 2.42149e-09 "↔"
-204.26 7.88638e-09 "↔"
-204.084 7.77795e-09 "↔"
-201.92 -6.1419e-11 "↔"
-217.142 3.94355e-09 "↔"
-214.781 2.42149e-09 "↔"
-214.488 3.91973e-09 "↔"
-212.033 -2.11986e-09 "↔"
-212.033 -2.11986e-09 "↔"
-211.698 -1.9224e-09 "↔"
-211.698 -1.9224e-09 "↔"
-211.698 -1.9224e-09 "↔"
-157.287 -1.44317e-08 "↔"
-157.8 -9.516e-09 "↔"
-158.307 -1.70296e-08 "↔"
-158.821 -1.56746e-08 "↔"
-159.333 -1.06645e-08 "↔"
-159.333 -1.06645e-08 "↔"
-160.345 -8.19656e-09 "↔"
-160.345 -8.19656e-09 "↔"
-160.345 -8.19656e-09 "↔"
-161.344 -8.17219e-09 "↔"
-161.344 -8.17219e-09 "↔"
-161.344 -8.17219e-09 "↔"
-161.344 -8.17219e-09 "↔"
-166.094 -1.21375e-08 "↔"
-166.228 -1.76825e-08 "↔"
-167.838 -7.03309e-09 "↔"
-167.984 -5.90415e-09 "↔"
-167.984 -5.90415e-09 "↔"
-169.554 -3.23388e-09 "↔"
-169.712 -5.94927e-09 "↔"
-169.712 -5.94927e-09 "↔"
-169.712 -5.94927e-09 "↔"
-171.412 -1.09899e-08 "↔"
-171.412 -1.09899e-08 "↔"
-171.412 -1.09899e-08 "↔"
-171.412 -1.09899e-08 "↔"
-230.782 -1.70405e-10 "↔"
-225.559 1.7926e-09 "↔"
-227.404 4.89754e-09 "↔"
-229.145 4.67458e-09 "↔"
-230.782 -1.70405e-10 "↔"
-230.782 -1.70405e-10 "↔"
-230.782 -1.70405e-10 "↔"
-230.782 -1.70405e-10 "↔"
-230.782 -1.70405e-10 "↔"
-228.723 3.11358e-09 "↔"
-108.581 -0.0546066 "↔"
-105.033 -0.0944009 "↔"
-106.21 -0.0842249 "↔"
-107.392 -0.0724111 "↔"
-108.581 -0.0546066 "↔"
-105.816 -0.0898704 "↔"
-106.998 -0.078649 "↔"
-108.187 -0.0588669 "↔"
-108.187 -0.0588669 "↔"
-106.602 -0.0860707 "↔"
-107.79 -0.0668986 "↔"
-107.79 -0.0668986 "↔"
-107.79 -0.0668986 "↔"
-107.39 -0.082228 "↔"
-107.39 -0.082228 "↔"
-107.39 -0.082228 "↔"
-107.39 -0.082228 "↔"
-202.154 7.78261e-09 "↔"
-200.68 -1.49044e-10 "↔"
-203.958 1.59775e-08 "↔"
-203.958 1.59775e-08 "↔"
-191.937 1.21324e-10 "↔"
-213.442 3.30765e-10 "↔"
-212.413 8.0067e-09 "↔"
-228.625 2.26024e-08 "↔"
-227.48 8.07468e-09 "↔"
-226.265 6.03329e-09 "↔"
-237.23 4.46512e-09 "↔"
-238.938 1.04392e-08 "↔"
-238.938 1.04392e-08 "↔"
63.1916 0.0356544 "↔"
56.5784 0.0397979 "↔"
237.261 -0.0337857 "↔"
237.093 -0.062338 "↔"
235.575 -0.0998663 "↔"
194.787 0.12468 "↔"
195.619 0.0847023 "↔"
195.619 0.0847023 "↔"
194.787 0.12468 "↔"
198.944 0.04652 "↔"
198.153 0.0937652 "↔"
198.153 0.0937652 "↔"
202.153 0.00264028 "↔"
202.153 0.00264028 "↔"
203.098 -0.051618 "↔"
206.406 -0.0816384 "↔"
206.406 -0.0816384 "↔"
206.406 -0.0816384 "↔"
207.233 -0.0898132 "↔"
207.233 -0.0898132 "↔"
207.233 -0.0898132 "↔"
207.233 -0.0898132 "↔"
170.831 0.13958 "↔"
174.42 0.128275 "↔"
171.459 0.139566 "↔"
175.012 0.119908 "↔"
175.012 0.119908 "↔"
175.012 0.119908 "↔"
170.831 0.13958 "↔"
171.459 0.139566 "↔"
167.33 0.098373 "↔"
167.996 0.112594 "↔"
164.456 0.0931773 "↔"
184.143 0.178806 "↔"
187.8 0.166249 "↔"
191.348 0.15224 "↔"
194.787 0.12468 "↔"
128.683 0.0585244 "↔"
99.7613 0.0371636 "↔"
93.3754 0.033613 "↔"
86.9111 0.032098 "↔"
80.3683 0.029002 "↔"
-242.87 6.24751e-09 "↔"
-243.455 -1.47971e-09 "↔"
244.698 -0.121079 "↔"
243.278 -0.156903 "↔"
241.035 0.357744 "↔"
242.39 -0.223252 "↔"
240.71 -0.246547 "↔"
239.124 -0.282189 "↔"
238.703 0.141085 "↔"
238.703 0.141085 "↔"
238.703 0.141085 "↔"
240.71 -0.246547 "↔"
239.124 -0.282189 "↔"
241.035 0.357744 "↔"
-24.2227 0.122306 "↔"
-20.1635 0.115205 "↔"
-15.6678 0.109328 "↔"
-15.6678 0.109328 "↔"
-15.6678 0.109328 "↔"
214.569 -0.275849 "↔"
213.108 -0.174876 "↔"
213.108 -0.174876 "↔"
213.108 -0.174876 "↔"
227.744 -0.247108 "↔"
225.835 -0.302854 "↔"
223.807 -0.292499 "↔"
223.807 -0.292499 "↔"
98.2102 0.0328919 "↔"
93.4255 0.0343069 "↔"
93.4255 0.0343069 "↔"
93.4255 0.0343069 "↔"
98.2102 0.0328919 "↔"
103.043 0.0330874 "↔"
107.819 0.0381637 "↔"
81.6679 0.0311062 "↔"
76.6082 0.031405 "↔"
71.5109 0.0332727 "↔"
66.3758 0.0322324 "↔"
80.8843 0.0342003 "↔"
81.6679 0.0311062 "↔"
80.8843 0.0342003 "↔"
85.866 0.0308495 "↔"
90.0219 0.0338552 "↔"
27.1147 0.0573498 "↔"
27.1147 0.0573498 "↔"
41.7701 0.0465906 "↔"
47.4535 0.0438929 "↔"
164.859 0.118203 "↔"
164.859 0.118203 "↔"
164.859 0.118203 "↔"
164.859 0.118203 "↔"
163.5 0.119007 "↔"
164.859 0.118203 "↔"
167.418 0.119286 "↔"
167.418 0.119286 "↔"
164.859 0.118203 "↔"
155.199 0.0883411 "↔"
159.392 0.0920296 "↔"
163.5 0.119007 "↔"
163.5 0.119007 "↔"
185.621 0.211614 "↔"
183.746 0.191714 "↔"
187.624 0.20424 "↔"
191.384 0.179941 "↔"
189.544 0.185111 "↔"
189.544 0.185111 "↔"
189.544 0.185111 "↔"
193.242 0.113213 "↔"
193.242 0.113213 "↔"
193.242 0.113213 "↔"
193.242 0.113213 "↔"
193.242 0.113213 "↔"
191.384 0.179941 "↔"
193.242 0.113213 "↔"
-73.561 0.0634764 "↔"
-76.1379 0.0425356 "↔"
-78.7066 0.0151609 "↔"
-81.2672 -0.013103 "↔"
-81.2672 -0.013103 "↔"
-81.2672 -0.013103 "↔"
-81.2672 -0.013103 "↔"
-73.561 0.0634764 "↔"
-76.3423 0.0407823 "↔"
-238.827 6.69309e-09 "↔"
-238.345 5.23404e-09 "↔"
-240.19 2.06689e-09 "↔"
-209.053 -4.74072e-09 "↔"
-209.053 -4.74072e-09 "↔"
-206.702 -1.05759e-09 "↔"
-206.702 -1.05759e-09 "↔"
-206.702 -1.05759e-09 "↔"
-204.26 7.88638e-09 "↔"
-204.26 7.88638e-09 "↔"
-204.26 7.88638e-09 "↔"
-204.26 7.88638e-09 "↔"
-121.819 7.48915e-05 "↔"
-121.814 -1.42799e-05 "↔"
-121.805 4.14367e-06 "↔"
-121.792 -7.36007e-06 "↔"
-121.804 8.62683e-06 "↔"
-121.796 2.14717e-07 "↔"
-121.783 -3.49812e-06 "↔"
-121.783 -3.49812e-06 "↔"
-121.786 4.00272e-06 "↔"
-121.775 -1.0712e-06 "↔"
-121.775 -1.0712e-06 "↔"
-121.775 -1.0712e-06 "↔"
-121.766 2.18096e-06 "↔"
-121.766 2.18096e-06 "↔"
-121.766 2.18096e-06 "↔"
-121.766 2.18096e-06 "↔"
-111.809 0.0206231 "↔"
-112.258 -0.00142935 "↔"
-112.705 -0.0328714 "↔"
-113.15 -0.0519276 "↔"
-112.663 -0.0175444 "↔"
-113.108 -0.04001 "↔"
-113.552 -0.050621 "↔"
-113.552 -0.050621 "↔"
-113.508 -0.0442484 "↔"
-113.95 -0.0418746 "↔"
-113.95 -0.0418746 "↔"
-113.95 -0.0418746 "↔"
-114.345 -0.0401464 "↔"
-114.345 -0.0401464 "↔"
-114.345 -0.0401464 "↔"
-114.345 -0.0401464 "↔"
-114.668 -0.00349183 "↔"
-230.782 -1.70405e-10 "↔"
-230.782 -1.70405e-10 "↔"
-230.782 -1.70405e-10 "↔"
-230.782 -1.70405e-10 "↔"
-234.091 -1.26013e-08 "↔"
-28.6035 0.12639 "↔"
-32.544 0.131917 "↔"
-32.544 0.131917 "↔"
-24.2227 0.122306 "↔"
-37.5005 0.136515 "↔"
-32.544 0.131917 "↔"
-73.561 0.0634764 "↔"
-70.0608 0.0869278 "↔"
-66.5438 0.105303 "↔"
-64.1761 0.115518 "↔"
-64.1761 0.115518 "↔"
-64.1761 0.115518 "↔"
-63.01 0.118411 "↔"
-63.01 0.118411 "↔"
-63.01 0.118411 "↔"
-63.01 0.118411 "↔"
-73.561 0.0634764 "↔"
-70.0608 0.0869278 "↔"
-66.5438 0.105303 "↔"
-63.01 0.118411 "↔"
-213.442 3.30765e-10 "↔"
-121.75 -7.0223e-05 "↔"
-121.723 3.43142e-06 "↔"
-121.695 -6.32393e-06 "↔"
-121.665 2.00703e-05 "↔"
-121.739 -2.23235e-05 "↔"
-121.711 3.25136e-06 "↔"
-121.682 -1.22511e-06 "↔"
-121.682 -1.22511e-06 "↔"
-121.728 -1.93928e-05 "↔"
-121.699 2.96138e-06 "↔"
-121.699 2.96138e-06 "↔"
-121.699 2.96138e-06 "↔"
-121.715 -5.48394e-06 "↔"
-121.715 -5.48394e-06 "↔"
-121.715 -5.48394e-06 "↔"
-121.715 -5.48394e-06 "↔"
-121.75 -7.0223e-05 "↔"
-121.772 -8.76973e-06 "↔"
-121.793 -5.51349e-05 "↔"
-121.813 0.00025486 "↔"
-121.768 1.87567e-05 "↔"
-121.788 -4.12058e-05 "↔"
-121.806 0.000141884 "↔"
-121.806 0.000141884 "↔"
-121.781 -2.05199e-05 "↔"
-121.799 0.000125129 "↔"
-121.799 0.000125129 "↔"
-121.799 0.000125129 "↔"
-121.791 0.000715598 "↔"
-121.791 0.000715598 "↔"
-121.791 0.000715598 "↔"
-121.791 0.000715598 "↔"
-94.8039 -0.147649 "↔"
-95.401 -0.147217 "↔"
-96.8356 -0.150903 "↔"
-96.8356 -0.150903 "↔"
-100.492 -0.133741 "↔"
-98.8022 -0.143526 "↔"
-98.8022 -0.143526 "↔"
-97.1052 -0.148451 "↔"
-97.1052 -0.148451 "↔"
-97.1052 -0.148451 "↔"
-95.401 -0.147217 "↔"
-95.401 -0.147217 "↔"
-95.401 -0.147217 "↔"
-95.401 -0.147217 "↔"
-199.074 6.03526e-09 "↔"
-199.9 2.95813e-09 "↔"
-200.68 -1.49044e-10 "↔"
-202.154 7.78261e-09 "↔"
-202.154 7.78261e-09 "↔"
-213.442 3.30765e-10 "↔"
-217.501 1.16551e-08 "↔"
-218.471 -4.67509e-09 "↔"
-222.303 1.07752e-08 "↔"
-218.471 -4.67509e-09 "↔"
-221.365 4.8594e-09 "↔"
-222.303 1.07752e-08 "↔"
-222.303 1.07752e-08 "↔"
-222.303 1.07752e-08 "↔"
-213.442 3.30765e-10 "↔"
-154.987 -2.33858e-08 "↔"
-153.913 7.50033e-10 "↔"
-152.814 1.62248e-10 "↔"
-151.689 -2.66829e-09 "↔"
-154.114 -3.42658e-09 "↔"
-153.025 -4.60234e-09 "↔"
-151.911 4.30276e-09 "↔"
-151.911 4.30276e-09 "↔"
-152.123 3.82773e-09 "↔"
-152.123 3.82773e-09 "↔"
-152.123 3.82773e-09 "↔"
-243.683 3.20232e-09 "↔"
-241.501 6.22741e-09 "↔"
-243.683 3.20232e-09 "↔"
-243.683 3.20232e-09 "↔"
-243.683 3.20232e-09 "↔"
-231.825 1.47611e-08 "↔"
-230.826 2.48388e-08 "↔"
-229.759 3.12991e-08 "↔"
-228.625 2.26024e-08 "↔"
-228.625 2.26024e-08 "↔"
-228.625 2.26024e-08 "↔"
-228.625 2.26024e-08 "↔"
-228.625 2.26024e-08 "↔"
-231.825 1.47611e-08 "↔"
-230.826 2.48388e-08 "↔"
-229.759 3.12991e-08 "↔"
-228.625 2.26024e-08 "↔"
-192.544 -8.53325e-09 "↔"
-191.937 1.21324e-10 "↔"
-189.89 6.54589e-09 "↔"
-189.89 6.54589e-09 "↔"
-185.459 3.06931e-09 "↔"
-183.22 -1.94611e-09 "↔"
-180.94 -4.04811e-09 "↔"
-178.618 -1.0193e-08 "↔"
-183.677 -1.50467e-09 "↔"
-181.413 -4.26928e-09 "↔"
-163.88 -1.41259e-08 "↔"
-165.9 -1.29324e-08 "↔"
-26.5709 0.125737 "↔"
-32.538 0.133523 "↔"
-45.9665 0.141116 "↔"
-49.3151 0.14184 "↔"
-68.8327 0.0928829 "↔"
-78.2127 0.0234447 "↔"
-78.2127 0.0234447 "↔"
-81.4792 -0.012236 "↔"
-78.9007 0.0163389 "↔"
-78.9007 0.0163389 "↔"
-78.9007 0.0163389 "↔"
-79.5804 0.00939777 "↔"
-79.5804 0.00939777 "↔"
-79.5804 0.00939777 "↔"
-79.5804 0.00939777 "↔"
213.92 -0.15289 "↔"
214.706 -0.206407 "↔"
217.494 -0.327328 "↔"
217.494 -0.327328 "↔"
217.494 -0.327328 "↔"
218.205 -0.382936 "↔"
218.205 -0.382936 "↔"
218.205 -0.382936 "↔"
218.205 -0.382936 "↔"
218.205 -0.382936 "↔"
219.93 -0.357306 "↔"
219.93 -0.357306 "↔"
221.566 -0.289608 "↔"
221.566 -0.289608 "↔"
221.566 -0.289608 "↔"
223.113 0.0262652 "↔"
223.113 0.0262652 "↔"
223.113 0.0262652 "↔"
223.113 0.0262652 "↔"
218.205 -0.382936 "↔"
223.113 0.0262652 "↔"
239.486 -0.0448381 "↔"
239.019 -0.103144 "↔"
241.644 -0.0528672 "↔"
80.3683 0.029002 "↔"
86.9111 0.032098 "↔"
93.3754 0.033613 "↔"
99.7613 0.0371636 "↔"
80.3683 0.029002 "↔"
223.113 0.0262652 "↔"
223.113 0.0262652 "↔"
223.113 0.0262652 "↔"
223.113 0.0262652 "↔"
237.261 -0.0337857 "↔"
239.019 -0.103144 "↔"
239.019 -0.103144 "↔"
239.486 -0.0448381 "↔"
239.486 -0.0448381 "↔"
239.486 -0.0448381 "↔"
231.534 -0.362273 "↔"
230.484 -0.222476 "↔"
228.368 -0.2879 "↔"
227.604 -0.373759 "↔"
226.66 -0.464148 "↔"
225.648 -0.349014 "↔"
223.113 0.0262652 "↔"
223.113 0.0262652 "↔"
223.113 0.0262652 "↔"
223.113 0.0262652 "↔"
233.537 -0.0878744 "↔"
233.039 -0.0567361 "↔"
231.534 -0.362273 "↔"
231.534 -0.362273 "↔"
231.534 -0.362273 "↔"
207.233 -0.0898132 "↔"
207.233 -0.0898132 "↔"
207.233 -0.0898132 "↔"
207.233 -0.0898132 "↔"
207.233 -0.0898132 "↔"
211.055 -0.174995 "↔"
210.257 -0.149643 "↔"
210.257 -0.149643 "↔"
213.92 -0.15289 "↔"
213.158 -0.192834 "↔"
213.158 -0.192834 "↔"
213.158 -0.192834 "↔"
159.512 0.110627 "↔"
163.463 0.0965686 "↔"
167.33 0.098373 "↔"
167.33 0.098373 "↔"
160.539 0.1126 "↔"
164.456 0.0931773 "↔"
164.456 0.0931773 "↔"
164.456 0.0931773 "↔"
159.512 0.110627 "↔"
160.539 0.1126 "↔"
155.885 0.0842722 "↔"
156.951 0.0834663 "↔"
153.295 0.086229 "↔"
128.683 0.0585244 "↔"
125.699 0.0464211 "↔"
120.293 0.0391568 "↔"
117.21 0.0464233 "↔"
117.21 0.0464233 "↔"
117.21 0.0464233 "↔"
128.683 0.0585244 "↔"
125.699 0.0464211 "↔"
99.7613 0.0371636 "↔"
106.467 0.0320026 "↔"
110.668 0.0332701 "↔"
117.21 0.0464233 "↔"
117.21 0.0464233 "↔"
-0.436041 0.0886262 "↔"
-6.22298 0.0973548 "↔"
-6.22298 0.0973548 "↔"
4.44032 0.0806294 "↔"
-0.436041 0.0886262 "↔"
18.2497 0.0663161 "↔"
24.0186 0.0619069 "↔"
24.0186 0.0619069 "↔"
31.6519 0.055369 "↔"
-0.436041 0.0886262 "↔"
-0.436041 0.0886262 "↔"
-0.436041 0.0886262 "↔"
-0.436041 0.0886262 "↔"
-0.436041 0.0886262 "↔"
145.447 0.0764381 "↔"
140.817 0.065245 "↔"
136.1 0.0587145 "↔"
238.703 0.141085 "↔"
235.882 -0.264474 "↔"
235.021 -0.042688 "↔"
235.021 -0.042688 "↔"
235.021 -0.042688 "↔"
235.021 -0.042688 "↔"
235.021 -0.042688 "↔"
235.021 -0.042688 "↔"
235.021 -0.042688 "↔"
235.021 -0.042688 "↔"
231.132 -0.329605 "↔"
229.761 -0.144064 "↔"
229.761 -0.144064 "↔"
229.761 -0.144064 "↔"
207.919 -0.0648707 "↔"
20.9423 0.0618068 "↔"
14.6401 0.0674601 "↔"
8.32769 0.0768124 "↔"
1.96176 0.0833159 "↔"
-3.55226 0.09182 "↔"
-9.06447 0.100409 "↔"
8.32769 0.0768124 "↔"
1.96176 0.0833159 "↔"
1.96176 0.0833159 "↔"
20.9423 0.0618068 "↔"
27.1147 0.0573498 "↔"
27.1147 0.0573498 "↔"
27.1147 0.0573498 "↔"
214.569 -0.275849 "↔"
218.571 -0.229832 "↔"
216.093 -0.325575 "↔"
221.625 -0.326357 "↔"
223.807 -0.292499 "↔"
218.571 -0.229832 "↔"
220.143 -0.262011 "↔"
221.625 -0.326357 "↔"
221.625 -0.326357 "↔"
221.625 -0.326357 "↔"
131.291 0.0569487 "↔"
126.466 0.045889 "↔"
121.564 0.0501192 "↔"
121.564 0.0501192 "↔"
127.561 0.050812 "↔"
122.688 0.0519192 "↔"
122.688 0.0519192 "↔"
122.688 0.0519192 "↔"
66.3758 0.0322324 "↔"
66.3758 0.0322324 "↔"
61.1721 0.0373316 "↔"
57.9683 0.0351144 "↔"
52.7171 0.0405271 "↔"
52.7171 0.0405271 "↔"
52.7171 0.0405271 "↔"
81.6679 0.0311062 "↔"
76.6082 0.031405 "↔"
71.5109 0.0332727 "↔"
66.3758 0.0322324 "↔"
66.3758 0.0322324 "↔"
66.3758 0.0322324 "↔"
66.3758 0.0322324 "↔"
81.6679 0.0311062 "↔"
81.6679 0.0311062 "↔"
81.6679 0.0311062 "↔"
81.6679 0.0311062 "↔"
178.704 0.14893 "↔"
182.206 0.176264 "↔"
183.746 0.191714 "↔"
183.746 0.191714 "↔"
185.621 0.211614 "↔"
185.621 0.211614 "↔"
185.621 0.211614 "↔"
174.835 0.153262 "↔"
178.704 0.14893 "↔"
178.704 0.14893 "↔"
178.704 0.14893 "↔"
164.859 0.118203 "↔"
169.019 0.123652 "↔"
173.08 0.133112 "↔"
167.418 0.119286 "↔"
174.835 0.153262 "↔"
173.08 0.133112 "↔"
173.08 0.133112 "↔"
169.019 0.123652 "↔"
169.019 0.123652 "↔"
169.019 0.123652 "↔"
164.859 0.118203 "↔"
164.859 0.118203 "↔"
164.859 0.118203 "↔"
164.859 0.118203 "↔"
151.296 0.0795843 "↔"
150.147 0.0771276 "↔"
146.63 0.0784022 "↔"
145.447 0.0764381 "↔"
145.447 0.0764381 "↔"
207.919 -0.0648707 "↔"
206.195 -0.159724 "↔"
209.336 -0.0308351 "↔"
210.674 -0.03397 "↔"
201.763 -0.00286249 "↔"
204.898 -0.0822568 "↔"
206.195 -0.159724 "↔"
206.195 -0.159724 "↔"
206.195 -0.159724 "↔"
207.919 -0.0648707 "↔"
207.919 -0.0648707 "↔"
207.919 -0.0648707 "↔"
207.919 -0.0648707 "↔"
193.242 0.113213 "↔"
195.066 0.0790745 "↔"
199.161 0.121391 "↔"
200.854 0.105255 "↔"
200.854 0.105255 "↔"
195.066 0.0790745 "↔"
195.066 0.0790745 "↔"
195.066 0.0790745 "↔"
193.242 0.113213 "↔"
193.242 0.113213 "↔"
193.242 0.113213 "↔"
193.242 0.113213 "↔"
-137.763 8.08136e-07 "↔"
-137.613 -8.38168e-07 "↔"
-137.459 -3.47208e-06 "↔"
-137.302 3.29983e-06 "↔"
-136.845 -1.09641e-06 "↔"
-136.688 -2.21262e-06 "↔"
-136.528 4.50242e-07 "↔"
-136.528 4.50242e-07 "↔"
-135.957 1.8014e-06 "↔"
-135.793 -1.00298e-06 "↔"
-135.793 -1.00298e-06 "↔"
-135.793 -1.00298e-06 "↔"
-135.097 -1.42702e-05 "↔"
-135.097 -1.42702e-05 "↔"
-135.097 -1.42702e-05 "↔"
-135.097 -1.42702e-05 "↔"
-225.559 1.7926e-09 "↔"
-225.559 1.7926e-09 "↔"
-225.559 1.7926e-09 "↔"
-225.559 1.7926e-09 "↔"
-219.177 3.36802e-09 "↔"
-221.416 -3.65415e-09 "↔"
-223.544 -5.4097e-09 "↔"
-225.559 1.7926e-09 "↔"
-225.559 1.7926e-09 "↔"
-223.544 -5.4097e-09 "↔"
-223.544 -5.4097e-09 "↔"
-221.586 2.20534e-10 "↔"
-221.416 -3.65415e-09 "↔"
-221.416 -3.65415e-09 "↔"
-221.416 -3.65415e-09 "↔"
-219.177 3.36802e-09 "↔"
-219.177 3.36802e-09 "↔"
-219.177 3.36802e-09 "↔"
-219.177 3.36802e-09 "↔"
-204.26 7.88638e-09 "↔"
-197.832 4.8189e-09 "↔"
-196.323 -1.87843e-09 "↔"
-194.788 -6.58046e-09 "↔"
-219.177 3.36802e-09 "↔"
-219.177 3.36802e-09 "↔"
-208.822 -1.66044e-09 "↔"
-209.053 -4.74072e-09 "↔"
-206.499 -2.01148e-09 "↔"
-206.702 -1.05759e-09 "↔"
-204.084 7.77795e-09 "↔"
-204.084 7.77795e-09 "↔"
-204.084 7.77795e-09 "↔"
-204.26 7.88638e-09 "↔"
-204.26 7.88638e-09 "↔"
-204.26 7.88638e-09 "↔"
-204.26 7.88638e-09 "↔"
-212.033 -2.11986e-09 "↔"
-211.698 -1.9224e-09 "↔"
-208.822 -1.66044e-09 "↔"
-208.822 -1.66044e-09 "↔"
-208.822 -1.66044e-09 "↔"
-156.095 -3.18716e-08 "↔"
-155.416 -2.4488e-08 "↔"
-154.728 -3.03738e-08 "↔"
-157.287 -1.44317e-08 "↔"
-156.612 -2.85321e-08 "↔"
-155.929 -1.86599e-08 "↔"
-155.929 -1.86599e-08 "↔"
-157.8 -9.516e-09 "↔"
-157.121 -1.89193e-08 "↔"
-157.121 -1.89193e-08 "↔"
-157.121 -1.89193e-08 "↔"
-158.307 -1.70296e-08 "↔"
-158.307 -1.70296e-08 "↔"
-158.307 -1.70296e-08 "↔"
-158.307 -1.70296e-08 "↔"
-166.228 -1.76825e-08 "↔"
-230.782 -1.70405e-10 "↔"
-225.559 1.7926e-09 "↔"
-227.404 4.89754e-09 "↔"
-227.404 4.89754e-09 "↔"
-228.723 3.11358e-09 "↔"
-229.145 4.67458e-09 "↔"
-229.145 4.67458e-09 "↔"
-229.145 4.67458e-09 "↔"
-230.782 -1.70405e-10 "↔"
-230.782 -1.70405e-10 "↔"
-230.782 -1.70405e-10 "↔"
-230.782 -1.70405e-10 "↔"
-225.559 1.7926e-09 "↔"
-121.901 0.00161102 "↔"
-121.905 -0.000132625 "↔"
-121.916 0.000414673 "↔"
-111.427 0.0228935 "↔"
-112.562 -0.0117393 "↔"
-121.765 -0.0044848 "↔"
-121.813 0.000881275 "↔"
-121.593 -0.00652849 "↔"
-121.699 -0.00317046 "↔"
-121.113 -0.0040644 "↔"
-121.277 -0.00891624 "↔"
-121.277 -0.00891624 "↔"
-121.277 -0.00891624 "↔"
-120.325 0.0159139 "↔"
-120.325 0.0159139 "↔"
-120.325 0.0159139 "↔"
-120.325 0.0159139 "↔"
-89.1427 -0.10954 "↔"
-85.9704 -0.0718912 "↔"
-85.9704 -0.0718912 "↔"
-82.7829 -0.0296808 "↔"
-82.7829 -0.0296808 "↔"
-82.7829 -0.0296808 "↔"
-79.5804 0.00939777 "↔"
-79.5804 0.00939777 "↔"
-79.5804 0.00939777 "↔"
-79.5804 0.00939777 "↔"
-200.68 -1.49044e-10 "↔"
-208.388 -1.26488e-09 "↔"
-209.53 1.17614e-08 "↔"
-212.413 8.0067e-09 "↔"
-213.442 3.30765e-10 "↔"
-213.442 3.30765e-10 "↔"
-213.442 3.30765e-10 "↔"
-213.442 3.30765e-10 "↔"
-200.68 -1.49044e-10 "↔"
-203.958 1.59775e-08 "↔"
-205.278 1.58166e-08 "↔"
-208.388 -1.26488e-09 "↔"
-208.388 -1.26488e-09 "↔"
-208.388 -1.26488e-09 "↔"
-191.937 1.21324e-10 "↔"
-194.069 1.0683e-08 "↔"
-194.069 1.0683e-08 "↔"
-149.002 -1.2012e-08 "↔"
-148.43 -1.38757e-08 "↔"
-147.85 -3.28964e-09 "↔"
-147.489 -1.83069e-09 "↔"
-147.489 -1.83069e-09 "↔"
-238.938 1.04392e-08 "↔"
-239.807 1.91476e-08 "↔"
-240.632 2.50054e-09 "↔"
-240.632 2.50054e-09 "↔"
-228.625 2.26024e-08 "↔"
-227.48 8.07468e-09 "↔"
-226.265 6.03329e-09 "↔"
-228.625 2.26024e-08 "↔"
-228.625 2.26024e-08 "↔"
-228.625 2.26024e-08 "↔"
-228.625 2.26024e-08 "↔"
-231.825 1.47611e-08 "↔"
-233.671 1.65648e-08 "↔"
-235.238 6.87882e-09 "↔"
-233.671 1.65648e-08 "↔"
-233.671 1.65648e-08 "↔"
-233.671 1.65648e-08 "↔"
-231.825 1.47611e-08 "↔"
-231.825 1.47611e-08 "↔"
-231.825 1.47611e-08 "↔"
-231.825 1.47611e-08 "↔"
-235.238 6.87882e-09 "↔"
-237.23 4.46512e-09 "↔"
-180.407 -4.19201e-09 "↔"
-178.618 -1.0193e-08 "↔"
-182.706 -2.24925e-09 "↔"
-180.94 -4.04811e-09 "↔"
-180.94 -4.04811e-09 "↔"
-184.963 4.86002e-09 "↔"
-183.22 -1.94611e-09 "↔"
-183.22 -1.94611e-09 "↔"
-183.22 -1.94611e-09 "↔"
-185.459 3.06931e-09 "↔"
-185.459 3.06931e-09 "↔"
-185.459 3.06931e-09 "↔"
-185.459 3.06931e-09 "↔"
-191.937 1.21324e-10 "↔"
-189.818 2.50261e-09 "↔"
-187.659 1.54902e-09 "↔"
-185.459 3.06931e-09 "↔"
-189.89 6.54589e-09 "↔"
-187.74 4.28523e-09 "↔"
-185.549 4.54247e-09 "↔"
-185.549 4.54247e-09 "↔"
-184.963 4.86002e-09 "↔"
-185.459 3.06931e-09 "↔"
-26.5709 0.125737 "↔"
-22.0012 0.119003 "↔"
-17.4213 0.113195 "↔"
218.205 -0.382936 "↔"
219.93 -0.357306 "↔"
221.566 -0.289608 "↔"
223.113 0.0262652 "↔"
223.113 0.0262652 "↔"
223.113 0.0262652 "↔"
223.113 0.0262652 "↔"
217.494 -0.327328 "↔"
218.205 -0.382936 "↔"
218.205 -0.382936 "↔"
218.205 -0.382936 "↔"
218.205 -0.382936 "↔"
99.7613 0.0371636 "↔"
99.7613 0.0371636 "↔"
145.987 0.0801474 "↔"
141.505 0.0612448 "↔"
141.505 0.0612448 "↔"
141.505 0.0612448 "↔"
235.224 -0.112515 "↔"
235.575 -0.0998663 "↔"
237.093 -0.062338 "↔"
223.113 0.0262652 "↔"
223.113 0.0262652 "↔"
223.113 0.0262652 "↔"
223.113 0.0262652 "↔"
194.787 0.12468 "↔"
194.787 0.12468 "↔"
194.787 0.12468 "↔"
194.787 0.12468 "↔"
198.153 0.0937652 "↔"
194.787 0.12468 "↔"
207.233 -0.0898132 "↔"
209.264 -0.0770272 "↔"
210.257 -0.149643 "↔"
213.158 -0.192834 "↔"
206.406 -0.0816384 "↔"
209.264 -0.0770272 "↔"
209.264 -0.0770272 "↔"
209.264 -0.0770272 "↔"
207.233 -0.0898132 "↔"
207.233 -0.0898132 "↔"
207.233 -0.0898132 "↔"
207.233 -0.0898132 "↔"
183.079 0.16709 "↔"
186.57 0.18612 "↔"
186.57 0.18612 "↔"
186.57 0.18612 "↔"
184.143 0.178806 "↔"
184.143 0.178806 "↔"
184.143 0.178806 "↔"
184.143 0.178806 "↔"
184.143 0.178806 "↔"
183.079 0.16709 "↔"
184.143 0.178806 "↔"
179.102 0.147139 "↔"
175.012 0.119908 "↔"
184.143 0.178806 "↔"
184.143 0.178806 "↔"
186.57 0.18612 "↔"
187.8 0.166249 "↔"
190.166 0.170156 "↔"
191.348 0.15224 "↔"
194.787 0.12468 "↔"
194.787 0.12468 "↔"
194.787 0.12468 "↔"
194.787 0.12468 "↔"
106.467 0.0320026 "↔"
99.7613 0.0371636 "↔"
128.683 0.0585244 "↔"
133.732 0.0509525 "↔"
138.693 0.0560946 "↔"
141.505 0.0612448 "↔"
141.505 0.0612448 "↔"
128.683 0.0585244 "↔"
99.7613 0.0371636 "↔"
80.3683 0.029002 "↔"
74.7065 0.034141 "↔"
80.3683 0.029002 "↔"
-128.64 2.88666e-06 "↔"
-156.349 -9.3468e-09 "↔"
-156.349 -9.3468e-09 "↔"
-157.666 -1.16223e-08 "↔"
-157.666 -1.16223e-08 "↔"
-157.666 -1.16223e-08 "↔"
-158.972 -7.24989e-09 "↔"
-158.972 -7.24989e-09 "↔"
-158.972 -7.24989e-09 "↔"
-158.972 -7.24989e-09 "↔"
-178.618 -1.0193e-08 "↔"
-180.407 -4.19201e-09 "↔"
-177.997 -1.07581e-08 "↔"
-50.4194 0.141143 "↔"
-45.9665 0.141116 "↔"
-58.1784 0.131554 "↔"
-53.7574 0.138126 "↔"
-49.3151 0.14184 "↔"
-49.3151 0.14184 "↔"
-57.0806 0.134095 "↔"
-105.033 -0.0944009 "↔"
-106.21 -0.0842249 "↔"
-107.392 -0.0724111 "↔"
-108.581 -0.0546066 "↔"
-108.581 -0.0546066 "↔"
-108.581 -0.0546066 "↔"
-108.581 -0.0546066 "↔"
-107.39 -0.082228 "↔"
-106.095 -0.087603 "↔"
-104.813 -0.0996144 "↔"
-103.544 -0.113224 "↔"
-103.544 -0.113224 "↔"
-103.544 -0.113224 "↔"
-103.544 -0.113224 "↔"
-15.6678 0.109328 "↔"
-9.06447 0.100409 "↔"
-9.06447 0.100409 "↔"
-9.06447 0.100409 "↔"
-240.838 3.59732e-09 "↔"
-241.433 5.57725e-10 "↔"
-242.87 6.24751e-09 "↔"
-242.87 6.24751e-09 "↔"
-121.855 -1.03905e-05 "↔"
-121.867 -6.32974e-05 "↔"
-115.494 0.0475003 "↔"
-116.596 -0.0164919 "↔"
-117.909 -0.012055 "↔"
-119.433 0.0177508 "↔"
-115.891 0.0225656 "↔"
-117.059 -0.0132618 "↔"
-118.437 0.0175412 "↔"
-118.437 0.0175412 "↔"
-116.3 0.00524768 "↔"
-117.534 0.0163855 "↔"
-117.534 0.0163855 "↔"
-117.534 0.0163855 "↔"
-116.723 0.0205136 "↔"
-116.723 0.0205136 "↔"
-116.723 0.0205136 "↔"
-116.723 0.0205136 "↔"
-115.494 0.0475003 "↔"
-121.744 4.76829e-06 "↔"
-121.561 5.33244e-06 "↔"
-121.444 3.33957e-06 "↔"
-121.394 -1.11002e-06 "↔"
-121.553 5.88592e-06 "↔"
-121.434 1.38134e-06 "↔"
-121.425 4.35099e-07 "↔"
-121.514 1.02427e-06 "↔"
-121.494 -2.80684e-06 "↔"
-121.48 1.0133e-06 "↔"
-121.472 -4.16916e-06 "↔"
-121.512 2.3524e-06 "↔"
-121.487 2.06819e-06 "↔"
-121.467 -8.78861e-07 "↔"
-121.467 -8.78861e-07 "↔"
-121.515 -1.94307e-06 "↔"
-121.484 -2.15648e-06 "↔"
-121.484 -2.15648e-06 "↔"
-121.484 -2.15648e-06 "↔"
-121.522 7.21108e-06 "↔"
-121.522 7.21108e-06 "↔"
-121.522 7.21108e-06 "↔"
-121.522 7.21108e-06 "↔"
-100.492 -0.133741 "↔"
-101.505 -0.128615 "↔"
-102.523 -0.121386 "↔"
-103.544 -0.113224 "↔"
-100.229 -0.136991 "↔"
-101.237 -0.132456 "↔"
-89.1427 -0.10954 "↔"
-91.2374 -0.129155 "↔"
-93.3235 -0.140833 "↔"
-95.401 -0.147217 "↔"
-90.6326 -0.124513 "↔"
-92.7226 -0.139702 "↔"
-94.8039 -0.147649 "↔"
-94.8039 -0.147649 "↔"
-95.401 -0.147217 "↔"
-93.3235 -0.140833 "↔"
-93.3235 -0.140833 "↔"
-91.2374 -0.129155 "↔"
-91.2374 -0.129155 "↔"
-91.2374 -0.129155 "↔"
-89.1427 -0.10954 "↔"
-89.1427 -0.10954 "↔"
-89.1427 -0.10954 "↔"
-89.1427 -0.10954 "↔"
-173.45 -9.50853e-09 "↔"
-175.085 -4.45953e-09 "↔"
-171.174 -1.15131e-08 "↔"
-172.829 -1.16475e-08 "↔"
-170.538 -1.03958e-08 "↔"
-178.618 -1.0193e-08 "↔"
-177.997 -1.07581e-08 "↔"
-176.374 -6.82249e-09 "↔"
-175.741 -6.65559e-09 "↔"
-175.085 -4.45953e-09 "↔"
-175.085 -4.45953e-09 "↔"
-174.095 -7.91543e-09 "↔"
-173.45 -9.50853e-09 "↔"
-173.45 -9.50853e-09 "↔"
-173.45 -9.50853e-09 "↔"
-32.538 0.133523 "↔"
-37.375 0.137671 "↔"
-41.1588 0.140183 "↔"
-45.9665 0.141116 "↔"
-45.9665 0.141116 "↔"
-45.9665 0.141116 "↔"
-45.9665 0.141116 "↔"
-68.8327 0.0928829 "↔"
-65.6626 0.109051 "↔"
-61.3831 0.122913 "↔"
-58.1784 0.131554 "↔"
-58.1784 0.131554 "↔"
-57.0806 0.134095 "↔"
-57.0806 0.134095 "↔"
-57.0806 0.134095 "↔"
-68.8327 0.0928829 "↔"
-79.5804 0.00939777 "↔"
-76.014 0.0431935 "↔"
-72.4314 0.0717676 "↔"
-68.8327 0.0928829 "↔"
-74.6377 0.0534698 "↔"
-71.7431 0.0757305 "↔"
-69.6764 0.0893019 "↔"
-69.6764 0.0893019 "↔"
-69.6764 0.0893019 "↔"
-68.8327 0.0928829 "↔"
-68.8327 0.0928829 "↔"
-68.8327 0.0928829 "↔"
-68.8327 0.0928829 "↔"
-69.6764 0.0893019 "↔"
-65.6626 0.109051 "↔"
-65.6626 0.109051 "↔"
-65.6626 0.109051 "↔"
-68.8327 0.0928829 "↔"
-68.8327 0.0928829 "↔"
-68.8327 0.0928829 "↔"
-68.8327 0.0928829 "↔"
-114.072 -0.0237197 "↔"
-114.83 0.00772874 "↔"
-115.714 -0.00727289 "↔"
-116.723 0.0205136 "↔"
-114.313 -0.0569387 "↔"
-115.096 -0.000668885 "↔"
-116.004 0.0271369 "↔"
-116.004 0.0271369 "↔"
-114.555 -0.0744453 "↔"
-115.362 0.0404631 "↔"
-115.362 0.0404631 "↔"
-115.362 0.0404631 "↔"
-116.723 0.0205136 "↔"
-117.534 0.0163855 "↔"
-118.437 0.0175412 "↔"
-119.433 0.0177508 "↔"
-117.81 0.00304665 "↔"
-118.722 -0.00941441 "↔"
-119.725 -0.0089156 "↔"
-119.725 -0.0089156 "↔"
-119.011 -0.0134325 "↔"
-120.023 0.00380235 "↔"
-120.023 0.00380235 "↔"
-120.023 0.00380235 "↔"
-120.325 0.0159139 "↔"
-120.325 0.0159139 "↔"
-120.325 0.0159139 "↔"
-120.325 0.0159139 "↔"
-87.8515 -0.0978887 "↔"
-89.1427 -0.10954 "↔"
-90.6326 -0.124513 "↔"
-90.6326 -0.124513 "↔"
-79.5804 0.00939777 "↔"
-79.5804 0.00939777 "↔"
-79.5804 0.00939777 "↔"
-79.5804 0.00939777 "↔"
-134.349 -1.38069e-06 "↔"
-133.899 -3.79861e-06 "↔"
-133.462 2.75278e-07 "↔"
-133.037 4.71949e-07 "↔"
-133.942 -3.96528e-06 "↔"
-133.504 1.01997e-06 "↔"
-133.079 -9.03465e-07 "↔"
-133.079 -9.03465e-07 "↔"
-133.544 6.03935e-07 "↔"
-133.119 -2.2427e-07 "↔"
-133.119 -2.2427e-07 "↔"
-133.119 -2.2427e-07 "↔"
-133.157 -1.82387e-06 "↔"
-133.157 -1.82387e-06 "↔"
-133.157 -1.82387e-06 "↔"
-133.157 -1.82387e-06 "↔"
-143.968 2.10335e-09 "↔"
-143.968 2.10335e-09 "↔"
-145.777 -3.41728e-08 "↔"
-144.813 3.64061e-08 "↔"
-144.813 3.64061e-08 "↔"
-144.813 3.64061e-08 "↔"
-145.657 -5.72969e-08 "↔"
-145.657 -5.72969e-08 "↔"
-145.657 -5.72969e-08 "↔"
-145.657 -5.72969e-08 "↔"
-146.697 7.35084e-09 "↔"
-145.657 -5.72969e-08 "↔"
-148.463 8.66726e-09 "↔"
-147.432 2.86619e-08 "↔"
-146.395 2.4178e-08 "↔"
-146.395 2.4178e-08 "↔"
-148.16 7.02229e-10 "↔"
-147.126 2.12478e-08 "↔"
-147.126 2.12478e-08 "↔"
-147.126 2.12478e-08 "↔"
-147.85 -3.28964e-09 "↔"
-147.85 -3.28964e-09 "↔"
-147.85 -3.28964e-09 "↔"
-147.85 -3.28964e-09 "↔"
-238.345 5.23404e-09 "↔"
-238.345 5.23404e-09 "↔"
-238.827 6.69309e-09 "↔"
-238.827 6.69309e-09 "↔"
-238.827 6.69309e-09 "↔"
-50.0893 0.141496 "↔"
-121.75 -7.0223e-05 "↔"
-121.739 -2.23235e-05 "↔"
-121.728 -1.93928e-05 "↔"
-121.715 -5.48394e-06 "↔"
-121.772 -8.76973e-06 "↔"
-121.762 2.26743e-07 "↔"
-121.752 -1.87481e-06 "↔"
-121.752 -1.87481e-06 "↔"
-121.793 -5.51349e-05 "↔"
-121.784 5.46697e-06 "↔"
-121.784 5.46697e-06 "↔"
-121.784 5.46697e-06 "↔"
-121.813 0.00025486 "↔"
-121.813 0.00025486 "↔"
-121.813 0.00025486 "↔"
-121.813 0.00025486 "↔"
-121.817 -0.00189877 "↔"
-121.83 -0.00148827 "↔"
-121.844 -0.00132233 "↔"
-121.857 -0.000900189 "↔"
-121.794 0.000152672 "↔"
-121.81 -0.000536517 "↔"
-121.826 -0.000273118 "↔"
-121.826 -0.000273118 "↔"
-121.715 0.000618011 "↔"
-121.715 0.000618011 "↔"
-121.715 0.000618011 "↔"
227.604 -0.373759 "↔"
228.368 -0.2879 "↔"
229.762 -0.2469 "↔"
230.484 -0.222476 "↔"
-142.52 4.38343e-07 "↔"
-141.618 -8.29916e-07 "↔"
-140.578 -2.10507e-07 "↔"
-140.578 -2.10507e-07 "↔"
-141.886 1.05223e-07 "↔"
-140.916 -1.34889e-06 "↔"
-140.916 -1.34889e-06 "↔"
-140.916 -1.34889e-06 "↔"
-141.22 -1.31623e-06 "↔"
-141.22 -1.31623e-06 "↔"
-141.22 -1.31623e-06 "↔"
-141.22 -1.31623e-06 "↔"
-132.138 1.89872e-06 "↔"
-132.032 2.05166e-06 "↔"
-131.925 2.39526e-06 "↔"
-131.816 1.65161e-06 "↔"
-131.816 -7.80874e-07 "↔"
-131.706 8.31156e-07 "↔"
-131.595 2.8353e-07 "↔"
-131.595 2.8353e-07 "↔"
-131.479 -1.20526e-06 "↔"
-131.366 -1.07026e-06 "↔"
-131.366 -1.07026e-06 "↔"
-131.366 -1.07026e-06 "↔"
-131.129 4.15412e-06 "↔"
-131.129 4.15412e-06 "↔"
-131.129 4.15412e-06 "↔"
-131.129 4.15412e-06 "↔"
-132.063 -5.91155e-07 "↔"
-131.73 3.51028e-07 "↔"
-131.386 -9.26155e-07 "↔"
-131.822 6.14057e-07 "↔"
-131.482 -9.65348e-07 "↔"
-131.482 -9.65348e-07 "↔"
-131.576 -2.24133e-07 "↔"
-131.576 -2.24133e-07 "↔"
-131.576 -2.24133e-07 "↔"
-121.774 -2.37199e-05 "↔"
-121.774 -2.37199e-05 "↔"
-121.774 -2.37199e-05 "↔"
-121.774 -2.37199e-05 "↔"
-115.494 0.0475003 "↔"
-116.596 -0.0164919 "↔"
-117.909 -0.012055 "↔"
-119.433 0.0177508 "↔"
-119.433 0.0177508 "↔"
-119.433 0.0177508 "↔"
-119.433 0.0177508 "↔"
-120.301 -0.00817072 "↔"
-120.301 -0.00817072 "↔"
-120.301 -0.00817072 "↔"
-119.433 0.0177508 "↔"
-119.433 0.0177508 "↔"
-119.433 0.0177508 "↔"
-119.433 0.0177508 "↔"
-115.494 0.0475003 "↔"
-115.891 0.0225656 "↔"
-116.3 0.00524768 "↔"
-116.723 0.0205136 "↔"
-114.994 -0.00252794 "↔"
-115.347 -0.02026 "↔"
-115.714 -0.00727289 "↔"
-115.714 -0.00727289 "↔"
-114.519 0.0266975 "↔"
-114.83 0.00772874 "↔"
-114.83 0.00772874 "↔"
-114.83 0.00772874 "↔"
-114.072 -0.0237197 "↔"
-114.072 -0.0237197 "↔"
-114.072 -0.0237197 "↔"
-114.072 -0.0237197 "↔"
-121.855 -1.03905e-05 "↔"
-121.879 4.23711e-05 "↔"
-121.894 5.59551e-05 "↔"
-121.901 0.00161102 "↔"
-121.866 -8.71528e-05 "↔"
-121.88 -1.4955e-05 "↔"
-121.886 -0.000132446 "↔"
-121.886 -0.000132446 "↔"
-121.866 -0.000157058 "↔"
-121.872 0.000188074 "↔"
-121.872 0.000188074 "↔"
-121.872 0.000188074 "↔"
-121.857 -0.000900189 "↔"
-121.857 -0.000900189 "↔"
-121.857 -0.000900189 "↔"
-121.857 -0.000900189 "↔"
-121.774 -2.37199e-05 "↔"
-121.774 -2.37199e-05 "↔"
-121.774 -2.37199e-05 "↔"
-121.774 -2.37199e-05 "↔"
-121.472 -4.16916e-06 "↔"
-121.486 -2.59445e-06 "↔"
-121.502 -1.83854e-06 "↔"
-121.521 -1.95737e-06 "↔"
-121.484 1.61589e-06 "↔"
-121.502 6.92881e-07 "↔"
-121.521 -2.20042e-06 "↔"
-121.521 -2.20042e-06 "↔"
-121.501 -2.41699e-06 "↔"
-121.522 1.77512e-06 "↔"
-121.522 1.77512e-06 "↔"
-121.522 1.77512e-06 "↔"
-121.523 -2.10363e-06 "↔"
-121.523 -2.10363e-06 "↔"
-121.523 -2.10363e-06 "↔"
-121.523 -2.10363e-06 "↔"
-121.472 -4.16916e-06 "↔"
-121.484 1.61589e-06 "↔"
-121.501 -2.41699e-06 "↔"
-121.523 -2.10363e-06 "↔"
-121.467 -2.83847e-06 "↔"
-121.482 2.66336e-06 "↔"
-121.501 -4.90293e-06 "↔"
-121.501 -4.90293e-06 "↔"
-121.464 -1.34238e-06 "↔"
-121.481 -3.56875e-07 "↔"
-121.481 -3.56875e-07 "↔"
-121.481 -3.56875e-07 "↔"
-121.462 -3.19922e-06 "↔"
-121.462 -3.19922e-06 "↔"
-121.462 -3.19922e-06 "↔"
-121.462 -3.19922e-06 "↔"
-136.26 3.41197e-06 "↔"
-136.173 4.51418e-07 "↔"
-135.417 -2.88732e-06 "↔"
-135.417 -2.88732e-06 "↔"
-134.809 1.93776e-06 "↔"
-134.809 1.93776e-06 "↔"
-134.809 1.93776e-06 "↔"
-134.349 -1.38069e-06 "↔"
-134.349 -1.38069e-06 "↔"
-134.349 -1.38069e-06 "↔"
-134.349 -1.38069e-06 "↔"
-133.926 -1.14056e-06 "↔"
-133.496 -8.11416e-07 "↔"
-133.07 -7.78531e-07 "↔"
-132.646 3.00158e-06 "↔"
-133.632 -4.03036e-06 "↔"
-133.203 3.59955e-07 "↔"
-132.778 8.37523e-07 "↔"
-132.778 8.37523e-07 "↔"
-133.336 -9.98941e-07 "↔"
-132.908 1.92657e-06 "↔"
-132.908 1.92657e-06 "↔"
-132.908 1.92657e-06 "↔"
-133.037 4.71949e-07 "↔"
-133.037 4.71949e-07 "↔"
-133.037 4.71949e-07 "↔"
-133.037 4.71949e-07 "↔"
-133.513 -2.45218e-06 "↔"
-133.219 -1.5078e-06 "↔"
-133.219 -1.5078e-06 "↔"
-133.219 -1.5078e-06 "↔"
-133.643 -1.63733e-06 "↔"
-133.643 -1.63733e-06 "↔"
-133.643 -1.63733e-06 "↔"
-133.643 -1.63733e-06 "↔"
-137.127 3.61814e-06 "↔"
-136.401 3.08985e-06 "↔"
-135.715 1.60144e-06 "↔"
-135.07 -1.05811e-05 "↔"
-137.522 -1.6034e-06 "↔"
-136.797 2.05754e-06 "↔"
-136.113 4.28149e-06 "↔"
-136.113 4.28149e-06 "↔"
-137.897 -2.4074e-06 "↔"
-137.175 -3.96784e-07 "↔"
-137.175 -3.96784e-07 "↔"
-137.175 -3.96784e-07 "↔"
-138.254 -1.00355e-06 "↔"
-138.254 -1.00355e-06 "↔"
-138.254 -1.00355e-06 "↔"
-138.254 -1.00355e-06 "↔"
-133.513 -2.45218e-06 "↔"
-133.643 -1.63733e-06 "↔"
-133.974 2.60828e-06 "↔"
-133.974 2.60828e-06 "↔"
-134.312 -3.43128e-06 "↔"
-134.312 -3.43128e-06 "↔"
-134.312 -3.43128e-06 "↔"
-134.659 6.71526e-06 "↔"
-134.659 6.71526e-06 "↔"
-134.659 6.71526e-06 "↔"
-134.659 6.71526e-06 "↔"
-145.657 -5.72969e-08 "↔"
-144.801 -5.43165e-08 "↔"
-143.945 -1.64403e-07 "↔"
-143.089 -2.1566e-07 "↔"
-145.312 -1.28443e-07 "↔"
-144.454 -5.77572e-08 "↔"
-143.597 1.10171e-07 "↔"
-143.597 1.10171e-07 "↔"
-144.96 -1.94402e-07 "↔"
-144.102 1.6124e-08 "↔"
-144.102 1.6124e-08 "↔"
-144.102 1.6124e-08 "↔"
-143.114 -2.83529e-07 "↔"
-143.103 -2.9408e-07 "↔"
-143.089 -2.1566e-07 "↔"
-143.968 2.10335e-09 "↔"
-143.958 -1.02289e-07 "↔"
-143.945 -1.64403e-07 "↔"
-143.945 -1.64403e-07 "↔"
-144.813 3.64061e-08 "↔"
-144.801 -5.43165e-08 "↔"
-144.801 -5.43165e-08 "↔"
-144.801 -5.43165e-08 "↔"
-145.657 -5.72969e-08 "↔"
-145.657 -5.72969e-08 "↔"
-145.657 -5.72969e-08 "↔"
-145.657 -5.72969e-08 "↔"
235.021 -0.042688 "↔"
-234.091 -1.26013e-08 "↔"
-235.157 -1.08091e-08 "↔"
-236.169 -2.26022e-09 "↔"
-240.19 2.06689e-09 "↔"
-240.838 3.59732e-09 "↔"
-240.838 3.59732e-09 "↔"
-240.838 3.59732e-09 "↔"
229.761 -0.144064 "↔"
227.685 -0.385297 "↔"
227.744 -0.247108 "↔"
227.744 -0.247108 "↔"
225.648 -0.349014 "↔"
225.648 -0.349014 "↔"
225.648 -0.349014 "↔"
223.113 0.0262652 "↔"
223.113 0.0262652 "↔"
223.113 0.0262652 "↔"
223.113 0.0262652 "↔"
-236.169 -2.26022e-09 "↔"
-73.561 0.0634764 "↔"
-121.87 0.00194673 "↔"
-121.901 -5.71721e-05 "↔"
-121.915 -0.000281136 "↔"
-121.914 0.000239664 "↔"
-121.914 0.000239664 "↔"
-121.914 0.000239664 "↔"
-121.914 0.000239664 "↔"
-143.205 -3.06835e-07 "↔"
-143.868 -1.50885e-07 "↔"
-144.531 3.95042e-07 "↔"
-145.193 2.3832e-07 "↔"
-143.734 -3.71902e-07 "↔"
-144.397 6.12688e-07 "↔"
-145.06 1.78246e-07 "↔"
-145.06 1.78246e-07 "↔"
-144.261 9.35365e-08 "↔"
-144.925 4.34803e-07 "↔"
-144.925 4.34803e-07 "↔"
-144.925 4.34803e-07 "↔"
-50.0893 0.141496 "↔"
-45.71 0.141069 "↔"
-45.71 0.141069 "↔"
-41.3141 0.139968 "↔"
-41.3141 0.139968 "↔"
-41.3141 0.139968 "↔"
-73.561 0.0634764 "↔"
-158.972 -7.24989e-09 "↔"
-158.972 -7.24989e-09 "↔"
-158.972 -7.24989e-09 "↔"
-158.972 -7.24989e-09 "↔"
-163.88 -1.41259e-08 "↔"
-162.258 -1.15778e-08 "↔"
-160.622 -1.2325e-08 "↔"
-158.972 -7.24989e-09 "↔"
-162.975 -1.03058e-08 "↔"
-161.347 -1.34788e-08 "↔"
-159.706 -1.46239e-08 "↔"
-159.706 -1.46239e-08 "↔"
-162.056 -9.90115e-09 "↔"
-160.423 -1.88888e-08 "↔"
-160.423 -1.88888e-08 "↔"
-160.423 -1.88888e-08 "↔"
-158.972 -7.24989e-09 "↔"
-160.622 -1.2325e-08 "↔"
-160.622 -1.2325e-08 "↔"
-162.258 -1.15778e-08 "↔"
-162.258 -1.15778e-08 "↔"
-162.258 -1.15778e-08 "↔"
-163.88 -1.41259e-08 "↔"
-163.88 -1.41259e-08 "↔"
-163.88 -1.41259e-08 "↔"
-163.88 -1.41259e-08 "↔"
-178.618 -1.0193e-08 "↔"
-176.374 -6.82249e-09 "↔"
-174.095 -7.91543e-09 "↔"
-143.205 -3.06835e-07 "↔"
-143.734 -3.71902e-07 "↔"
-144.261 9.35365e-08 "↔"
-142.838 -1.88361e-07 "↔"
-143.363 -1.50551e-08 "↔"
-141.397 2.25423e-06 "↔"
-141.642 2.44503e-06 "↔"
-140.836 -5.74457e-07 "↔"
-140.181 4.11025e-07 "↔"
-98.7261 -0.144107 "↔"
-98.8358 -0.145382 "↔"
-100.086 -0.138584 "↔"
-100.086 -0.138584 "↔"
-101.338 -0.129318 "↔"
-101.338 -0.129318 "↔"
-101.338 -0.129318 "↔"
-102.59 -0.117239 "↔"
-102.59 -0.117239 "↔"
-102.59 -0.117239 "↔"
-102.59 -0.117239 "↔"
-204.26 7.88638e-09 "↔"
-201.92 -6.1419e-11 "↔"
-202.172 -4.62544e-09 "↔"
-199.786 -4.03797e-09 "↔"
-200.029 -4.29832e-09 "↔"
-197.832 4.8189e-09 "↔"
-197.832 4.8189e-09 "↔"
-197.832 4.8189e-09 "↔"
-197.832 4.8189e-09 "↔"
-179.216 8.96056e-10 "↔"
-178.472 1.03122e-08 "↔"
-181.598 -1.49036e-08 "↔"
-180.869 -1.04958e-08 "↔"
-180.869 -1.04958e-08 "↔"
-183.939 -4.86317e-09 "↔"
-183.224 -8.08694e-09 "↔"
-183.224 -8.08694e-09 "↔"
-183.224 -8.08694e-09 "↔"
-187.124 -7.74267e-09 "↔"
-186.353 -7.21886e-09 "↔"
-189.657 -1.37079e-08 "↔"
-188.908 -4.245e-09 "↔"
-191.408 -1.11484e-08 "↔"
-183.939 -4.86317e-09 "↔"
-186.353 -7.21886e-09 "↔"
-186.353 -7.21886e-09 "↔"
-187.124 -7.74267e-09 "↔"
-187.124 -7.74267e-09 "↔"
-187.124 -7.74267e-09 "↔"
-163.33 -1.37728e-08 "↔"
-164.786 -4.94372e-09 "↔"
-166.228 -1.76825e-08 "↔"
-166.228 -1.76825e-08 "↔"
-166.228 -1.76825e-08 "↔"
-166.228 -1.76825e-08 "↔"
-161.344 -8.17219e-09 "↔"
-162.988 -4.32922e-09 "↔"
-164.616 -3.90414e-09 "↔"
-166.228 -1.76825e-08 "↔"
-164.475 -6.60988e-09 "↔"
-166.094 -1.21375e-08 "↔"
-166.094 -1.21375e-08 "↔"
-163.33 -1.37728e-08 "↔"
-164.786 -4.94372e-09 "↔"
-166.228 -1.76825e-08 "↔"
-161.698 -5.19028e-09 "↔"
-163.164 -1.13797e-08 "↔"
-164.616 -3.90414e-09 "↔"
-164.616 -3.90414e-09 "↔"
-161.525 -7.77625e-09 "↔"
-162.988 -4.32922e-09 "↔"
-162.988 -4.32922e-09 "↔"
-162.988 -4.32922e-09 "↔"
-161.344 -8.17219e-09 "↔"
-161.344 -8.17219e-09 "↔"
-161.344 -8.17219e-09 "↔"
-161.344 -8.17219e-09 "↔"
-171.412 -1.09899e-08 "↔"
-173.023 -8.78254e-09 "↔"
-173.804 -8.58667e-09 "↔"
-175.393 -9.58749e-09 "↔"
-176.157 -6.06615e-09 "↔"
-177.724 3.68505e-09 "↔"
-177.724 3.68505e-09 "↔"
-177.724 3.68505e-09 "↔"
-178.472 1.03122e-08 "↔"
-178.472 1.03122e-08 "↔"
-178.472 1.03122e-08 "↔"
-178.472 1.03122e-08 "↔"
-171.383 -4.21132e-09 "↔"
-173.023 -8.78254e-09 "↔"
-173.023 -8.78254e-09 "↔"
-173.023 -8.78254e-09 "↔"
-171.412 -1.09899e-08 "↔"
-171.412 -1.09899e-08 "↔"
-171.412 -1.09899e-08 "↔"
-171.412 -1.09899e-08 "↔"
-107.39 -0.082228 "↔"
-108.74 -0.0707894 "↔"
-110.086 -0.0577272 "↔"
-111.427 0.0228935 "↔"
-107.39 -0.082228 "↔"
-108.581 -0.0546066 "↔"
-109.534 -0.0602661 "↔"
-110.483 -0.0417918 "↔"
-111.427 0.0228935 "↔"
-108.187 -0.0588669 "↔"
-109.138 -0.0690479 "↔"
-110.086 -0.0577272 "↔"
-110.086 -0.0577272 "↔"
-107.79 -0.0668986 "↔"
-108.74 -0.0707894 "↔"
-108.74 -0.0707894 "↔"
-108.74 -0.0707894 "↔"
-107.39 -0.082228 "↔"
-107.39 -0.082228 "↔"
-107.39 -0.082228 "↔"
-107.39 -0.082228 "↔"
-191.937 1.21324e-10 "↔"
-192.544 -8.53325e-09 "↔"
-194.069 1.0683e-08 "↔"
-194.657 1.09485e-08 "↔"
-195.208 1.17445e-08 "↔"
-195.208 1.17445e-08 "↔"
-196.727 1.79961e-08 "↔"
-196.727 1.79961e-08 "↔"
-196.727 1.79961e-08 "↔"
-185.459 3.06931e-09 "↔"
-183.677 -1.50467e-09 "↔"
-185.549 4.54247e-09 "↔"
242.39 -0.223252 "↔"
243.59 -0.24626 "↔"
-85.3251 -0.0616683 "↔"
-87.0407 -0.087104 "↔"
-87.9275 -0.0955387 "↔"
-87.9275 -0.0955387 "↔"
-81.2672 -0.013103 "↔"
-83.1972 -0.0365021 "↔"
-85.1217 -0.060249 "↔"
-87.0407 -0.087104 "↔"
-81.475 -0.0142732 "↔"
-83.4028 -0.0388821 "↔"
-85.3251 -0.0616683 "↔"
-85.3251 -0.0616683 "↔"
-121.546 2.23019e-06 "↔"
-121.53 2.91112e-06 "↔"
-121.527 1.67084e-06 "↔"
-121.519 2.06635e-06 "↔"
-121.511 3.23492e-06 "↔"
-121.511 9.57333e-07 "↔"
-121.511 9.57333e-07 "↔"
-121.511 9.57333e-07 "↔"
-121.499 1.86928e-06 "↔"
-121.499 1.86928e-06 "↔"
-121.499 1.86928e-06 "↔"
-121.499 1.86928e-06 "↔"
-121.561 3.57884e-06 "↔"
-121.539 -3.69331e-07 "↔"
-121.553 3.63067e-06 "↔"
-121.53 2.91112e-06 "↔"
-121.53 2.91112e-06 "↔"
-121.53 2.91112e-06 "↔"
-121.546 2.23019e-06 "↔"
-121.546 2.23019e-06 "↔"
-121.546 2.23019e-06 "↔"
-121.546 2.23019e-06 "↔"
-154.728 -3.03738e-08 "↔"
-155.416 -2.4488e-08 "↔"
-156.095 -3.18716e-08 "↔"
-154.103 -1.83213e-08 "↔"
-149.731 -4.56692e-08 "↔"
-150.205 -4.57167e-08 "↔"
-150.671 -5.20336e-08 "↔"
-151.128 -3.67135e-08 "↔"
-149.04 -2.74121e-08 "↔"
-149.512 -4.70169e-08 "↔"
-149.977 -3.36324e-08 "↔"
-149.977 -3.36324e-08 "↔"
-148.34 -3.44195e-08 "↔"
-148.812 -3.55384e-08 "↔"
-148.812 -3.55384e-08 "↔"
-148.812 -3.55384e-08 "↔"
-147.633 -1.43402e-08 "↔"
-147.633 -1.43402e-08 "↔"
-147.633 -1.43402e-08 "↔"
-147.633 -1.43402e-08 "↔"
-155.165 -2.84305e-08 "↔"
-154.728 -3.03738e-08 "↔"
-154.504 -2.42354e-08 "↔"
-154.07 9.20096e-09 "↔"
-154.07 9.20096e-09 "↔"
-153.398 8.24578e-10 "↔"
-153.398 8.24578e-10 "↔"
-153.398 8.24578e-10 "↔"
-177.159 -3.02412e-10 "↔"
-178.472 1.03122e-08 "↔"
-179.216 8.96056e-10 "↔"
-179.216 8.96056e-10 "↔"
-50.0893 0.141496 "↔"
-50.0893 0.141496 "↔"
-45.71 0.141069 "↔"
-41.9081 0.14021 "↔"
-41.3141 0.139968 "↔"
-37.5005 0.136515 "↔"
-37.5005 0.136515 "↔"
-37.5005 0.136515 "↔"
-63.01 0.118411 "↔"
-61.4009 0.123961 "↔"
-58.7229 0.130908 "↔"
-57.1056 0.133476 "↔"
-54.416 0.137162 "↔"
-50.0893 0.141496 "↔"
-50.0893 0.141496 "↔"
-50.0893 0.141496 "↔"
-50.0893 0.141496 "↔"
-64.1761 0.115518 "↔"
-61.4009 0.123961 "↔"
-61.4009 0.123961 "↔"
-61.4009 0.123961 "↔"
-63.01 0.118411 "↔"
-63.01 0.118411 "↔"
-63.01 0.118411 "↔"
-63.01 0.118411 "↔"
-50.0893 0.141496 "↔"
-63.01 0.118411 "↔"
-58.7229 0.130908 "↔"
-54.416 0.137162 "↔"
-50.0893 0.141496 "↔"
-63.01 0.118411 "↔"
-121.582 3.13598e-06 "↔"
-121.56 -7.68459e-07 "↔"
-121.543 5.23387e-06 "↔"
-121.53 -2.61403e-06 "↔"
-121.584 2.93506e-06 "↔"
-121.563 -1.86208e-06 "↔"
-121.547 2.43862e-06 "↔"
-121.547 2.43862e-06 "↔"
-121.586 4.81811e-06 "↔"
-121.566 1.84315e-06 "↔"
-121.566 1.84315e-06 "↔"
-121.566 1.84315e-06 "↔"
-121.588 6.58193e-06 "↔"
-121.588 6.58193e-06 "↔"
-121.588 6.58193e-06 "↔"
-121.588 6.58193e-06 "↔"
-121.715 -5.48394e-06 "↔"
-121.685 1.27417e-07 "↔"
-121.655 3.34704e-06 "↔"
-121.699 -8.47677e-07 "↔"
-121.582 3.13598e-06 "↔"
-121.584 2.93506e-06 "↔"
-121.586 4.81811e-06 "↔"
-121.588 6.58193e-06 "↔"
-121.609 5.82944e-06 "↔"
-121.611 -2.36362e-06 "↔"
-121.613 -3.81725e-06 "↔"
-121.613 -3.81725e-06 "↔"
[truncated: 5,705 more rows]
