# Supplementary material for: Geometry can provide long-range mechanical guidance for embryogenesis
Source: PLoS Comput Biol. 2017 Mar 27;13(3):e1005443. doi: 10.1371/journal.pcbi.1005443 (PMC5386319; doi:10.1371/journal.pcbi.1005443)
Supplement: S14 Table — The first column contains the abcissae and the second the ordinates, curve 0 can be ignored, other curves are in the same order as in the figure caption. (CSV) [file pcbi.1005443.s017.csv]

# Curve 0 of 4	100 points
# Curve title: "0"
# x y type
-250 0 i
-245.152 0 i
-240.303 0 i
-235.455 0 i
-230.606 0 i
-225.758 0 i
-220.909 0 i
-216.061 0 i
-211.212 0 i
-206.364 0 i
-201.515 0 i
-196.667 0 i
-191.818 0 i
-186.97 0 i
-182.121 0 i
-177.273 0 i
-172.424 0 i
-167.576 0 i
-162.727 0 i
-157.879 0 i
-153.03 0 i
-148.182 0 i
-143.333 0 i
-138.485 0 i
-133.636 0 i
-128.788 0 i
-123.939 0 i
-119.091 0 i
-114.242 0 i
-109.394 0 i
-104.545 0 i
-99.697 0 i
-94.8485 0 i
-90 0 i
-85.1515 0 i
-80.303 0 i
-75.4545 0 i
-70.6061 0 i
-65.7576 0 i
-60.9091 0 i
-56.0606 0 i
-51.2121 0 i
-46.3636 0 i
-41.5152 0 i
-36.6667 0 i
-31.8182 0 i
-26.9697 0 i
-22.1212 0 i
-17.2727 0 i
-12.4242 0 i
-7.57576 0 i
-2.72727 0 i
2.12121 0 i
6.9697 0 i
11.8182 0 i
16.6667 0 i
21.5152 0 i
26.3636 0 i
31.2121 0 i
36.0606 0 i
40.9091 0 i
45.7576 0 i
50.6061 0 i
55.4545 0 i
60.303 0 i
65.1515 0 i
70 0 i
74.8485 0 i
79.697 0 i
84.5455 0 i
89.3939 0 i
94.2424 0 i
99.0909 0 i
103.939 0 i
108.788 0 i
113.636 0 i
118.485 0 i
123.333 0 i
128.182 0 i
133.03 0 i
137.879 0 i
142.727 0 i
147.576 0 i
152.424 0 i
157.273 0 i
162.121 0 i
166.97 0 i
171.818 0 i
176.667 0 i
181.515 0 i
186.364 0 i
191.212 0 i
196.061 0 i
200.909 0 i
205.758 0 i
210.606 0 i
215.455 0 i
220.303 0 i
225.152 0 i
230 0 i
# Curve 1 of 4	982559 points
# x y label type
235.021 -0.17441 "↕"
233.324 0.0934885 "↕"
116.512 -0.0658627 "↕"
107.819 -0.0624994 "↕"
107.819 -0.0624994 "↕"
107.819 -0.0624994 "↕"
81.6679 -0.0644704 "↕"
85.866 -0.0540087 "↕"
85.866 -0.0540087 "↕"
93.4255 -0.0581811 "↕"
90.0219 -0.0593879 "↕"
90.0219 -0.0593879 "↕"
90.0219 -0.0593879 "↕"
52.7171 -0.0639022 "↕"
47.4535 -0.0671852 "↕"
47.4535 -0.0671852 "↕"
47.4535 -0.0671852 "↕"
150.147 -0.0950654 "↕"
151.296 -0.110438 "↕"
155.199 -0.0996405 "↕"
155.199 -0.0996405 "↕"
-178.472 -1.31749e-08 "↕"
-177.724 5.16789e-09 "↕"
-137.763 7.53912e-07 "↕"
-138.564 -1.94769e-06 "↕"
-139.376 -7.14753e-07 "↕"
-139.29 -5.41341e-06 "↕"
-140.026 1.44922e-07 "↕"
-140.026 1.44922e-07 "↕"
-140.026 1.44922e-07 "↕"
-139.942 -1.19755e-06 "↕"
-139.942 -1.19755e-06 "↕"
-139.942 -1.19755e-06 "↕"
-139.942 -1.19755e-06 "↕"
-213.442 4.99332e-09 "↕"
-163.88 1.64162e-08 "↕"
-163.88 1.64162e-08 "↕"
-163.88 1.64162e-08 "↕"
-163.88 1.64162e-08 "↕"
-240.632 -3.85261e-09 "↕"
-241.501 -1.09705e-08 "↕"
-241.501 -1.09705e-08 "↕"
-231.825 5.9205e-09 "↕"
-41.1588 -0.162323 "↕"
-41.1588 -0.162323 "↕"
-41.1588 -0.162323 "↕"
-45.9665 -0.166479 "↕"
-45.9665 -0.166479 "↕"
-45.9665 -0.166479 "↕"
-45.9665 -0.166479 "↕"
-89.1427 0.0908418 "↕"
-87.8515 0.0828542 "↕"
-85.9704 0.0541958 "↕"
-84.6729 0.0389835 "↕"
-82.7829 0.0142663 "↕"
-81.4792 -0.00469209 "↕"
-81.4792 -0.00469209 "↕"
-81.4792 -0.00469209 "↕"
-79.5804 -0.0312015 "↕"
-79.5804 -0.0312015 "↕"
-79.5804 -0.0312015 "↕"
-79.5804 -0.0312015 "↕"
243.278 -0.146234 "↕"
242.478 0.0261488 "↕"
241.644 -0.224116 "↕"
241.644 -0.224116 "↕"
74.7065 -0.0553632 "↕"
80.3683 -0.0604571 "↕"
63.1916 -0.0605182 "↕"
235.224 -0.0278056 "↕"
233.537 0.304029 "↕"
233.537 0.304029 "↕"
233.039 0.268539 "↕"
233.039 0.268539 "↕"
233.039 0.268539 "↕"
207.233 0.066536 "↕"
145.987 -0.110819 "↕"
150.99 -0.0998273 "↕"
155.885 -0.11827 "↕"
155.885 -0.11827 "↕"
153.295 -0.103303 "↕"
153.295 -0.103303 "↕"
153.295 -0.103303 "↕"
138.693 -0.0781772 "↕"
133.732 -0.0693425 "↕"
128.683 -0.0935767 "↕"
-0.436041 -0.120588 "↕"
-6.22298 -0.122247 "↕"
-11.6411 -0.132129 "↕"
-17.4213 -0.139002 "↕"
-17.4213 -0.139002 "↕"
-17.4213 -0.139002 "↕"
18.2497 -0.0896164 "↕"
11.3494 -0.101346 "↕"
4.44032 -0.108161 "↕"
-0.436041 -0.120588 "↕"
-0.436041 -0.120588 "↕"
-0.436041 -0.120588 "↕"
-0.436041 -0.120588 "↕"
235.882 0.297545 "↕"
235.882 0.297545 "↕"
235.882 0.297545 "↕"
235.021 -0.17441 "↕"
235.021 -0.17441 "↕"
235.021 -0.17441 "↕"
235.021 -0.17441 "↕"
235.021 -0.17441 "↕"
231.132 0.105853 "↕"
232.977 0.245003 "↕"
233.324 0.0934885 "↕"
233.324 0.0934885 "↕"
233.324 0.0934885 "↕"
235.021 -0.17441 "↕"
235.021 -0.17441 "↕"
235.021 -0.17441 "↕"
235.021 -0.17441 "↕"
213.108 0.00841516 "↕"
210.674 0.127456 "↕"
209.336 -0.0149273 "↕"
207.919 0.0687058 "↕"
207.919 0.0687058 "↕"
207.919 0.0687058 "↕"
207.919 0.0687058 "↕"
122.688 -0.0723922 "↕"
121.564 -0.0706305 "↕"
116.512 -0.0658627 "↕"
116.512 -0.0658627 "↕"
136.1 -0.0807033 "↕"
131.291 -0.0751617 "↕"
131.291 -0.0751617 "↕"
127.561 -0.0743215 "↕"
127.561 -0.0743215 "↕"
127.561 -0.0743215 "↕"
66.3758 -0.0654951 "↕"
61.1721 -0.0584747 "↕"
66.3758 -0.0654951 "↕"
66.3758 -0.0654951 "↕"
66.3758 -0.0654951 "↕"
66.3758 -0.0654951 "↕"
164.859 -0.153231 "↕"
164.859 -0.153231 "↕"
164.859 -0.153231 "↕"
164.859 -0.153231 "↕"
200.854 -0.141806 "↕"
204.025 -0.0105622 "↕"
201.763 -0.0821498 "↕"
201.763 -0.0821498 "↕"
204.898 0.125416 "↕"
204.898 0.125416 "↕"
204.898 0.125416 "↕"
207.919 0.0687058 "↕"
207.919 0.0687058 "↕"
207.919 0.0687058 "↕"
207.919 0.0687058 "↕"
189.544 -0.215347 "↕"
193.242 -0.180108 "↕"
193.242 -0.180108 "↕"
193.242 -0.180108 "↕"
193.242 -0.180108 "↕"
-137.763 7.53912e-07 "↕"
-138.564 -1.94769e-06 "↕"
-139.29 -5.41341e-06 "↕"
-139.942 -1.19755e-06 "↕"
-137.613 5.56872e-06 "↕"
-138.421 3.61296e-06 "↕"
-139.155 -5.89544e-06 "↕"
-139.155 -5.89544e-06 "↕"
-137.459 5.07642e-06 "↕"
-138.275 -1.0034e-06 "↕"
-138.275 -1.0034e-06 "↕"
-138.275 -1.0034e-06 "↕"
-137.302 9.77494e-06 "↕"
-137.302 9.77494e-06 "↕"
-137.302 9.77494e-06 "↕"
-137.302 9.77494e-06 "↕"
-219.298 6.00993e-09 "↕"
-221.586 1.25947e-09 "↕"
-221.586 1.25947e-09 "↕"
-221.586 1.25947e-09 "↕"
-219.177 2.36945e-09 "↕"
-219.177 2.36945e-09 "↕"
-219.177 2.36945e-09 "↕"
-219.177 2.36945e-09 "↕"
-204.26 -1.05524e-08 "↕"
-197.832 3.31766e-09 "↕"
-196.323 -5.55464e-11 "↕"
-194.788 9.46088e-09 "↕"
-196.314 3.35676e-09 "↕"
-194.79 1.15659e-08 "↕"
-193.241 9.46898e-09 "↕"
-193.241 9.46898e-09 "↕"
-193.199 1.95249e-09 "↕"
-193.199 1.95249e-09 "↕"
-193.199 1.95249e-09 "↕"
-219.298 6.00993e-09 "↕"
-219.177 2.36945e-09 "↕"
-217.142 3.25413e-12 "↕"
-217.091 -5.40267e-09 "↕"
-214.781 4.39288e-09 "↕"
-204.26 -1.05524e-08 "↕"
-204.084 -3.39001e-09 "↕"
-201.92 3.04279e-09 "↕"
-217.142 3.25413e-12 "↕"
-214.781 4.39288e-09 "↕"
-214.488 -5.52771e-09 "↕"
-212.033 1.02751e-08 "↕"
-212.033 1.02751e-08 "↕"
-211.698 5.43862e-09 "↕"
-211.698 5.43862e-09 "↕"
-211.698 5.43862e-09 "↕"
-157.287 4.14051e-08 "↕"
-157.8 5.02007e-08 "↕"
-158.307 -3.50973e-08 "↕"
-158.821 -4.81221e-09 "↕"
-159.333 4.00316e-08 "↕"
-159.333 4.00316e-08 "↕"
-160.345 2.50656e-08 "↕"
-160.345 2.50656e-08 "↕"
-160.345 2.50656e-08 "↕"
-161.344 -2.05983e-09 "↕"
-161.344 -2.05983e-09 "↕"
-161.344 -2.05983e-09 "↕"
-161.344 -2.05983e-09 "↕"
-166.094 2.18354e-08 "↕"
-166.228 3.63072e-09 "↕"
-167.838 5.87612e-09 "↕"
-167.984 1.25094e-08 "↕"
-167.984 1.25094e-08 "↕"
-169.554 3.78276e-09 "↕"
-169.712 1.92067e-08 "↕"
-169.712 1.92067e-08 "↕"
-169.712 1.92067e-08 "↕"
-171.412 1.05086e-08 "↕"
-171.412 1.05086e-08 "↕"
-171.412 1.05086e-08 "↕"
-171.412 1.05086e-08 "↕"
-230.782 -1.58051e-08 "↕"
-225.559 5.36043e-09 "↕"
-227.404 -8.62169e-09 "↕"
-229.145 3.93857e-09 "↕"
-230.782 -1.58051e-08 "↕"
-230.782 -1.58051e-08 "↕"
-230.782 -1.58051e-08 "↕"
-230.782 -1.58051e-08 "↕"
-230.782 -1.58051e-08 "↕"
-228.723 -6.07154e-09 "↕"
-108.581 0.0428287 "↕"
-105.033 0.0800094 "↕"
-106.21 0.0702809 "↕"
-107.392 0.0611712 "↕"
-108.581 0.0428287 "↕"
-105.816 0.0776366 "↕"
-106.998 0.0632943 "↕"
-108.187 0.044381 "↕"
-108.187 0.044381 "↕"
-106.602 0.0696116 "↕"
-107.79 0.0555503 "↕"
-107.79 0.0555503 "↕"
-107.79 0.0555503 "↕"
-107.39 0.0596867 "↕"
-107.39 0.0596867 "↕"
-107.39 0.0596867 "↕"
-107.39 0.0596867 "↕"
-202.154 -7.50755e-09 "↕"
-200.68 1.79118e-08 "↕"
-203.958 -1.73384e-08 "↕"
-203.958 -1.73384e-08 "↕"
-191.937 1.41804e-09 "↕"
-213.442 4.99332e-09 "↕"
-212.413 -1.99226e-09 "↕"
-228.625 -2.80327e-08 "↕"
-227.48 -1.47071e-08 "↕"
-226.265 -8.16204e-09 "↕"
-237.23 -2.27931e-08 "↕"
-238.938 3.93388e-11 "↕"
-238.938 3.93388e-11 "↕"
63.1916 -0.0605182 "↕"
56.5784 -0.0626214 "↕"
237.261 0.0192768 "↕"
237.093 0.0917168 "↕"
235.575 -0.0965496 "↕"
194.787 -0.173003 "↕"
195.619 -0.116788 "↕"
195.619 -0.116788 "↕"
194.787 -0.173003 "↕"
198.944 -0.0811463 "↕"
198.153 -0.124601 "↕"
198.153 -0.124601 "↕"
202.153 -0.0475014 "↕"
202.153 -0.0475014 "↕"
203.098 0.0248512 "↕"
206.406 0.0737426 "↕"
206.406 0.0737426 "↕"
206.406 0.0737426 "↕"
207.233 0.066536 "↕"
207.233 0.066536 "↕"
207.233 0.066536 "↕"
207.233 0.066536 "↕"
170.831 -0.15387 "↕"
174.42 -0.176663 "↕"
171.459 -0.175602 "↕"
175.012 -0.147229 "↕"
175.012 -0.147229 "↕"
175.012 -0.147229 "↕"
170.831 -0.15387 "↕"
171.459 -0.175602 "↕"
167.33 -0.135185 "↕"
167.996 -0.122508 "↕"
164.456 -0.134864 "↕"
184.143 -0.215961 "↕"
187.8 -0.181385 "↕"
191.348 -0.147855 "↕"
194.787 -0.173003 "↕"
128.683 -0.0935767 "↕"
99.7613 -0.0743681 "↕"
93.3754 -0.0492021 "↕"
86.9111 -0.051617 "↕"
80.3683 -0.0604571 "↕"
-242.87 3.8583e-09 "↕"
-243.455 5.56764e-10 "↕"
244.698 0.420488 "↕"
243.278 -0.146234 "↕"
241.035 -0.314909 "↕"
242.39 0.162559 "↕"
240.71 0.374061 "↕"
239.124 0.732771 "↕"
238.703 -0.0302725 "↕"
238.703 -0.0302725 "↕"
238.703 -0.0302725 "↕"
240.71 0.374061 "↕"
239.124 0.732771 "↕"
241.035 -0.314909 "↕"
-24.2227 -0.151055 "↕"
-20.1635 -0.142237 "↕"
-15.6678 -0.13464 "↕"
-15.6678 -0.13464 "↕"
-15.6678 -0.13464 "↕"
214.569 0.21034 "↕"
213.108 0.00841516 "↕"
213.108 0.00841516 "↕"
213.108 0.00841516 "↕"
227.744 0.243223 "↕"
225.835 0.192865 "↕"
223.807 0.134922 "↕"
223.807 0.134922 "↕"
98.2102 -0.0555191 "↕"
93.4255 -0.0581811 "↕"
93.4255 -0.0581811 "↕"
93.4255 -0.0581811 "↕"
98.2102 -0.0555191 "↕"
103.043 -0.0607935 "↕"
107.819 -0.0624994 "↕"
81.6679 -0.0644704 "↕"
76.6082 -0.0568104 "↕"
71.5109 -0.0575234 "↕"
66.3758 -0.0654951 "↕"
80.8843 -0.055256 "↕"
81.6679 -0.0644704 "↕"
80.8843 -0.055256 "↕"
85.866 -0.0540087 "↕"
90.0219 -0.0593879 "↕"
27.1147 -0.0814547 "↕"
27.1147 -0.0814547 "↕"
41.7701 -0.0754189 "↕"
47.4535 -0.0671852 "↕"
164.859 -0.153231 "↕"
164.859 -0.153231 "↕"
164.859 -0.153231 "↕"
164.859 -0.153231 "↕"
163.5 -0.129496 "↕"
164.859 -0.153231 "↕"
167.418 -0.139779 "↕"
167.418 -0.139779 "↕"
164.859 -0.153231 "↕"
155.199 -0.0996405 "↕"
159.392 -0.131027 "↕"
163.5 -0.129496 "↕"
163.5 -0.129496 "↕"
185.621 -0.238785 "↕"
183.746 -0.19963 "↕"
187.624 -0.243461 "↕"
191.384 -0.153624 "↕"
189.544 -0.215347 "↕"
189.544 -0.215347 "↕"
189.544 -0.215347 "↕"
193.242 -0.180108 "↕"
193.242 -0.180108 "↕"
193.242 -0.180108 "↕"
193.242 -0.180108 "↕"
193.242 -0.180108 "↕"
191.384 -0.153624 "↕"
193.242 -0.180108 "↕"
-73.561 -0.0877766 "↕"
-76.1379 -0.0597529 "↕"
-78.7066 -0.0311254 "↕"
-81.2672 -0.00575193 "↕"
-81.2672 -0.00575193 "↕"
-81.2672 -0.00575193 "↕"
-81.2672 -0.00575193 "↕"
-73.561 -0.0877766 "↕"
-76.3423 -0.0585187 "↕"
-238.827 1.49652e-09 "↕"
-238.345 1.12549e-09 "↕"
-240.19 -6.81287e-09 "↕"
-209.053 -2.24347e-09 "↕"
-209.053 -2.24347e-09 "↕"
-206.702 -1.35606e-08 "↕"
-206.702 -1.35606e-08 "↕"
-206.702 -1.35606e-08 "↕"
-204.26 -1.05524e-08 "↕"
-204.26 -1.05524e-08 "↕"
-204.26 -1.05524e-08 "↕"
-204.26 -1.05524e-08 "↕"
-121.819 -0.000256028 "↕"
-121.814 -0.000315442 "↕"
-121.805 -0.00103455 "↕"
-121.792 0.00140492 "↕"
-121.804 0.000944916 "↕"
-121.796 -0.000387439 "↕"
-121.783 0.00069076 "↕"
-121.783 0.00069076 "↕"
-121.786 0.000502441 "↕"
-121.775 4.12459e-05 "↕"
-121.775 4.12459e-05 "↕"
-121.775 4.12459e-05 "↕"
-121.766 -0.000631842 "↕"
-121.766 -0.000631842 "↕"
-121.766 -0.000631842 "↕"
-121.766 -0.000631842 "↕"
-111.809 -0.038165 "↕"
-112.258 -0.0197618 "↕"
-112.705 0.0105936 "↕"
-113.15 0.0372838 "↕"
-112.663 0.0129535 "↕"
-113.108 0.0329589 "↕"
-113.552 0.0379341 "↕"
-113.552 0.0379341 "↕"
-113.508 0.034611 "↕"
-113.95 0.00807668 "↕"
-113.95 0.00807668 "↕"
-113.95 0.00807668 "↕"
-114.345 -0.00344563 "↕"
-114.345 -0.00344563 "↕"
-114.345 -0.00344563 "↕"
-114.345 -0.00344563 "↕"
-114.668 -0.0088472 "↕"
-230.782 -1.58051e-08 "↕"
-230.782 -1.58051e-08 "↕"
-230.782 -1.58051e-08 "↕"
-230.782 -1.58051e-08 "↕"
-234.091 9.50736e-09 "↕"
-28.6035 -0.15191 "↕"
-32.544 -0.156035 "↕"
-32.544 -0.156035 "↕"
-24.2227 -0.151055 "↕"
-37.5005 -0.162063 "↕"
-32.544 -0.156035 "↕"
-73.561 -0.0877766 "↕"
-70.0608 -0.108272 "↕"
-66.5438 -0.125574 "↕"
-64.1761 -0.136518 "↕"
-64.1761 -0.136518 "↕"
-64.1761 -0.136518 "↕"
-63.01 -0.143492 "↕"
-63.01 -0.143492 "↕"
-63.01 -0.143492 "↕"
-63.01 -0.143492 "↕"
-73.561 -0.0877766 "↕"
-70.0608 -0.108272 "↕"
-66.5438 -0.125574 "↕"
-63.01 -0.143492 "↕"
-213.442 4.99332e-09 "↕"
-121.75 -0.000639415 "↕"
-121.723 -0.000252461 "↕"
-121.695 -0.000108427 "↕"
-121.665 0.000283148 "↕"
-121.739 -0.000150075 "↕"
-121.711 0.000357613 "↕"
-121.682 -0.000452687 "↕"
-121.682 -0.000452687 "↕"
-121.728 5.93008e-06 "↕"
-121.699 0.000184698 "↕"
-121.699 0.000184698 "↕"
-121.699 0.000184698 "↕"
-121.715 0.000637921 "↕"
-121.715 0.000637921 "↕"
-121.715 0.000637921 "↕"
-121.715 0.000637921 "↕"
-121.75 -0.000639415 "↕"
-121.772 -0.000371571 "↕"
-121.793 0.000505463 "↕"
-121.813 -0.00338951 "↕"
-121.768 0.00141504 "↕"
-121.788 -1.9474e-05 "↕"
-121.806 -0.00238718 "↕"
-121.806 -0.00238718 "↕"
-121.781 -0.00224884 "↕"
-121.799 -0.00112849 "↕"
-121.799 -0.00112849 "↕"
-121.799 -0.00112849 "↕"
-121.791 -0.00351445 "↕"
-121.791 -0.00351445 "↕"
-121.791 -0.00351445 "↕"
-121.791 -0.00351445 "↕"
-94.8039 0.132577 "↕"
-95.401 0.134928 "↕"
-96.8356 0.138346 "↕"
-96.8356 0.138346 "↕"
-100.492 0.119141 "↕"
-98.8022 0.128437 "↕"
-98.8022 0.128437 "↕"
-97.1052 0.134689 "↕"
-97.1052 0.134689 "↕"
-97.1052 0.134689 "↕"
-95.401 0.134928 "↕"
-95.401 0.134928 "↕"
-95.401 0.134928 "↕"
-95.401 0.134928 "↕"
-199.074 1.10803e-10 "↕"
-199.9 3.59283e-10 "↕"
-200.68 1.79118e-08 "↕"
-202.154 -7.50755e-09 "↕"
-202.154 -7.50755e-09 "↕"
-213.442 4.99332e-09 "↕"
-217.501 -4.78447e-09 "↕"
-218.471 1.85384e-08 "↕"
-222.303 -1.99523e-08 "↕"
-218.471 1.85384e-08 "↕"
-221.365 -1.07615e-08 "↕"
-222.303 -1.99523e-08 "↕"
-222.303 -1.99523e-08 "↕"
-222.303 -1.99523e-08 "↕"
-213.442 4.99332e-09 "↕"
-154.987 5.44262e-09 "↕"
-153.913 8.41883e-09 "↕"
-152.814 2.03971e-09 "↕"
-151.689 -1.39932e-09 "↕"
-154.114 2.09142e-08 "↕"
-153.025 2.71278e-09 "↕"
-151.911 1.76821e-08 "↕"
-151.911 1.76821e-08 "↕"
-152.123 1.51811e-09 "↕"
-152.123 1.51811e-09 "↕"
-152.123 1.51811e-09 "↕"
-243.683 1.12534e-09 "↕"
-241.501 -1.09705e-08 "↕"
-243.683 1.12534e-09 "↕"
-243.683 1.12534e-09 "↕"
-243.683 1.12534e-09 "↕"
-231.825 5.9205e-09 "↕"
-230.826 -2.45156e-08 "↕"
-229.759 -2.21456e-08 "↕"
-228.625 -2.80327e-08 "↕"
-228.625 -2.80327e-08 "↕"
-228.625 -2.80327e-08 "↕"
-228.625 -2.80327e-08 "↕"
-228.625 -2.80327e-08 "↕"
-231.825 5.9205e-09 "↕"
-230.826 -2.45156e-08 "↕"
-229.759 -2.21456e-08 "↕"
-228.625 -2.80327e-08 "↕"
-192.544 8.38531e-09 "↕"
-191.937 1.41804e-09 "↕"
-189.89 -5.48641e-09 "↕"
-189.89 -5.48641e-09 "↕"
-185.459 6.22704e-10 "↕"
-183.22 5.71369e-09 "↕"
-180.94 4.53084e-09 "↕"
-178.618 3.20741e-09 "↕"
-183.677 6.82977e-10 "↕"
-181.413 9.01704e-09 "↕"
-163.88 1.64162e-08 "↕"
-165.9 1.37839e-08 "↕"
-26.5709 -0.151198 "↕"
-32.538 -0.156636 "↕"
-45.9665 -0.166479 "↕"
-49.3151 -0.163597 "↕"
-68.8327 -0.113447 "↕"
-78.2127 -0.0415009 "↕"
-78.2127 -0.0415009 "↕"
-81.4792 -0.00469209 "↕"
-78.9007 -0.03033 "↕"
-78.9007 -0.03033 "↕"
-78.9007 -0.03033 "↕"
-79.5804 -0.0312015 "↕"
-79.5804 -0.0312015 "↕"
-79.5804 -0.0312015 "↕"
-79.5804 -0.0312015 "↕"
213.92 0.153519 "↕"
214.706 0.146588 "↕"
217.494 0.236471 "↕"
217.494 0.236471 "↕"
217.494 0.236471 "↕"
218.205 0.352754 "↕"
218.205 0.352754 "↕"
218.205 0.352754 "↕"
218.205 0.352754 "↕"
218.205 0.352754 "↕"
219.93 0.332162 "↕"
219.93 0.332162 "↕"
221.566 0.290059 "↕"
221.566 0.290059 "↕"
221.566 0.290059 "↕"
223.113 -0.23677 "↕"
223.113 -0.23677 "↕"
223.113 -0.23677 "↕"
223.113 -0.23677 "↕"
218.205 0.352754 "↕"
223.113 -0.23677 "↕"
239.486 0.156812 "↕"
239.019 0.150914 "↕"
241.644 -0.224116 "↕"
80.3683 -0.0604571 "↕"
86.9111 -0.051617 "↕"
93.3754 -0.0492021 "↕"
99.7613 -0.0743681 "↕"
80.3683 -0.0604571 "↕"
223.113 -0.23677 "↕"
223.113 -0.23677 "↕"
223.113 -0.23677 "↕"
223.113 -0.23677 "↕"
237.261 0.0192768 "↕"
239.019 0.150914 "↕"
239.019 0.150914 "↕"
239.486 0.156812 "↕"
239.486 0.156812 "↕"
239.486 0.156812 "↕"
231.534 0.328018 "↕"
230.484 -0.0469922 "↕"
228.368 0.140062 "↕"
227.604 0.368315 "↕"
226.66 0.265458 "↕"
225.648 0.464069 "↕"
223.113 -0.23677 "↕"
223.113 -0.23677 "↕"
223.113 -0.23677 "↕"
223.113 -0.23677 "↕"
233.537 0.304029 "↕"
233.039 0.268539 "↕"
231.534 0.328018 "↕"
231.534 0.328018 "↕"
231.534 0.328018 "↕"
207.233 0.066536 "↕"
207.233 0.066536 "↕"
207.233 0.066536 "↕"
207.233 0.066536 "↕"
207.233 0.066536 "↕"
211.055 0.165844 "↕"
210.257 0.141784 "↕"
210.257 0.141784 "↕"
213.92 0.153519 "↕"
213.158 0.147688 "↕"
213.158 0.147688 "↕"
213.158 0.147688 "↕"
159.512 -0.139207 "↕"
163.463 -0.126201 "↕"
167.33 -0.135185 "↕"
167.33 -0.135185 "↕"
160.539 -0.136116 "↕"
164.456 -0.134864 "↕"
164.456 -0.134864 "↕"
164.456 -0.134864 "↕"
159.512 -0.139207 "↕"
160.539 -0.136116 "↕"
155.885 -0.11827 "↕"
156.951 -0.111534 "↕"
153.295 -0.103303 "↕"
128.683 -0.0935767 "↕"
125.699 -0.0667002 "↕"
120.293 -0.0679083 "↕"
117.21 -0.0645214 "↕"
117.21 -0.0645214 "↕"
117.21 -0.0645214 "↕"
128.683 -0.0935767 "↕"
125.699 -0.0667002 "↕"
99.7613 -0.0743681 "↕"
106.467 -0.0556392 "↕"
110.668 -0.062782 "↕"
117.21 -0.0645214 "↕"
117.21 -0.0645214 "↕"
-0.436041 -0.120588 "↕"
-6.22298 -0.122247 "↕"
-6.22298 -0.122247 "↕"
4.44032 -0.108161 "↕"
-0.436041 -0.120588 "↕"
18.2497 -0.0896164 "↕"
24.0186 -0.0875281 "↕"
24.0186 -0.0875281 "↕"
31.6519 -0.0835272 "↕"
-0.436041 -0.120588 "↕"
-0.436041 -0.120588 "↕"
-0.436041 -0.120588 "↕"
-0.436041 -0.120588 "↕"
-0.436041 -0.120588 "↕"
145.447 -0.0957865 "↕"
140.817 -0.0954294 "↕"
136.1 -0.0807033 "↕"
238.703 -0.0302725 "↕"
235.882 0.297545 "↕"
235.021 -0.17441 "↕"
235.021 -0.17441 "↕"
235.021 -0.17441 "↕"
235.021 -0.17441 "↕"
235.021 -0.17441 "↕"
235.021 -0.17441 "↕"
235.021 -0.17441 "↕"
235.021 -0.17441 "↕"
231.132 0.105853 "↕"
229.761 -0.0277144 "↕"
229.761 -0.0277144 "↕"
229.761 -0.0277144 "↕"
207.919 0.0687058 "↕"
20.9423 -0.0856619 "↕"
14.6401 -0.0958865 "↕"
8.32769 -0.102066 "↕"
1.96176 -0.111651 "↕"
-3.55226 -0.11911 "↕"
-9.06447 -0.126901 "↕"
8.32769 -0.102066 "↕"
1.96176 -0.111651 "↕"
1.96176 -0.111651 "↕"
20.9423 -0.0856619 "↕"
27.1147 -0.0814547 "↕"
27.1147 -0.0814547 "↕"
27.1147 -0.0814547 "↕"
214.569 0.21034 "↕"
218.571 0.240806 "↕"
216.093 0.297036 "↕"
221.625 0.300708 "↕"
223.807 0.134922 "↕"
218.571 0.240806 "↕"
220.143 0.208609 "↕"
221.625 0.300708 "↕"
221.625 0.300708 "↕"
221.625 0.300708 "↕"
131.291 -0.0751617 "↕"
126.466 -0.0754415 "↕"
121.564 -0.0706305 "↕"
121.564 -0.0706305 "↕"
127.561 -0.0743215 "↕"
122.688 -0.0723922 "↕"
122.688 -0.0723922 "↕"
122.688 -0.0723922 "↕"
66.3758 -0.0654951 "↕"
66.3758 -0.0654951 "↕"
61.1721 -0.0584747 "↕"
57.9683 -0.0641418 "↕"
52.7171 -0.0639022 "↕"
52.7171 -0.0639022 "↕"
52.7171 -0.0639022 "↕"
81.6679 -0.0644704 "↕"
76.6082 -0.0568104 "↕"
71.5109 -0.0575234 "↕"
66.3758 -0.0654951 "↕"
66.3758 -0.0654951 "↕"
66.3758 -0.0654951 "↕"
66.3758 -0.0654951 "↕"
81.6679 -0.0644704 "↕"
81.6679 -0.0644704 "↕"
81.6679 -0.0644704 "↕"
81.6679 -0.0644704 "↕"
178.704 -0.15562 "↕"
182.206 -0.216418 "↕"
183.746 -0.19963 "↕"
183.746 -0.19963 "↕"
185.621 -0.238785 "↕"
185.621 -0.238785 "↕"
185.621 -0.238785 "↕"
174.835 -0.170373 "↕"
178.704 -0.15562 "↕"
178.704 -0.15562 "↕"
178.704 -0.15562 "↕"
164.859 -0.153231 "↕"
169.019 -0.142247 "↕"
173.08 -0.15216 "↕"
167.418 -0.139779 "↕"
174.835 -0.170373 "↕"
173.08 -0.15216 "↕"
173.08 -0.15216 "↕"
169.019 -0.142247 "↕"
169.019 -0.142247 "↕"
169.019 -0.142247 "↕"
164.859 -0.153231 "↕"
164.859 -0.153231 "↕"
164.859 -0.153231 "↕"
164.859 -0.153231 "↕"
151.296 -0.110438 "↕"
150.147 -0.0950654 "↕"
146.63 -0.106029 "↕"
145.447 -0.0957865 "↕"
145.447 -0.0957865 "↕"
207.919 0.0687058 "↕"
206.195 0.173961 "↕"
209.336 -0.0149273 "↕"
210.674 0.127456 "↕"
201.763 -0.0821498 "↕"
204.898 0.125416 "↕"
206.195 0.173961 "↕"
206.195 0.173961 "↕"
206.195 0.173961 "↕"
207.919 0.0687058 "↕"
207.919 0.0687058 "↕"
207.919 0.0687058 "↕"
207.919 0.0687058 "↕"
193.242 -0.180108 "↕"
195.066 -0.19449 "↕"
199.161 -0.0728977 "↕"
200.854 -0.141806 "↕"
200.854 -0.141806 "↕"
195.066 -0.19449 "↕"
195.066 -0.19449 "↕"
195.066 -0.19449 "↕"
193.242 -0.180108 "↕"
193.242 -0.180108 "↕"
193.242 -0.180108 "↕"
193.242 -0.180108 "↕"
-137.763 7.53912e-07 "↕"
-137.613 5.56872e-06 "↕"
-137.459 5.07642e-06 "↕"
-137.302 9.77494e-06 "↕"
-136.845 1.97507e-06 "↕"
-136.688 -4.38436e-06 "↕"
-136.528 -5.16648e-06 "↕"
-136.528 -5.16648e-06 "↕"
-135.957 6.13962e-06 "↕"
-135.793 2.09395e-05 "↕"
-135.793 2.09395e-05 "↕"
-135.793 2.09395e-05 "↕"
-135.097 1.71407e-05 "↕"
-135.097 1.71407e-05 "↕"
-135.097 1.71407e-05 "↕"
-135.097 1.71407e-05 "↕"
-225.559 5.36043e-09 "↕"
-225.559 5.36043e-09 "↕"
-225.559 5.36043e-09 "↕"
-225.559 5.36043e-09 "↕"
-219.177 2.36945e-09 "↕"
-221.416 1.24312e-08 "↕"
-223.544 1.88823e-08 "↕"
-225.559 5.36043e-09 "↕"
-225.559 5.36043e-09 "↕"
-223.544 1.88823e-08 "↕"
-223.544 1.88823e-08 "↕"
-221.586 1.25947e-09 "↕"
-221.416 1.24312e-08 "↕"
-221.416 1.24312e-08 "↕"
-221.416 1.24312e-08 "↕"
-219.177 2.36945e-09 "↕"
-219.177 2.36945e-09 "↕"
-219.177 2.36945e-09 "↕"
-219.177 2.36945e-09 "↕"
-204.26 -1.05524e-08 "↕"
-197.832 3.31766e-09 "↕"
-196.323 -5.55464e-11 "↕"
-194.788 9.46088e-09 "↕"
-219.177 2.36945e-09 "↕"
-219.177 2.36945e-09 "↕"
-208.822 8.83324e-09 "↕"
-209.053 -2.24347e-09 "↕"
-206.499 5.44244e-09 "↕"
-206.702 -1.35606e-08 "↕"
-204.084 -3.39001e-09 "↕"
-204.084 -3.39001e-09 "↕"
-204.084 -3.39001e-09 "↕"
-204.26 -1.05524e-08 "↕"
-204.26 -1.05524e-08 "↕"
-204.26 -1.05524e-08 "↕"
-204.26 -1.05524e-08 "↕"
-212.033 1.02751e-08 "↕"
-211.698 5.43862e-09 "↕"
-208.822 8.83324e-09 "↕"
-208.822 8.83324e-09 "↕"
-208.822 8.83324e-09 "↕"
-156.095 6.39787e-08 "↕"
-155.416 5.67588e-08 "↕"
-154.728 -2.5412e-08 "↕"
-157.287 4.14051e-08 "↕"
-156.612 8.51218e-09 "↕"
-155.929 4.03917e-08 "↕"
-155.929 4.03917e-08 "↕"
-157.8 5.02007e-08 "↕"
-157.121 3.78562e-08 "↕"
-157.121 3.78562e-08 "↕"
-157.121 3.78562e-08 "↕"
-158.307 -3.50973e-08 "↕"
-158.307 -3.50973e-08 "↕"
-158.307 -3.50973e-08 "↕"
-158.307 -3.50973e-08 "↕"
-166.228 3.63072e-09 "↕"
-230.782 -1.58051e-08 "↕"
-225.559 5.36043e-09 "↕"
-227.404 -8.62169e-09 "↕"
-227.404 -8.62169e-09 "↕"
-228.723 -6.07154e-09 "↕"
-229.145 3.93857e-09 "↕"
-229.145 3.93857e-09 "↕"
-229.145 3.93857e-09 "↕"
-230.782 -1.58051e-08 "↕"
-230.782 -1.58051e-08 "↕"
-230.782 -1.58051e-08 "↕"
-230.782 -1.58051e-08 "↕"
-225.559 5.36043e-09 "↕"
-121.901 -0.00308115 "↕"
-121.905 -0.00222898 "↕"
-121.916 -0.000494023 "↕"
-111.427 -0.0193343 "↕"
-112.562 -0.00377484 "↕"
-121.765 0.00406814 "↕"
-121.813 0.00779642 "↕"
-121.593 -0.0150331 "↕"
-121.699 -0.00409225 "↕"
-121.113 -0.00775185 "↕"
-121.277 0.0196377 "↕"
-121.277 0.0196377 "↕"
-121.277 0.0196377 "↕"
-120.325 -0.0253037 "↕"
-120.325 -0.0253037 "↕"
-120.325 -0.0253037 "↕"
-120.325 -0.0253037 "↕"
-89.1427 0.0908418 "↕"
-85.9704 0.0541958 "↕"
-85.9704 0.0541958 "↕"
-82.7829 0.0142663 "↕"
-82.7829 0.0142663 "↕"
-82.7829 0.0142663 "↕"
-79.5804 -0.0312015 "↕"
-79.5804 -0.0312015 "↕"
-79.5804 -0.0312015 "↕"
-79.5804 -0.0312015 "↕"
-200.68 1.79118e-08 "↕"
-208.388 4.67155e-09 "↕"
-209.53 -7.43013e-09 "↕"
-212.413 -1.99226e-09 "↕"
-213.442 4.99332e-09 "↕"
-213.442 4.99332e-09 "↕"
-213.442 4.99332e-09 "↕"
-213.442 4.99332e-09 "↕"
-200.68 1.79118e-08 "↕"
-203.958 -1.73384e-08 "↕"
-205.278 -1.2122e-08 "↕"
-208.388 4.67155e-09 "↕"
-208.388 4.67155e-09 "↕"
-208.388 4.67155e-09 "↕"
-191.937 1.41804e-09 "↕"
-194.069 -1.89455e-08 "↕"
-194.069 -1.89455e-08 "↕"
-149.002 2.33733e-08 "↕"
-148.43 3.93539e-08 "↕"
-147.85 -3.6036e-08 "↕"
-147.489 -1.65732e-08 "↕"
-147.489 -1.65732e-08 "↕"
-238.938 3.93388e-11 "↕"
-239.807 -1.53458e-08 "↕"
-240.632 -3.85261e-09 "↕"
-240.632 -3.85261e-09 "↕"
-228.625 -2.80327e-08 "↕"
-227.48 -1.47071e-08 "↕"
-226.265 -8.16204e-09 "↕"
-228.625 -2.80327e-08 "↕"
-228.625 -2.80327e-08 "↕"
-228.625 -2.80327e-08 "↕"
-228.625 -2.80327e-08 "↕"
-231.825 5.9205e-09 "↕"
-233.671 -1.30241e-08 "↕"
-235.238 -6.95797e-09 "↕"
-233.671 -1.30241e-08 "↕"
-233.671 -1.30241e-08 "↕"
-233.671 -1.30241e-08 "↕"
-231.825 5.9205e-09 "↕"
-231.825 5.9205e-09 "↕"
-231.825 5.9205e-09 "↕"
-231.825 5.9205e-09 "↕"
-235.238 -6.95797e-09 "↕"
-237.23 -2.27931e-08 "↕"
-180.407 1.29156e-08 "↕"
-178.618 3.20741e-09 "↕"
-182.706 3.32853e-09 "↕"
-180.94 4.53084e-09 "↕"
-180.94 4.53084e-09 "↕"
-184.963 8.51271e-11 "↕"
-183.22 5.71369e-09 "↕"
-183.22 5.71369e-09 "↕"
-183.22 5.71369e-09 "↕"
-185.459 6.22704e-10 "↕"
-185.459 6.22704e-10 "↕"
-185.459 6.22704e-10 "↕"
-185.459 6.22704e-10 "↕"
-191.937 1.41804e-09 "↕"
-189.818 4.39847e-09 "↕"
-187.659 2.69414e-09 "↕"
-185.459 6.22704e-10 "↕"
-189.89 -5.48641e-09 "↕"
-187.74 -5.38334e-09 "↕"
-185.549 2.85752e-09 "↕"
-185.549 2.85752e-09 "↕"
-184.963 8.51271e-11 "↕"
-185.459 6.22704e-10 "↕"
-26.5709 -0.151198 "↕"
-22.0012 -0.146268 "↕"
-17.4213 -0.139002 "↕"
218.205 0.352754 "↕"
219.93 0.332162 "↕"
221.566 0.290059 "↕"
223.113 -0.23677 "↕"
223.113 -0.23677 "↕"
223.113 -0.23677 "↕"
223.113 -0.23677 "↕"
217.494 0.236471 "↕"
218.205 0.352754 "↕"
218.205 0.352754 "↕"
218.205 0.352754 "↕"
218.205 0.352754 "↕"
99.7613 -0.0743681 "↕"
99.7613 -0.0743681 "↕"
145.987 -0.110819 "↕"
141.505 -0.0804939 "↕"
141.505 -0.0804939 "↕"
141.505 -0.0804939 "↕"
235.224 -0.0278056 "↕"
235.575 -0.0965496 "↕"
237.093 0.0917168 "↕"
223.113 -0.23677 "↕"
223.113 -0.23677 "↕"
223.113 -0.23677 "↕"
223.113 -0.23677 "↕"
194.787 -0.173003 "↕"
194.787 -0.173003 "↕"
194.787 -0.173003 "↕"
194.787 -0.173003 "↕"
198.153 -0.124601 "↕"
194.787 -0.173003 "↕"
207.233 0.066536 "↕"
209.264 0.0120935 "↕"
210.257 0.141784 "↕"
213.158 0.147688 "↕"
206.406 0.0737426 "↕"
209.264 0.0120935 "↕"
209.264 0.0120935 "↕"
209.264 0.0120935 "↕"
207.233 0.066536 "↕"
207.233 0.066536 "↕"
207.233 0.066536 "↕"
207.233 0.066536 "↕"
183.079 -0.195903 "↕"
186.57 -0.204342 "↕"
186.57 -0.204342 "↕"
186.57 -0.204342 "↕"
184.143 -0.215961 "↕"
184.143 -0.215961 "↕"
184.143 -0.215961 "↕"
184.143 -0.215961 "↕"
184.143 -0.215961 "↕"
183.079 -0.195903 "↕"
184.143 -0.215961 "↕"
179.102 -0.183925 "↕"
175.012 -0.147229 "↕"
184.143 -0.215961 "↕"
184.143 -0.215961 "↕"
186.57 -0.204342 "↕"
187.8 -0.181385 "↕"
190.166 -0.211362 "↕"
191.348 -0.147855 "↕"
194.787 -0.173003 "↕"
194.787 -0.173003 "↕"
194.787 -0.173003 "↕"
194.787 -0.173003 "↕"
106.467 -0.0556392 "↕"
99.7613 -0.0743681 "↕"
128.683 -0.0935767 "↕"
133.732 -0.0693425 "↕"
138.693 -0.0781772 "↕"
141.505 -0.0804939 "↕"
141.505 -0.0804939 "↕"
128.683 -0.0935767 "↕"
99.7613 -0.0743681 "↕"
80.3683 -0.0604571 "↕"
74.7065 -0.0553632 "↕"
80.3683 -0.0604571 "↕"
-128.64 -1.28752e-05 "↕"
-156.349 1.17776e-08 "↕"
-156.349 1.17776e-08 "↕"
-157.666 1.94002e-08 "↕"
-157.666 1.94002e-08 "↕"
-157.666 1.94002e-08 "↕"
-158.972 9.78535e-09 "↕"
-158.972 9.78535e-09 "↕"
-158.972 9.78535e-09 "↕"
-158.972 9.78535e-09 "↕"
-178.618 3.20741e-09 "↕"
-180.407 1.29156e-08 "↕"
-177.997 1.73329e-08 "↕"
-50.4194 -0.163197 "↕"
-45.9665 -0.166479 "↕"
-58.1784 -0.151805 "↕"
-53.7574 -0.163104 "↕"
-49.3151 -0.163597 "↕"
-49.3151 -0.163597 "↕"
-57.0806 -0.155706 "↕"
-105.033 0.0800094 "↕"
-106.21 0.0702809 "↕"
-107.392 0.0611712 "↕"
-108.581 0.0428287 "↕"
-108.581 0.0428287 "↕"
-108.581 0.0428287 "↕"
-108.581 0.0428287 "↕"
-107.39 0.0596867 "↕"
-106.095 0.0707112 "↕"
-104.813 0.0857716 "↕"
-103.544 0.101346 "↕"
-103.544 0.101346 "↕"
-103.544 0.101346 "↕"
-103.544 0.101346 "↕"
-15.6678 -0.13464 "↕"
-9.06447 -0.126901 "↕"
-9.06447 -0.126901 "↕"
-9.06447 -0.126901 "↕"
-240.838 -1.50532e-08 "↕"
-241.433 5.63071e-09 "↕"
-242.87 3.8583e-09 "↕"
-242.87 3.8583e-09 "↕"
-121.855 -0.00107705 "↕"
-121.867 -0.00162556 "↕"
-115.494 -0.100456 "↕"
-116.596 -0.00118884 "↕"
-117.909 0.0323746 "↕"
-119.433 -0.0183268 "↕"
-115.891 -0.0136457 "↕"
-117.059 0.0195052 "↕"
-118.437 -0.0251358 "↕"
-118.437 -0.0251358 "↕"
-116.3 -0.012165 "↕"
-117.534 -0.0367163 "↕"
-117.534 -0.0367163 "↕"
-117.534 -0.0367163 "↕"
-116.723 -0.022565 "↕"
-116.723 -0.022565 "↕"
-116.723 -0.022565 "↕"
-116.723 -0.022565 "↕"
-115.494 -0.100456 "↕"
-121.744 3.42896e-05 "↕"
-121.561 -8.34571e-05 "↕"
-121.444 1.02169e-05 "↕"
-121.394 -1.37575e-05 "↕"
-121.553 -8.20986e-05 "↕"
-121.434 7.91838e-05 "↕"
-121.425 7.13484e-05 "↕"
-121.514 -0.000388951 "↕"
-121.494 -0.000342652 "↕"
-121.48 2.45153e-05 "↕"
-121.472 -0.000124308 "↕"
-121.512 -0.000174952 "↕"
-121.487 0.000260792 "↕"
-121.467 -0.000437322 "↕"
-121.467 -0.000437322 "↕"
-121.515 -0.000122104 "↕"
-121.484 -0.000367572 "↕"
-121.484 -0.000367572 "↕"
-121.484 -0.000367572 "↕"
-121.522 -5.8409e-05 "↕"
-121.522 -5.8409e-05 "↕"
-121.522 -5.8409e-05 "↕"
-121.522 -5.8409e-05 "↕"
-100.492 0.119141 "↕"
-101.505 0.116498 "↕"
-102.523 0.107999 "↕"
-103.544 0.101346 "↕"
-100.229 0.123047 "↕"
-101.237 0.118419 "↕"
-89.1427 0.0908418 "↕"
-91.2374 0.116374 "↕"
-93.3235 0.125384 "↕"
-95.401 0.134928 "↕"
-90.6326 0.110444 "↕"
-92.7226 0.12438 "↕"
-94.8039 0.132577 "↕"
-94.8039 0.132577 "↕"
-95.401 0.134928 "↕"
-93.3235 0.125384 "↕"
-93.3235 0.125384 "↕"
-91.2374 0.116374 "↕"
-91.2374 0.116374 "↕"
-91.2374 0.116374 "↕"
-89.1427 0.0908418 "↕"
-89.1427 0.0908418 "↕"
-89.1427 0.0908418 "↕"
-89.1427 0.0908418 "↕"
-173.45 1.68223e-08 "↕"
-175.085 9.62063e-09 "↕"
-171.174 1.88819e-08 "↕"
-172.829 1.14674e-08 "↕"
-170.538 1.94052e-08 "↕"
-178.618 3.20741e-09 "↕"
-177.997 1.73329e-08 "↕"
-176.374 1.35076e-08 "↕"
-175.741 9.78744e-09 "↕"
-175.085 9.62063e-09 "↕"
-175.085 9.62063e-09 "↕"
-174.095 8.28682e-09 "↕"
-173.45 1.68223e-08 "↕"
-173.45 1.68223e-08 "↕"
-173.45 1.68223e-08 "↕"
-32.538 -0.156636 "↕"
-37.375 -0.16469 "↕"
-41.1588 -0.162323 "↕"
-45.9665 -0.166479 "↕"
-45.9665 -0.166479 "↕"
-45.9665 -0.166479 "↕"
-45.9665 -0.166479 "↕"
-68.8327 -0.113447 "↕"
-65.6626 -0.129459 "↕"
-61.3831 -0.146598 "↕"
-58.1784 -0.151805 "↕"
-58.1784 -0.151805 "↕"
-57.0806 -0.155706 "↕"
-57.0806 -0.155706 "↕"
-57.0806 -0.155706 "↕"
-68.8327 -0.113447 "↕"
-79.5804 -0.0312015 "↕"
-76.014 -0.0641537 "↕"
-72.4314 -0.0910238 "↕"
-68.8327 -0.113447 "↕"
-74.6377 -0.0698504 "↕"
-71.7431 -0.0964215 "↕"
-69.6764 -0.107876 "↕"
-69.6764 -0.107876 "↕"
-69.6764 -0.107876 "↕"
-68.8327 -0.113447 "↕"
-68.8327 -0.113447 "↕"
-68.8327 -0.113447 "↕"
-68.8327 -0.113447 "↕"
-69.6764 -0.107876 "↕"
-65.6626 -0.129459 "↕"
-65.6626 -0.129459 "↕"
-65.6626 -0.129459 "↕"
-68.8327 -0.113447 "↕"
-68.8327 -0.113447 "↕"
-68.8327 -0.113447 "↕"
-68.8327 -0.113447 "↕"
-114.072 -0.0219119 "↕"
-114.83 -0.006379 "↕"
-115.714 0.00240081 "↕"
-116.723 -0.022565 "↕"
-114.313 0.0275056 "↕"
-115.096 0.000134573 "↕"
-116.004 -0.0295083 "↕"
-116.004 -0.0295083 "↕"
-114.555 0.0244735 "↕"
-115.362 -0.019828 "↕"
-115.362 -0.019828 "↕"
-115.362 -0.019828 "↕"
-116.723 -0.022565 "↕"
-117.534 -0.0367163 "↕"
-118.437 -0.0251358 "↕"
-119.433 -0.0183268 "↕"
-117.81 0.00278389 "↕"
-118.722 0.00650422 "↕"
-119.725 -0.00660471 "↕"
-119.725 -0.00660471 "↕"
-119.011 -0.0106353 "↕"
-120.023 0.000979788 "↕"
-120.023 0.000979788 "↕"
-120.023 0.000979788 "↕"
-120.325 -0.0253037 "↕"
-120.325 -0.0253037 "↕"
-120.325 -0.0253037 "↕"
-120.325 -0.0253037 "↕"
-87.8515 0.0828542 "↕"
-89.1427 0.0908418 "↕"
-90.6326 0.110444 "↕"
-90.6326 0.110444 "↕"
-79.5804 -0.0312015 "↕"
-79.5804 -0.0312015 "↕"
-79.5804 -0.0312015 "↕"
-79.5804 -0.0312015 "↕"
-134.349 8.80531e-07 "↕"
-133.899 3.13679e-07 "↕"
-133.462 5.39871e-06 "↕"
-133.037 -1.06164e-05 "↕"
-133.942 1.01766e-06 "↕"
-133.504 5.89118e-07 "↕"
-133.079 -1.99601e-06 "↕"
-133.079 -1.99601e-06 "↕"
-133.544 3.34946e-06 "↕"
-133.119 -3.3196e-06 "↕"
-133.119 -3.3196e-06 "↕"
-133.119 -3.3196e-06 "↕"
-133.157 -6.76771e-06 "↕"
-133.157 -6.76771e-06 "↕"
-133.157 -6.76771e-06 "↕"
-133.157 -6.76771e-06 "↕"
-143.968 -1.97679e-07 "↕"
-143.968 -1.97679e-07 "↕"
-145.777 -1.87015e-08 "↕"
-144.813 7.9117e-08 "↕"
-144.813 7.9117e-08 "↕"
-144.813 7.9117e-08 "↕"
-145.657 -5.75166e-08 "↕"
-145.657 -5.75166e-08 "↕"
-145.657 -5.75166e-08 "↕"
-145.657 -5.75166e-08 "↕"
-146.697 3.00415e-08 "↕"
-145.657 -5.75166e-08 "↕"
-148.463 5.54344e-09 "↕"
-147.432 -2.66297e-08 "↕"
-146.395 -1.91413e-08 "↕"
-146.395 -1.91413e-08 "↕"
-148.16 1.55871e-08 "↕"
-147.126 -1.26067e-08 "↕"
-147.126 -1.26067e-08 "↕"
-147.126 -1.26067e-08 "↕"
-147.85 -3.6036e-08 "↕"
-147.85 -3.6036e-08 "↕"
-147.85 -3.6036e-08 "↕"
-147.85 -3.6036e-08 "↕"
-238.345 1.12549e-09 "↕"
-238.345 1.12549e-09 "↕"
-238.827 1.49652e-09 "↕"
-238.827 1.49652e-09 "↕"
-238.827 1.49652e-09 "↕"
-50.0893 -0.16084 "↕"
-121.75 -0.000639415 "↕"
-121.739 -0.000150075 "↕"
-121.728 5.93008e-06 "↕"
-121.715 0.000637921 "↕"
-121.772 -0.000371571 "↕"
-121.762 -8.01998e-05 "↕"
-121.752 -0.00017758 "↕"
-121.752 -0.00017758 "↕"
-121.793 0.000505463 "↕"
-121.784 0.000624729 "↕"
-121.784 0.000624729 "↕"
-121.784 0.000624729 "↕"
-121.813 -0.00338951 "↕"
-121.813 -0.00338951 "↕"
-121.813 -0.00338951 "↕"
-121.813 -0.00338951 "↕"
-121.817 -0.00184536 "↕"
-121.83 0.00115345 "↕"
-121.844 -0.00280384 "↕"
-121.857 -0.0134042 "↕"
-121.794 0.00350901 "↕"
-121.81 0.00212916 "↕"
-121.826 0.00789275 "↕"
-121.826 0.00789275 "↕"
-121.715 -0.00383598 "↕"
-121.715 -0.00383598 "↕"
-121.715 -0.00383598 "↕"
227.604 0.368315 "↕"
228.368 0.140062 "↕"
229.762 0.346488 "↕"
230.484 -0.0469922 "↕"
-142.52 -4.43728e-07 "↕"
-141.618 7.95165e-07 "↕"
-140.578 1.62592e-07 "↕"
-140.578 1.62592e-07 "↕"
-141.886 -3.80566e-07 "↕"
-140.916 1.62771e-06 "↕"
-140.916 1.62771e-06 "↕"
-140.916 1.62771e-06 "↕"
-141.22 9.33058e-07 "↕"
-141.22 9.33058e-07 "↕"
-141.22 9.33058e-07 "↕"
-141.22 9.33058e-07 "↕"
-132.138 -3.15024e-06 "↕"
-132.032 -3.47676e-06 "↕"
-131.925 -8.15742e-07 "↕"
-131.816 -6.06818e-06 "↕"
-131.816 1.57396e-06 "↕"
-131.706 1.18444e-06 "↕"
-131.595 -1.03542e-05 "↕"
-131.595 -1.03542e-05 "↕"
-131.479 -5.75108e-06 "↕"
-131.366 3.12516e-06 "↕"
-131.366 3.12516e-06 "↕"
-131.366 3.12516e-06 "↕"
-131.129 9.80752e-06 "↕"
-131.129 9.80752e-06 "↕"
-131.129 9.80752e-06 "↕"
-131.129 9.80752e-06 "↕"
-132.063 -2.17599e-06 "↕"
-131.73 -3.36281e-06 "↕"
-131.386 5.23355e-06 "↕"
-131.822 -8.15448e-07 "↕"
-131.482 3.59308e-06 "↕"
-131.482 3.59308e-06 "↕"
-131.576 1.02001e-06 "↕"
-131.576 1.02001e-06 "↕"
-131.576 1.02001e-06 "↕"
-121.774 0.00101133 "↕"
-121.774 0.00101133 "↕"
-121.774 0.00101133 "↕"
-121.774 0.00101133 "↕"
-115.494 -0.100456 "↕"
-116.596 -0.00118884 "↕"
-117.909 0.0323746 "↕"
-119.433 -0.0183268 "↕"
-119.433 -0.0183268 "↕"
-119.433 -0.0183268 "↕"
-119.433 -0.0183268 "↕"
-120.301 -0.00660839 "↕"
-120.301 -0.00660839 "↕"
-120.301 -0.00660839 "↕"
-119.433 -0.0183268 "↕"
-119.433 -0.0183268 "↕"
-119.433 -0.0183268 "↕"
-119.433 -0.0183268 "↕"
-115.494 -0.100456 "↕"
-115.891 -0.0136457 "↕"
-116.3 -0.012165 "↕"
-116.723 -0.022565 "↕"
-114.994 -0.011266 "↕"
-115.347 -0.0126156 "↕"
-115.714 0.00240081 "↕"
-115.714 0.00240081 "↕"
-114.519 -0.0113734 "↕"
-114.83 -0.006379 "↕"
-114.83 -0.006379 "↕"
-114.83 -0.006379 "↕"
-114.072 -0.0219119 "↕"
-114.072 -0.0219119 "↕"
-114.072 -0.0219119 "↕"
-114.072 -0.0219119 "↕"
-121.855 -0.00107705 "↕"
-121.879 0.000123929 "↕"
-121.894 -0.000401026 "↕"
-121.901 -0.00308115 "↕"
-121.866 0.00103351 "↕"
-121.88 0.000381303 "↕"
-121.886 -0.00666491 "↕"
-121.886 -0.00666491 "↕"
-121.866 -0.000626852 "↕"
-121.872 -0.0104864 "↕"
-121.872 -0.0104864 "↕"
-121.872 -0.0104864 "↕"
-121.857 -0.0134042 "↕"
-121.857 -0.0134042 "↕"
-121.857 -0.0134042 "↕"
-121.857 -0.0134042 "↕"
-121.774 0.00101133 "↕"
-121.774 0.00101133 "↕"
-121.774 0.00101133 "↕"
-121.774 0.00101133 "↕"
-121.472 -0.000124308 "↕"
-121.486 -3.77087e-05 "↕"
-121.502 -0.000156332 "↕"
-121.521 -0.000146019 "↕"
-121.484 0.000131071 "↕"
-121.502 -0.000103293 "↕"
-121.521 -0.000461911 "↕"
-121.521 -0.000461911 "↕"
-121.501 -0.000589472 "↕"
-121.522 0.000364732 "↕"
-121.522 0.000364732 "↕"
-121.522 0.000364732 "↕"
-121.523 0.000209779 "↕"
-121.523 0.000209779 "↕"
-121.523 0.000209779 "↕"
-121.523 0.000209779 "↕"
-121.472 -0.000124308 "↕"
-121.484 0.000131071 "↕"
-121.501 -0.000589472 "↕"
-121.523 0.000209779 "↕"
-121.467 -0.000320963 "↕"
-121.482 0.000311277 "↕"
-121.501 -9.77852e-05 "↕"
-121.501 -9.77852e-05 "↕"
-121.464 -5.59941e-05 "↕"
-121.481 0.000298893 "↕"
-121.481 0.000298893 "↕"
-121.481 0.000298893 "↕"
-121.462 -0.000205681 "↕"
-121.462 -0.000205681 "↕"
-121.462 -0.000205681 "↕"
-121.462 -0.000205681 "↕"
-136.26 2.14036e-06 "↕"
-136.173 9.34734e-07 "↕"
-135.417 -2.56265e-06 "↕"
-135.417 -2.56265e-06 "↕"
-134.809 2.37039e-06 "↕"
-134.809 2.37039e-06 "↕"
-134.809 2.37039e-06 "↕"
-134.349 8.80531e-07 "↕"
-134.349 8.80531e-07 "↕"
-134.349 8.80531e-07 "↕"
-134.349 8.80531e-07 "↕"
-133.926 8.29589e-06 "↕"
-133.496 -9.2416e-06 "↕"
-133.07 -4.4007e-06 "↕"
-132.646 -2.70723e-06 "↕"
-133.632 -5.46596e-07 "↕"
-133.203 2.70434e-06 "↕"
-132.778 -3.74505e-06 "↕"
-132.778 -3.74505e-06 "↕"
-133.336 5.05875e-06 "↕"
-132.908 -4.96478e-06 "↕"
-132.908 -4.96478e-06 "↕"
-132.908 -4.96478e-06 "↕"
-133.037 -1.06164e-05 "↕"
-133.037 -1.06164e-05 "↕"
-133.037 -1.06164e-05 "↕"
-133.037 -1.06164e-05 "↕"
-133.513 1.63204e-06 "↕"
-133.219 2.97105e-06 "↕"
-133.219 2.97105e-06 "↕"
-133.219 2.97105e-06 "↕"
-133.643 -2.24626e-06 "↕"
-133.643 -2.24626e-06 "↕"
-133.643 -2.24626e-06 "↕"
-133.643 -2.24626e-06 "↕"
-137.127 1.38807e-06 "↕"
-136.401 -1.91262e-06 "↕"
-135.715 2.74248e-06 "↕"
-135.07 1.02122e-05 "↕"
-137.522 1.74154e-06 "↕"
-136.797 -2.50358e-06 "↕"
-136.113 -2.83903e-06 "↕"
-136.113 -2.83903e-06 "↕"
-137.897 4.3698e-06 "↕"
-137.175 -1.05584e-06 "↕"
-137.175 -1.05584e-06 "↕"
-137.175 -1.05584e-06 "↕"
-138.254 1.77518e-06 "↕"
-138.254 1.77518e-06 "↕"
-138.254 1.77518e-06 "↕"
-138.254 1.77518e-06 "↕"
-133.513 1.63204e-06 "↕"
-133.643 -2.24626e-06 "↕"
-133.974 4.60112e-06 "↕"
-133.974 4.60112e-06 "↕"
-134.312 -3.42091e-06 "↕"
-134.312 -3.42091e-06 "↕"
-134.312 -3.42091e-06 "↕"
-134.659 5.72158e-06 "↕"
-134.659 5.72158e-06 "↕"
-134.659 5.72158e-06 "↕"
-134.659 5.72158e-06 "↕"
-145.657 -5.75166e-08 "↕"
-144.801 4.94587e-08 "↕"
-143.945 5.75055e-08 "↕"
-143.089 -1.49612e-07 "↕"
-145.312 1.39668e-07 "↕"
-144.454 5.48297e-08 "↕"
-143.597 1.56419e-07 "↕"
-143.597 1.56419e-07 "↕"
-144.96 2.30563e-07 "↕"
-144.102 2.22201e-07 "↕"
-144.102 2.22201e-07 "↕"
-144.102 2.22201e-07 "↕"
-143.114 3.22612e-08 "↕"
-143.103 2.52669e-07 "↕"
-143.089 -1.49612e-07 "↕"
-143.968 -1.97679e-07 "↕"
-143.958 1.99471e-07 "↕"
-143.945 5.75055e-08 "↕"
-143.945 5.75055e-08 "↕"
-144.813 7.9117e-08 "↕"
-144.801 4.94587e-08 "↕"
-144.801 4.94587e-08 "↕"
-144.801 4.94587e-08 "↕"
-145.657 -5.75166e-08 "↕"
-145.657 -5.75166e-08 "↕"
-145.657 -5.75166e-08 "↕"
-145.657 -5.75166e-08 "↕"
235.021 -0.17441 "↕"
-234.091 9.50736e-09 "↕"
-235.157 7.32921e-09 "↕"
-236.169 3.37759e-09 "↕"
-240.19 -6.81287e-09 "↕"
-240.838 -1.50532e-08 "↕"
-240.838 -1.50532e-08 "↕"
-240.838 -1.50532e-08 "↕"
229.761 -0.0277144 "↕"
227.685 0.338003 "↕"
227.744 0.243223 "↕"
227.744 0.243223 "↕"
225.648 0.464069 "↕"
225.648 0.464069 "↕"
225.648 0.464069 "↕"
223.113 -0.23677 "↕"
223.113 -0.23677 "↕"
223.113 -0.23677 "↕"
223.113 -0.23677 "↕"
-236.169 3.37759e-09 "↕"
-73.561 -0.0877766 "↕"
-121.87 0.00770899 "↕"
-121.901 -0.000827672 "↕"
-121.915 -0.00706034 "↕"
-121.914 0.00370943 "↕"
-121.914 0.00370943 "↕"
-121.914 0.00370943 "↕"
-121.914 0.00370943 "↕"
-143.205 7.7001e-07 "↕"
-143.868 2.18961e-07 "↕"
-144.531 -3.70818e-07 "↕"
-145.193 -3.07912e-07 "↕"
-143.734 3.68516e-07 "↕"
-144.397 -6.08361e-07 "↕"
-145.06 -2.32574e-07 "↕"
-145.06 -2.32574e-07 "↕"
-144.261 -4.32415e-07 "↕"
-144.925 -4.73586e-07 "↕"
-144.925 -4.73586e-07 "↕"
-144.925 -4.73586e-07 "↕"
-50.0893 -0.16084 "↕"
-45.71 -0.16481 "↕"
-45.71 -0.16481 "↕"
-41.3141 -0.164841 "↕"
-41.3141 -0.164841 "↕"
-41.3141 -0.164841 "↕"
-73.561 -0.0877766 "↕"
-158.972 9.78535e-09 "↕"
-158.972 9.78535e-09 "↕"
-158.972 9.78535e-09 "↕"
-158.972 9.78535e-09 "↕"
-163.88 1.64162e-08 "↕"
-162.258 2.60066e-08 "↕"
-160.622 1.94047e-08 "↕"
-158.972 9.78535e-09 "↕"
-162.975 1.74813e-08 "↕"
-161.347 1.07923e-08 "↕"
-159.706 2.48e-08 "↕"
-159.706 2.48e-08 "↕"
-162.056 2.53441e-08 "↕"
-160.423 2.8672e-08 "↕"
-160.423 2.8672e-08 "↕"
-160.423 2.8672e-08 "↕"
-158.972 9.78535e-09 "↕"
-160.622 1.94047e-08 "↕"
-160.622 1.94047e-08 "↕"
-162.258 2.60066e-08 "↕"
-162.258 2.60066e-08 "↕"
-162.258 2.60066e-08 "↕"
-163.88 1.64162e-08 "↕"
-163.88 1.64162e-08 "↕"
-163.88 1.64162e-08 "↕"
-163.88 1.64162e-08 "↕"
-178.618 3.20741e-09 "↕"
-176.374 1.35076e-08 "↕"
-174.095 8.28682e-09 "↕"
-143.205 7.7001e-07 "↕"
-143.734 3.68516e-07 "↕"
-144.261 -4.32415e-07 "↕"
-142.838 2.53635e-07 "↕"
-143.363 1.84939e-07 "↕"
-141.397 -2.39959e-06 "↕"
-141.642 -2.20701e-06 "↕"
-140.836 -8.76692e-07 "↕"
-140.181 -3.90285e-07 "↕"
-98.7261 0.130786 "↕"
-98.8358 0.130913 "↕"
-100.086 0.125363 "↕"
-100.086 0.125363 "↕"
-101.338 0.11613 "↕"
-101.338 0.11613 "↕"
-101.338 0.11613 "↕"
-102.59 0.103804 "↕"
-102.59 0.103804 "↕"
-102.59 0.103804 "↕"
-102.59 0.103804 "↕"
-204.26 -1.05524e-08 "↕"
-201.92 3.04279e-09 "↕"
-202.172 1.46114e-08 "↕"
-199.786 7.30975e-09 "↕"
-200.029 -2.57945e-09 "↕"
-197.832 3.31766e-09 "↕"
-197.832 3.31766e-09 "↕"
-197.832 3.31766e-09 "↕"
-197.832 3.31766e-09 "↕"
-179.216 8.9974e-09 "↕"
-178.472 -1.31749e-08 "↕"
-181.598 1.16839e-08 "↕"
-180.869 6.89649e-09 "↕"
-180.869 6.89649e-09 "↕"
-183.939 8.91348e-09 "↕"
-183.224 1.73673e-08 "↕"
-183.224 1.73673e-08 "↕"
-183.224 1.73673e-08 "↕"
-187.124 2.33324e-09 "↕"
-186.353 9.38111e-09 "↕"
-189.657 8.16672e-09 "↕"
-188.908 4.54882e-09 "↕"
-191.408 1.8969e-08 "↕"
-183.939 8.91348e-09 "↕"
-186.353 9.38111e-09 "↕"
-186.353 9.38111e-09 "↕"
-187.124 2.33324e-09 "↕"
-187.124 2.33324e-09 "↕"
-187.124 2.33324e-09 "↕"
-163.33 2.23801e-08 "↕"
-164.786 2.09717e-08 "↕"
-166.228 3.63072e-09 "↕"
-166.228 3.63072e-09 "↕"
-166.228 3.63072e-09 "↕"
-166.228 3.63072e-09 "↕"
-161.344 -2.05983e-09 "↕"
-162.988 1.43637e-08 "↕"
-164.616 1.88589e-08 "↕"
-166.228 3.63072e-09 "↕"
-164.475 1.64195e-09 "↕"
-166.094 2.18354e-08 "↕"
-166.094 2.18354e-08 "↕"
-163.33 2.23801e-08 "↕"
-164.786 2.09717e-08 "↕"
-166.228 3.63072e-09 "↕"
-161.698 2.17702e-08 "↕"
-163.164 4.28318e-09 "↕"
-164.616 1.88589e-08 "↕"
-164.616 1.88589e-08 "↕"
-161.525 2.3225e-08 "↕"
-162.988 1.43637e-08 "↕"
-162.988 1.43637e-08 "↕"
-162.988 1.43637e-08 "↕"
-161.344 -2.05983e-09 "↕"
-161.344 -2.05983e-09 "↕"
-161.344 -2.05983e-09 "↕"
-161.344 -2.05983e-09 "↕"
-171.412 1.05086e-08 "↕"
-173.023 2.08751e-08 "↕"
-173.804 2.3223e-08 "↕"
-175.393 1.70259e-09 "↕"
-176.157 2.40737e-08 "↕"
-177.724 5.16789e-09 "↕"
-177.724 5.16789e-09 "↕"
-177.724 5.16789e-09 "↕"
-178.472 -1.31749e-08 "↕"
-178.472 -1.31749e-08 "↕"
-178.472 -1.31749e-08 "↕"
-178.472 -1.31749e-08 "↕"
-171.383 4.0754e-09 "↕"
-173.023 2.08751e-08 "↕"
-173.023 2.08751e-08 "↕"
-173.023 2.08751e-08 "↕"
-171.412 1.05086e-08 "↕"
-171.412 1.05086e-08 "↕"
-171.412 1.05086e-08 "↕"
-171.412 1.05086e-08 "↕"
-107.39 0.0596867 "↕"
-108.74 0.0680237 "↕"
-110.086 0.0371226 "↕"
-111.427 -0.0193343 "↕"
-107.39 0.0596867 "↕"
-108.581 0.0428287 "↕"
-109.534 0.0506046 "↕"
-110.483 0.0327547 "↕"
-111.427 -0.0193343 "↕"
-108.187 0.044381 "↕"
-109.138 0.050388 "↕"
-110.086 0.0371226 "↕"
-110.086 0.0371226 "↕"
-107.79 0.0555503 "↕"
-108.74 0.0680237 "↕"
-108.74 0.0680237 "↕"
-108.74 0.0680237 "↕"
-107.39 0.0596867 "↕"
-107.39 0.0596867 "↕"
-107.39 0.0596867 "↕"
-107.39 0.0596867 "↕"
-191.937 1.41804e-09 "↕"
-192.544 8.38531e-09 "↕"
-194.069 -1.89455e-08 "↕"
-194.657 -5.40634e-09 "↕"
-195.208 -1.03272e-08 "↕"
-195.208 -1.03272e-08 "↕"
-196.727 -2.07286e-08 "↕"
-196.727 -2.07286e-08 "↕"
-196.727 -2.07286e-08 "↕"
-185.459 6.22704e-10 "↕"
-183.677 6.82977e-10 "↕"
-185.549 2.85752e-09 "↕"
242.39 0.162559 "↕"
243.59 0.232661 "↕"
-85.3251 0.0462849 "↕"
-87.0407 0.0649784 "↕"
-87.9275 0.082127 "↕"
-87.9275 0.082127 "↕"
-81.2672 -0.00575193 "↕"
-83.1972 0.0228737 "↕"
-85.1217 0.0456466 "↕"
-87.0407 0.0649784 "↕"
-81.475 -0.0033626 "↕"
-83.4028 0.0205899 "↕"
-85.3251 0.0462849 "↕"
-85.3251 0.0462849 "↕"
-121.546 -9.69739e-05 "↕"
-121.53 0.000274867 "↕"
-121.527 -0.000116786 "↕"
-121.519 0.00014177 "↕"
-121.511 0.000420973 "↕"
-121.511 -0.00026399 "↕"
-121.511 -0.00026399 "↕"
-121.511 -0.00026399 "↕"
-121.499 0.000135678 "↕"
-121.499 0.000135678 "↕"
-121.499 0.000135678 "↕"
-121.499 0.000135678 "↕"
-121.561 -0.000176098 "↕"
-121.539 -0.000342163 "↕"
-121.553 -0.000189858 "↕"
-121.53 0.000274867 "↕"
-121.53 0.000274867 "↕"
-121.53 0.000274867 "↕"
-121.546 -9.69739e-05 "↕"
-121.546 -9.69739e-05 "↕"
-121.546 -9.69739e-05 "↕"
-121.546 -9.69739e-05 "↕"
-154.728 -2.5412e-08 "↕"
-155.416 5.67588e-08 "↕"
-156.095 6.39787e-08 "↕"
-154.103 5.82221e-08 "↕"
-149.731 -1.87114e-08 "↕"
-150.205 9.56322e-08 "↕"
-150.671 1.05375e-07 "↕"
-151.128 -3.10159e-08 "↕"
-149.04 8.8332e-08 "↕"
-149.512 1.85681e-08 "↕"
-149.977 7.46199e-08 "↕"
-149.977 7.46199e-08 "↕"
-148.34 7.41216e-08 "↕"
-148.812 9.2628e-08 "↕"
-148.812 9.2628e-08 "↕"
-148.812 9.2628e-08 "↕"
-147.633 -5.90932e-08 "↕"
-147.633 -5.90932e-08 "↕"
-147.633 -5.90932e-08 "↕"
-147.633 -5.90932e-08 "↕"
-155.165 5.26388e-08 "↕"
-154.728 -2.5412e-08 "↕"
-154.504 8.27008e-09 "↕"
-154.07 3.24022e-08 "↕"
-154.07 3.24022e-08 "↕"
-153.398 4.48873e-08 "↕"
-153.398 4.48873e-08 "↕"
-153.398 4.48873e-08 "↕"
-177.159 1.40468e-09 "↕"
-178.472 -1.31749e-08 "↕"
-179.216 8.9974e-09 "↕"
-179.216 8.9974e-09 "↕"
-50.0893 -0.16084 "↕"
-50.0893 -0.16084 "↕"
-45.71 -0.16481 "↕"
-41.9081 -0.164993 "↕"
-41.3141 -0.164841 "↕"
-37.5005 -0.162063 "↕"
-37.5005 -0.162063 "↕"
-37.5005 -0.162063 "↕"
-63.01 -0.143492 "↕"
-61.4009 -0.144414 "↕"
-58.7229 -0.152953 "↕"
-57.1056 -0.157504 "↕"
-54.416 -0.158239 "↕"
-50.0893 -0.16084 "↕"
-50.0893 -0.16084 "↕"
-50.0893 -0.16084 "↕"
-50.0893 -0.16084 "↕"
-64.1761 -0.136518 "↕"
-61.4009 -0.144414 "↕"
-61.4009 -0.144414 "↕"
-61.4009 -0.144414 "↕"
-63.01 -0.143492 "↕"
-63.01 -0.143492 "↕"
-63.01 -0.143492 "↕"
-63.01 -0.143492 "↕"
-50.0893 -0.16084 "↕"
-63.01 -0.143492 "↕"
-58.7229 -0.152953 "↕"
-54.416 -0.158239 "↕"
-50.0893 -0.16084 "↕"
-63.01 -0.143492 "↕"
-121.582 0.000531424 "↕"
-121.56 -0.000112192 "↕"
-121.543 0.000798855 "↕"
-121.53 -0.00025476 "↕"
-121.584 0.000548513 "↕"
-121.563 -0.000575785 "↕"
-121.547 0.000677982 "↕"
-121.547 0.000677982 "↕"
-121.586 0.000265802 "↕"
-121.566 0.000146474 "↕"
-121.566 0.000146474 "↕"
-121.566 0.000146474 "↕"
-121.588 9.14553e-05 "↕"
-121.588 9.14553e-05 "↕"
-121.588 9.14553e-05 "↕"
-121.588 9.14553e-05 "↕"
-121.715 0.000637921 "↕"
-121.685 -0.000290557 "↕"
-121.655 3.19875e-05 "↕"
-121.699 -0.000534722 "↕"
-121.582 0.000531424 "↕"
-121.584 0.000548513 "↕"
-121.586 0.000265802 "↕"
-121.588 9.14553e-05 "↕"
-121.609 7.86758e-05 "↕"
-121.611 7.40744e-05 "↕"
-121.613 -0.000239985 "↕"
[truncated: 5,706 more rows]
