# Supplementary material for: Geometry can provide long-range mechanical guidance for embryogenesis
Source: PLoS Comput Biol. 2017 Mar 27;13(3):e1005443. doi: 10.1371/journal.pcbi.1005443 (PMC5386319; doi:10.1371/journal.pcbi.1005443)
Supplement: S15 Table — The first column contains the abcissae and the second the ordinates, curve 0 can be ignored, other curves are in the same order as in the figure caption. (CSV) [file pcbi.1005443.s018.csv]

# Curve 0 of 4	100 points
# x y type
-250 0 i
-245.152 0 i
-240.303 0 i
-235.455 0 i
-230.606 0 i
-225.758 0 i
-220.909 0 i
-216.061 0 i
-211.212 0 i
-206.364 0 i
-201.515 0 i
-196.667 0 i
-191.818 0 i
-186.97 0 i
-182.121 0 i
-177.273 0 i
-172.424 0 i
-167.576 0 i
-162.727 0 i
-157.879 0 i
-153.03 0 i
-148.182 0 i
-143.333 0 i
-138.485 0 i
-133.636 0 i
-128.788 0 i
-123.939 0 i
-119.091 0 i
-114.242 0 i
-109.394 0 i
-104.545 0 i
-99.697 0 i
-94.8485 0 i
-90 0 i
-85.1515 0 i
-80.303 0 i
-75.4545 0 i
-70.6061 0 i
-65.7576 0 i
-60.9091 0 i
-56.0606 0 i
-51.2121 0 i
-46.3636 0 i
-41.5152 0 i
-36.6667 0 i
-31.8182 0 i
-26.9697 0 i
-22.1212 0 i
-17.2727 0 i
-12.4242 0 i
-7.57576 0 i
-2.72727 0 i
2.12121 0 i
6.9697 0 i
11.8182 0 i
16.6667 0 i
21.5152 0 i
26.3636 0 i
31.2121 0 i
36.0606 0 i
40.9091 0 i
45.7576 0 i
50.6061 0 i
55.4545 0 i
60.303 0 i
65.1515 0 i
70 0 i
74.8485 0 i
79.697 0 i
84.5455 0 i
89.3939 0 i
94.2424 0 i
99.0909 0 i
103.939 0 i
108.788 0 i
113.636 0 i
118.485 0 i
123.333 0 i
128.182 0 i
133.03 0 i
137.879 0 i
142.727 0 i
147.576 0 i
152.424 0 i
157.273 0 i
162.121 0 i
166.97 0 i
171.818 0 i
176.667 0 i
181.515 0 i
186.364 0 i
191.212 0 i
196.061 0 i
200.909 0 i
205.758 0 i
210.606 0 i
215.455 0 i
220.303 0 i
225.152 0 i
230 0 i
# Curve 1 of 4	589535 points
# x y type
235.021 -0.0327271 o
232.433 -0.0218319 o
114.546 -0.0255369 i
107.431 -0.0255405 i
107.431 -0.0255405 i
87.9492 -0.0258849 i
87.9492 -0.0258849 i
150.729 -0.026298 i
156.573 -0.025686 i
156.573 -0.025686 i
-178.472 2.52782e-09 i
-138.936 -4.10414e-08 i
-139.942 -1.59069e-07 i
-139.942 -1.59069e-07 i
-139.942 -1.59069e-07 i
-213.442 2.94358e-09 i
-163.88 2.93948e-09 i
-163.88 2.93948e-09 i
-163.88 2.93948e-09 i
-242.274 8.34574e-10 i
-242.274 8.34574e-10 i
-231.825 3.21981e-09 i
-38.7482 -0.0252412 i
-38.7482 -0.0252412 i
-45.9665 -0.0245084 i
-45.9665 -0.0245084 i
-45.9665 -0.0245084 i
-89.1427 -0.0155412 i
-84.3786 -0.0169782 i
-82.424 -0.0176224 i
-82.424 -0.0176224 i
243.673 -0.0280701 o
71.857 -0.0264058 i
80.3683 -0.0260926 i
233.297 -0.0236088 o
233.297 -0.0236088 o
147.174 -0.0262319 i
154.597 -0.0258688 i
154.597 -0.0258688 i
136.224 -0.0255399 i
128.683 -0.0257202 i
-0.436041 -0.0270804 i
-17.2388 -0.0264532 i
-17.2388 -0.0264532 i
-0.436041 -0.0270804 i
-0.436041 -0.0270804 i
-0.436041 -0.0270804 i
236.289 -0.00136618 o
236.289 -0.00136618 o
235.021 -0.0327271 o
235.021 -0.0327271 o
235.021 -0.0327271 o
235.021 -0.0327271 o
231.866 -0.0432044 o
232.433 -0.0218319 o
232.433 -0.0218319 o
235.021 -0.0327271 o
235.021 -0.0327271 o
235.021 -0.0327271 o
210.015 -0.0258812 i
207.919 -0.0229307 i
207.919 -0.0229307 i
207.919 -0.0229307 i
122.132 -0.0255437 i
114.546 -0.0255369 i
114.546 -0.0255369 i
136.652 -0.0256423 i
129.435 -0.0249999 i
129.435 -0.0249999 i
66.3758 -0.0265163 i
58.5582 -0.0265512 i
66.3758 -0.0265163 i
66.3758 -0.0265163 i
66.3758 -0.0265163 i
203.345 -0.0257468 i
203.345 -0.0257468 i
207.919 -0.0229307 i
207.919 -0.0229307 i
207.919 -0.0229307 i
193.242 -0.0302998 i
193.242 -0.0302998 i
193.242 -0.0302998 i
-138.936 -4.10414e-08 i
-139.942 -1.59069e-07 i
-137.536 2.81238e-07 i
-138.726 1.2808e-07 i
-138.726 1.2808e-07 i
-137.302 4.39521e-07 i
-137.302 4.39521e-07 i
-137.302 4.39521e-07 i
-219.341 2.58187e-09 i
-197.832 2.65877e-09 i
-195.558 1.99905e-09 i
-193.227 2.35281e-09 i
-193.227 2.35281e-09 i
-219.341 2.58187e-09 i
-215.974 1.13383e-09 i
-215.974 1.13383e-09 i
-211.872 2.95332e-09 i
-211.872 2.95332e-09 i
-157.545 1.83196e-09 i
-158.307 2.18093e-09 i
-159.84 2.01443e-09 i
-159.84 2.01443e-09 i
-166.02 2.24862e-09 i
-166.228 2.45253e-09 i
-168.851 2.47361e-09 i
-168.851 2.47361e-09 i
-171.412 2.63371e-09 i
-171.412 2.63371e-09 i
-171.412 2.63371e-09 i
-225.559 2.78846e-09 i
-228.287 1.83436e-09 i
-108.581 -0.0145087 i
-105.033 -0.0140014 i
-106.8 -0.0142426 i
-108.581 -0.0145087 i
-106.209 -0.0141988 i
-107.989 -0.0140943 i
-107.989 -0.0140943 i
-107.39 -0.0141636 i
-107.39 -0.0141636 i
-107.39 -0.0141636 i
-205.551 1.69957e-09 i
-205.551 1.69957e-09 i
-191.937 2.60039e-09 i
-213.442 2.94358e-09 i
-228.625 1.07224e-09 i
-226.881 2.31163e-09 i
-237.194 3.53528e-09 i
236.346 -0.0345787 o
194.787 -0.0330365 i
194.787 -0.0330365 i
200.919 -0.0319117 i
200.919 -0.0319117 i
205.966 -0.0291193 i
205.966 -0.0291193 i
171.155 -0.0289719 i
176.479 -0.0283225 i
176.479 -0.0283225 i
171.155 -0.0289719 i
165.904 -0.0271729 i
189.587 -0.0304772 i
194.787 -0.0330365 i
128.683 -0.0257202 i
99.7613 -0.0258284 i
90.1531 -0.0261502 i
80.3683 -0.0260926 i
244.273 0.0287854 o
244.273 0.0287854 o
-242.453 2.58953e-09 i
243.673 -0.0280701 o
242.474 -0.0288871 o
239.932 0.0205486 o
239.932 0.0205486 o
-24.439 -0.0261861 i
-17.7004 -0.0265151 i
-17.7004 -0.0265151 i
215.844 -0.0210877 i
226.627 -0.0246351 i
223.651 -0.0231881 i
223.651 -0.0231881 i
107.431 -0.0255405 i
74.0642 -0.0263063 i
66.3758 -0.0265163 i
87.9492 -0.0258849 i
37.2909 -0.0269984 i
28.7382 -0.027106 i
28.7382 -0.027106 i
37.2909 -0.0269984 i
156.573 -0.025686 i
184.693 -0.0314872 i
193.242 -0.0302998 i
193.242 -0.0302998 i
193.242 -0.0302998 i
193.242 -0.0302998 i
193.242 -0.0302998 i
-73.561 -0.019892 i
-77.4233 -0.0188534 i
-73.561 -0.019892 i
-238.592 3.83228e-09 i
-121.819 -5.59435e-05 i
-121.81 -2.29805e-05 i
-121.792 -5.46926e-06 i
-121.795 -3.37191e-05 i
-121.779 1.50021e-05 i
-121.779 1.50021e-05 i
-121.766 1.33605e-05 i
-121.766 1.33605e-05 i
-121.766 1.33605e-05 i
-111.809 -0.0156262 i
-112.482 -0.014164 i
-113.086 -0.0141546 i
-113.751 -0.0147348 i
-113.751 -0.0147348 i
-114.345 -0.0142522 i
-114.345 -0.0142522 i
-114.345 -0.0142522 i
-114.668 -0.0152936 i
-24.439 -0.0261861 i
-73.561 -0.019892 i
-68.3043 -0.020999 i
-63.01 -0.0220622 i
-63.01 -0.0220622 i
-63.01 -0.0220622 i
-73.561 -0.019892 i
-68.3043 -0.020999 i
-63.01 -0.0220622 i
-213.442 2.94358e-09 i
-121.75 -5.61214e-05 i
-121.709 -3.60329e-05 i
-121.665 1.70326e-06 i
-121.734 -6.79689e-05 i
-121.69 -8.57778e-06 i
-121.69 -8.57778e-06 i
-121.715 7.61773e-06 i
-121.715 7.61773e-06 i
-121.715 7.61773e-06 i
-121.75 -5.61214e-05 i
-121.782 -1.45782e-05 i
-121.813 -8.06082e-05 i
-121.775 -4.99958e-05 i
-121.803 -0.000144212 i
-121.803 -0.000144212 i
-95.401 -0.0142557 i
-97.5495 -0.0138883 i
-97.5495 -0.0138883 i
-100.492 -0.0138642 i
-97.9546 -0.0139632 i
-97.9546 -0.0139632 i
-95.401 -0.0142557 i
-95.401 -0.0142557 i
-95.401 -0.0142557 i
-199.492 2.58933e-09 i
-213.442 2.94358e-09 i
-219.414 5.22438e-09 i
-219.414 5.22438e-09 i
-213.442 2.94358e-09 i
-154.987 2.83938e-09 i
-153.367 2.93847e-09 i
-151.689 3.81102e-09 i
-152.018 3.39718e-09 i
-152.018 3.39718e-09 i
-242.274 8.34574e-10 i
-231.825 3.21981e-09 i
-230.301 2.33104e-09 i
-228.625 1.07224e-09 i
-228.625 1.07224e-09 i
-228.625 1.07224e-09 i
-228.625 1.07224e-09 i
-231.825 3.21981e-09 i
-230.301 2.33104e-09 i
-228.625 1.07224e-09 i
-192.833 3.26665e-09 i
-191.937 2.60039e-09 i
-185.459 2.66308e-09 i
-182.085 2.19195e-09 i
-178.618 2.89365e-09 i
-163.88 2.93948e-09 i
-45.9665 -0.0245084 i
-82.424 -0.0176224 i
-78.5577 -0.0186055 i
-78.5577 -0.0186055 i
218.205 -0.0323676 i
218.205 -0.0323676 i
218.205 -0.0323676 i
218.205 -0.0323676 i
220.759 -0.0280584 i
220.759 -0.0280584 i
223.113 -0.0365553 i
223.113 -0.0365553 i
223.113 -0.0365553 i
218.205 -0.0323676 i
223.113 -0.0365553 i
239.257 -0.0031483 o
80.3683 -0.0260926 i
90.1531 -0.0261502 i
99.7613 -0.0258284 i
80.3683 -0.0260926 i
223.113 -0.0365553 i
223.113 -0.0365553 i
223.113 -0.0365553 i
239.257 -0.0031483 o
239.257 -0.0031483 o
229.443 -0.0247217 i
228.307 -0.0312705 i
223.113 -0.0365553 i
223.113 -0.0365553 i
223.113 -0.0365553 i
233.297 -0.0236088 o
211.723 -0.0260847 i
211.723 -0.0260847 i
160.034 -0.0271515 i
165.904 -0.0271729 i
165.904 -0.0271729 i
160.034 -0.0271515 i
154.597 -0.0258688 i
128.683 -0.0257202 i
116.014 -0.0256756 i
116.014 -0.0256756 i
128.683 -0.0257202 i
99.7613 -0.0258284 i
116.014 -0.0256756 i
116.014 -0.0256756 i
-0.436041 -0.0270804 i
-0.436041 -0.0270804 i
25.8864 -0.0272367 i
37.3171 -0.0269582 i
45.72 -0.026882 i
25.8864 -0.0272367 i
37.3171 -0.0269582 i
37.3171 -0.0269582 i
-0.436041 -0.0270804 i
-0.436041 -0.0270804 i
-0.436041 -0.0270804 i
-0.436041 -0.0270804 i
143.67 -0.0263594 i
136.652 -0.0256423 i
236.289 -0.00136618 o
235.021 -0.0327271 o
235.021 -0.0327271 o
235.021 -0.0327271 o
235.021 -0.0327271 o
235.021 -0.0327271 o
235.021 -0.0327271 o
231.866 -0.0432044 o
229.816 -0.0286929 i
229.816 -0.0286929 i
207.919 -0.0229307 i
19.4827 -0.0271511 i
10.0197 -0.0271504 i
0.473047 -0.0270244 i
-7.79808 -0.0268627 i
10.0197 -0.0271504 i
0.473047 -0.0270244 i
0.473047 -0.0270244 i
19.4827 -0.0271511 i
28.7382 -0.027106 i
28.7382 -0.027106 i
215.844 -0.0210877 i
218.062 -0.0120425 i
223.651 -0.0231881 i
218.062 -0.0120425 i
129.435 -0.0249999 i
122.132 -0.0255437 i
122.132 -0.0255437 i
66.3758 -0.0265163 i
66.3758 -0.0265163 i
58.5582 -0.0265512 i
74.0642 -0.0263063 i
66.3758 -0.0265163 i
66.3758 -0.0265163 i
66.3758 -0.0265163 i
179.506 -0.0297291 i
184.693 -0.0314872 i
184.693 -0.0314872 i
179.506 -0.0297291 i
179.506 -0.0297291 i
171.062 -0.0275887 i
171.062 -0.0275887 i
171.062 -0.0275887 i
150.729 -0.026298 i
143.67 -0.0263594 i
143.67 -0.0263594 i
207.919 -0.0229307 i
210.015 -0.0258812 i
203.345 -0.0257468 i
207.919 -0.0229307 i
207.919 -0.0229307 i
207.919 -0.0229307 i
193.242 -0.0302998 i
193.242 -0.0302998 i
193.242 -0.0302998 i
193.242 -0.0302998 i
-137.536 2.81238e-07 i
-137.302 4.39521e-07 i
-136.397 6.10278e-07 i
-136.155 1.03812e-06 i
-136.155 1.03812e-06 i
-135.097 7.92866e-07 i
-135.097 7.92866e-07 i
-135.097 7.92866e-07 i
-225.559 2.78846e-09 i
-225.559 2.78846e-09 i
-225.559 2.78846e-09 i
-222.494 2.41316e-09 i
-225.559 2.78846e-09 i
-225.559 2.78846e-09 i
-222.494 2.41316e-09 i
-222.494 2.41316e-09 i
-197.832 2.65877e-09 i
-195.558 1.99905e-09 i
-211.872 2.95332e-09 i
-155.757 1.60726e-09 i
-154.728 1.89556e-09 i
-157.545 1.83196e-09 i
-156.526 2.25053e-09 i
-156.526 2.25053e-09 i
-158.307 2.18093e-09 i
-158.307 2.18093e-09 i
-158.307 2.18093e-09 i
-166.228 2.45253e-09 i
-225.559 2.78846e-09 i
-228.287 1.83436e-09 i
-228.287 1.83436e-09 i
-225.559 2.78846e-09 i
-121.901 -6.67545e-05 i
-111.427 -0.0132788 i
-121.765 0.000400288 i
-121.391 -0.000363509 i
-120.325 -0.00341429 i
-120.325 -0.00341429 i
-120.325 -0.00341429 i
-89.1427 -0.0155412 i
-84.3786 -0.0169782 i
-84.3786 -0.0169782 i
-207.471 4.53144e-09 i
-213.442 2.94358e-09 i
-213.442 2.94358e-09 i
-213.442 2.94358e-09 i
-205.551 1.69957e-09 i
-207.471 4.53144e-09 i
-207.471 4.53144e-09 i
-191.937 2.60039e-09 i
-147.85 3.93299e-09 i
-228.625 1.07224e-09 i
-226.881 2.31163e-09 i
-228.625 1.07224e-09 i
-228.625 1.07224e-09 i
-228.625 1.07224e-09 i
-231.825 3.21981e-09 i
-231.825 3.21981e-09 i
-231.825 3.21981e-09 i
-231.825 3.21981e-09 i
-237.194 3.53528e-09 i
-178.618 2.89365e-09 i
-182.085 2.19195e-09 i
-182.085 2.19195e-09 i
-185.459 2.66308e-09 i
-185.459 2.66308e-09 i
-185.459 2.66308e-09 i
-191.937 2.60039e-09 i
-188.744 1.71379e-09 i
-185.459 2.66308e-09 i
-185.459 2.66308e-09 i
-17.2388 -0.0264532 i
218.205 -0.0323676 i
220.759 -0.0280584 i
223.113 -0.0365553 i
223.113 -0.0365553 i
223.113 -0.0365553 i
218.205 -0.0323676 i
218.205 -0.0323676 i
218.205 -0.0323676 i
99.7613 -0.0258284 i
99.7613 -0.0258284 i
147.174 -0.0262319 i
236.346 -0.0345787 o
223.113 -0.0365553 i
223.113 -0.0365553 i
223.113 -0.0365553 i
194.787 -0.0330365 i
194.787 -0.0330365 i
194.787 -0.0330365 i
194.787 -0.0330365 i
211.723 -0.0260847 i
205.966 -0.0291193 i
176.479 -0.0283225 i
189.587 -0.0304772 i
194.787 -0.0330365 i
194.787 -0.0330365 i
194.787 -0.0330365 i
99.7613 -0.0258284 i
128.683 -0.0257202 i
136.224 -0.0255399 i
128.683 -0.0257202 i
99.7613 -0.0258284 i
80.3683 -0.0260926 i
71.857 -0.0264058 i
80.3683 -0.0260926 i
-158.972 3.28338e-09 i
-158.972 3.28338e-09 i
-158.972 3.28338e-09 i
-178.618 2.89365e-09 i
-45.9665 -0.0245084 i
-57.6314 -0.0229008 i
-105.033 -0.0140014 i
-106.8 -0.0142426 i
-108.581 -0.0145087 i
-108.581 -0.0145087 i
-108.581 -0.0145087 i
-107.39 -0.0141636 i
-105.452 -0.013985 i
-17.7004 -0.0265151 i
-7.79808 -0.0268627 i
-7.79808 -0.0268627 i
-242.453 2.58953e-09 i
-242.453 2.58953e-09 i
-121.855 -8.60244e-05 i
-117.226 -0.00717813 i
-119.433 -0.000951727 i
-116.094 -0.0121944 i
-117.974 -0.00240923 i
-117.974 -0.00240923 i
-116.723 -0.0114486 i
-116.723 -0.0114486 i
-116.723 -0.0114486 i
-121.744 1.83401e-05 i
-121.494 -8.61006e-06 i
-121.481 -3.69219e-06 i
-121.486 -1.29961e-05 i
-121.472 6.48202e-05 i
-121.473 1.98235e-05 i
-121.473 1.98235e-05 i
-121.522 -2.14544e-05 i
-121.522 -2.14544e-05 i
-121.522 -2.14544e-05 i
-100.492 -0.0138642 i
-102.014 -0.0137896 i
-100.094 -0.0138472 i
-89.1427 -0.0155412 i
-92.2815 -0.0147098 i
-95.401 -0.0142557 i
-95.401 -0.0142557 i
-92.2815 -0.0147098 i
-92.2815 -0.0147098 i
-89.1427 -0.0155412 i
-89.1427 -0.0155412 i
-89.1427 -0.0155412 i
-174.272 3.41738e-09 i
-170.86 2.65313e-09 i
-178.618 2.89365e-09 i
-175.239 1.94857e-09 i
-174.272 3.41738e-09 i
-174.272 3.41738e-09 i
-38.7482 -0.0252412 i
-45.9665 -0.0245084 i
-45.9665 -0.0245084 i
-45.9665 -0.0245084 i
-64.07 -0.0218235 i
-57.6314 -0.0229008 i
-57.6314 -0.0229008 i
-73.1924 -0.0198747 i
-64.07 -0.0218235 i
-64.07 -0.0218235 i
-114.072 -0.0142624 i
-115.256 -0.0107675 i
-116.723 -0.0114486 i
-114.434 -0.0125054 i
-115.674 -0.0114592 i
-115.674 -0.0114592 i
-116.723 -0.0114486 i
-117.974 -0.00240923 i
-119.433 -0.000951727 i
-118.396 -0.00167012 i
-119.873 -0.0024554 i
-119.873 -0.0024554 i
-120.325 -0.00341429 i
-120.325 -0.00341429 i
-120.325 -0.00341429 i
-89.1427 -0.0155412 i
-133.679 -8.07546e-08 i
-133.037 1.26923e-07 i
-133.099 -3.16812e-08 i
-133.099 -3.16812e-08 i
-145.657 6.78508e-09 i
-145.657 6.78508e-09 i
-145.657 6.78508e-09 i
-145.657 6.78508e-09 i
-148.312 4.7946e-09 i
-146.761 3.14377e-09 i
-146.761 3.14377e-09 i
-147.85 3.93299e-09 i
-147.85 3.93299e-09 i
-147.85 3.93299e-09 i
-238.592 3.83228e-09 i
-238.592 3.83228e-09 i
-50.0893 -0.0240021 i
-121.75 -5.61214e-05 i
-121.734 -6.79689e-05 i
-121.715 7.61773e-06 i
-121.782 -1.45782e-05 i
-121.768 -7.87834e-05 i
-121.768 -7.87834e-05 i
-121.813 -8.06082e-05 i
-121.813 -8.06082e-05 i
-121.813 -8.06082e-05 i
-121.837 -0.000127103 i
-121.857 -7.40233e-05 i
-121.78 -0.000208949 i
-121.78 -0.000208949 i
228.307 -0.0312705 i
229.443 -0.0247217 i
-142.207 -2.47997e-08 i
-140.751 4.69148e-09 i
-140.751 4.69148e-09 i
-141.22 -1.55722e-08 i
-141.22 -1.55722e-08 i
-141.22 -1.55722e-08 i
-132.138 -1.15599e-09 i
-131.979 5.13737e-07 i
-131.816 -1.6918e-07 i
-131.649 1.07331e-07 i
-131.481 -9.5967e-08 i
-131.481 -9.5967e-08 i
-131.129 2.70075e-07 i
-131.129 2.70075e-07 i
-131.129 2.70075e-07 i
-131.898 6.14587e-07 i
-131.386 3.20456e-07 i
-117.226 -0.00717813 i
-119.433 -0.000951727 i
-119.433 -0.000951727 i
-119.433 -0.000951727 i
-119.433 -0.000951727 i
-119.433 -0.000951727 i
-119.433 -0.000951727 i
-116.094 -0.0121944 i
-116.723 -0.0114486 i
-114.753 -0.0124009 i
-115.256 -0.0107675 i
-115.256 -0.0107675 i
-114.072 -0.0142624 i
-114.072 -0.0142624 i
-114.072 -0.0142624 i
-121.855 -8.60244e-05 i
-121.888 -0.000269559 i
-121.901 -6.67545e-05 i
-121.867 -0.000167945 i
-121.879 -0.000109772 i
-121.879 -0.000109772 i
-121.857 -7.40233e-05 i
-121.857 -7.40233e-05 i
-121.857 -7.40233e-05 i
-121.472 6.48202e-05 i
-121.494 -1.12875e-05 i
-121.521 -1.87319e-05 i
-121.492 -2.52952e-05 i
-121.521 -2.83642e-05 i
-121.521 -2.83642e-05 i
-121.472 6.48202e-05 i
-121.492 -2.52952e-05 i
-121.465 7.84043e-06 i
-136.173 4.76176e-07 i
-135.095 1.42998e-07 i
-135.095 1.42998e-07 i
-133.926 -6.56854e-07 i
-133.283 -9.81014e-08 i
-132.646 -7.68376e-08 i
-133.484 2.07572e-07 i
-132.843 -7.51355e-08 i
-132.843 -7.51355e-08 i
-133.037 1.26923e-07 i
-133.037 1.26923e-07 i
-133.037 1.26923e-07 i
-133.643 -4.58411e-07 i
-133.643 -4.58411e-07 i
-133.643 -4.58411e-07 i
-137.127 4.19501e-07 i
-136.053 2.84782e-07 i
-135.07 -8.10718e-08 i
-137.712 1.23879e-07 i
-136.642 2.55042e-07 i
-136.642 2.55042e-07 i
-138.254 -1.66808e-07 i
-138.254 -1.66808e-07 i
-138.254 -1.66808e-07 i
-133.643 -4.58411e-07 i
-145.657 6.78508e-09 i
-144.373 7.22921e-09 i
-143.089 1.38433e-08 i
-145.137 6.23045e-09 i
-143.85 5.7664e-09 i
-143.85 5.7664e-09 i
-143.109 4.64366e-09 i
-143.089 1.38433e-08 i
-144.373 7.22921e-09 i
-144.373 7.22921e-09 i
-145.657 6.78508e-09 i
-145.657 6.78508e-09 i
-145.657 6.78508e-09 i
235.021 -0.0327271 o
229.816 -0.0286929 i
226.627 -0.0246351 i
226.627 -0.0246351 i
223.113 -0.0365553 i
223.113 -0.0365553 i
223.113 -0.0365553 i
-73.561 -0.019892 i
-121.87 -0.000638998 i
-143.205 -5.98141e-08 i
-144.199 2.21272e-09 i
-145.193 6.52973e-09 i
-143.998 1.58481e-08 i
-144.993 -7.42489e-11 i
-144.993 -7.42489e-11 i
-50.0893 -0.0240021 i
-43.5141 -0.024757 i
-43.5141 -0.024757 i
-73.561 -0.019892 i
-158.972 3.28338e-09 i
-158.972 3.28338e-09 i
-158.972 3.28338e-09 i
-163.88 2.93948e-09 i
-161.442 2.59597e-09 i
-158.972 3.28338e-09 i
-162.517 3.03639e-09 i
-160.067 2.89365e-09 i
-160.067 2.89365e-09 i
-158.972 3.28338e-09 i
-161.442 2.59597e-09 i
-161.442 2.59597e-09 i
-163.88 2.93948e-09 i
-163.88 2.93948e-09 i
-163.88 2.93948e-09 i
-178.618 2.89365e-09 i
-175.239 1.94857e-09 i
-143.205 -5.98141e-08 i
-143.998 1.58481e-08 i
-141.397 3.29475e-08 i
-98.8358 -0.0139415 i
-100.712 -0.0138941 i
-100.712 -0.0138941 i
-201.107 2.35789e-09 i
-197.832 2.65877e-09 i
-197.832 2.65877e-09 i
-197.832 2.65877e-09 i
-178.472 2.52782e-09 i
-183.122 2.55006e-09 i
-182.052 1.60127e-09 i
-182.052 1.60127e-09 i
-186.744 2.42444e-09 i
-190.54 2.21405e-09 i
-183.122 2.55006e-09 i
-186.744 2.42444e-09 i
-186.744 2.42444e-09 i
-164.06 1.99078e-09 i
-166.228 2.45253e-09 i
-166.228 2.45253e-09 i
-166.228 2.45253e-09 i
-163.804 1.47156e-09 i
-166.228 2.45253e-09 i
-166.02 2.24862e-09 i
-166.02 2.24862e-09 i
-164.06 1.99078e-09 i
-166.228 2.45253e-09 i
-161.613 2.05786e-09 i
-163.804 1.47156e-09 i
-163.804 1.47156e-09 i
-171.412 2.63371e-09 i
-174.986 2.01707e-09 i
-178.472 2.52782e-09 i
-178.472 2.52782e-09 i
-178.472 2.52782e-09 i
-171.361 2.10534e-09 i
-171.412 2.63371e-09 i
-171.412 2.63371e-09 i
-171.412 2.63371e-09 i
-107.39 -0.0141636 i
-109.414 -0.0149556 i
-111.427 -0.0132788 i
-107.39 -0.0141636 i
-108.581 -0.0145087 i
-110.009 -0.0145085 i
-111.427 -0.0132788 i
-107.989 -0.0140943 i
-109.414 -0.0149556 i
-109.414 -0.0149556 i
-107.39 -0.0141636 i
-107.39 -0.0141636 i
-107.39 -0.0141636 i
-191.937 2.60039e-09 i
-192.833 3.26665e-09 i
-195.973 2.53795e-09 i
-195.973 2.53795e-09 i
-185.459 2.66308e-09 i
242.474 -0.0288871 o
244.273 0.0287854 o
244.273 0.0287854 o
-87.0407 -0.0160667 i
-88.3676 -0.0157553 i
-88.3676 -0.0157553 i
-84.1601 -0.016938 i
-87.0407 -0.0160667 i
-81.5751 -0.0177166 i
-121.546 -4.74201e-05 i
-121.518 -3.75549e-05 i
-121.499 1.11036e-05 i
-121.499 1.11036e-05 i
-121.499 1.11036e-05 i
-121.557 -1.52612e-05 i
-121.546 -4.74201e-05 i
-121.546 -4.74201e-05 i
-121.546 -4.74201e-05 i
-154.728 1.89556e-09 i
-155.757 1.60726e-09 i
-150.439 4.53045e-10 i
-151.128 1.96367e-09 i
-148.691 -4.47837e-10 i
-149.396 1.26575e-09 i
-149.396 1.26575e-09 i
-147.633 -3.98861e-10 i
-147.633 -3.98861e-10 i
-147.633 -3.98861e-10 i
-154.728 1.89556e-09 i
-153.736 2.60723e-09 i
-153.736 2.60723e-09 i
-178.472 2.52782e-09 i
-50.0893 -0.0240021 i
-50.0893 -0.0240021 i
-43.5141 -0.024757 i
-63.01 -0.0220622 i
-56.5719 -0.0231253 i
-50.0893 -0.0240021 i
-50.0893 -0.0240021 i
-50.0893 -0.0240021 i
-63.01 -0.0220622 i
-63.01 -0.0220622 i
-63.01 -0.0220622 i
-50.0893 -0.0240021 i
-63.01 -0.0220622 i
-56.5719 -0.0231253 i
-50.0893 -0.0240021 i
-63.01 -0.0220622 i
-121.582 4.94155e-06 i
-121.551 -4.01973e-05 i
-121.53 1.42931e-05 i
-121.585 4.06456e-06 i
-121.556 1.60622e-05 i
-121.556 1.60622e-05 i
-121.588 -2.46946e-05 i
-121.588 -2.46946e-05 i
-121.588 -2.46946e-05 i
-121.715 7.61773e-06 i
-121.582 4.94155e-06 i
-121.585 4.06456e-06 i
-121.588 -2.46946e-05 i
-121.623 -2.34253e-05 i
-121.626 -1.17963e-05 i
-121.626 -1.17963e-05 i
-121.665 1.70326e-06 i
-121.665 1.70326e-06 i
-121.665 1.70326e-06 i
-121.813 -8.06082e-05 i
-121.834 -7.2353e-05 i
-121.855 -8.60244e-05 i
-121.846 -0.000208534 i
-121.867 -0.000167945 i
-121.867 -0.000167945 i
-121.857 -7.40233e-05 i
-121.857 -7.40233e-05 i
-121.857 -7.40233e-05 i
-100.492 -0.0138642 i
-100.492 -0.0138642 i
-100.492 -0.0138642 i
-105.033 -0.0140014 i
-102.741 -0.0138578 i
-102.741 -0.0138578 i
-100.492 -0.0138642 i
-100.492 -0.0138642 i
-100.492 -0.0138642 i
-195.973 2.53795e-09 i
-199.492 2.58933e-09 i
-199.492 2.58933e-09 i
-154.987 2.83938e-09 i
-178.618 2.89365e-09 i
-163.88 2.93948e-09 i
-164.962 2.61842e-09 i
-167.966 3.24727e-09 i
-167.966 3.24727e-09 i
-162.517 3.03639e-09 i
-164.962 2.61842e-09 i
-164.962 2.61842e-09 i
-163.88 2.93948e-09 i
-163.88 2.93948e-09 i
-163.88 2.93948e-09 i
-45.9665 -0.0245084 i
-121.706 -5.17365e-05 i
-121.925 -1.25605e-05 i
-121.925 -1.25605e-05 i
-121.551 3.40799e-07 i
-121.551 3.40799e-07 i
-121.551 3.40799e-07 i
-129.665 -5.68625e-07 i
-128.959 -1.28597e-06 i
-128.959 -1.28597e-06 i
-128.959 -1.28597e-06 i
-131.249 -3.29291e-07 i
-93.6272 -0.0145333 i
-92.206 -0.014786 i
-95.905 -0.0141429 i
-87.0407 -0.0160667 i
-89.6295 -0.0153356 i
-92.206 -0.014786 i
-92.206 -0.014786 i
-92.206 -0.014786 i
-201.107 2.35789e-09 i
-201.107 2.35789e-09 i
-197.832 2.65877e-09 i
-197.832 2.65877e-09 i
-197.832 2.65877e-09 i
-197.832 2.65877e-09 i
-110.95 -0.0148032 i
-110.95 -0.0148032 i
-110.95 -0.0148032 i
-108.61 -0.0146036 i
-105.385 -0.0141406 i
-105.672 -0.0141965 i
-103.979 -0.0140392 i
-107.016 -0.0143142 i
-105.385 -0.0141406 i
-182.052 1.60127e-09 i
-178.472 2.52782e-09 i
-193.227 2.35281e-09 i
-190.54 2.21405e-09 i
-190.54 2.21405e-09 i
-171.412 2.63371e-09 i
-171.412 2.63371e-09 i
-171.412 2.63371e-09 i
-171.412 2.63371e-09 i
-174.986 2.01707e-09 i
-174.986 2.01707e-09 i
-178.472 2.52782e-09 i
-178.472 2.52782e-09 i
-178.472 2.52782e-09 i
-171.412 2.63371e-09 i
-171.412 2.63371e-09 i
-168.851 2.47361e-09 i
-166.228 2.45253e-09 i
-171.361 2.10534e-09 i
-121.765 0.000400288 i
-121.874 -7.15095e-05 i
-121.901 -6.67545e-05 i
-121.901 -6.67545e-05 i
-121.888 -0.000269559 i
-121.855 -8.60244e-05 i
-120.325 -0.00341429 i
-120.325 -0.00341429 i
-120.325 -0.00341429 i
-120.325 -0.00341429 i
-147.85 3.93299e-09 i
-146.229 4.09037e-09 i
-146.229 4.09037e-09 i
-185.459 2.66308e-09 i
-188.744 1.71379e-09 i
-188.744 1.71379e-09 i
-191.937 2.60039e-09 i
-191.937 2.60039e-09 i
-191.937 2.60039e-09 i
-130.565 4.1584e-07 i
-130.629 2.38374e-07 i
-130.058 4.89246e-07 i
-130.128 5.95953e-07 i
-130.128 5.95953e-07 i
-129.565 4.89268e-07 i
-129.565 4.89268e-07 i
-129.565 4.89268e-07 i
-128.31 -2.61139e-06 i
-128.89 6.53883e-07 i
-128.89 6.53883e-07 i
-127.946 -2.29297e-06 i
-127.946 -2.29297e-06 i
-127.946 -2.29297e-06 i
-130.058 4.89246e-07 i
-129.565 4.89268e-07 i
-129.61 6.17993e-07 i
-129.61 6.17993e-07 i
-125.114 7.47255e-07 i
-125.704 -2.20376e-08 i
-126.258 -2.08757e-06 i
-124.322 -9.7208e-06 i
-124.938 -5.64402e-06 i
-124.938 -5.64402e-06 i
-123.547 -1.22671e-05 i
-123.547 -1.22671e-05 i
-123.547 -1.22671e-05 i
-127.946 -2.29297e-06 i
-126.55 -3.38454e-07 i
-127.371 -2.14148e-07 i
-125.796 -9.94295e-07 i
-125.796 -9.94295e-07 i
-126.722 -5.06754e-07 i
-126.722 -5.06754e-07 i
-126.722 -5.06754e-07 i
-125.732 -4.77233e-06 i
-124.653 -7.49744e-06 i
-124.684 -1.2081e-06 i
-123.596 -6.88053e-06 i
-123.596 -6.88053e-06 i
-123.623 -7.34064e-06 i
-123.623 -7.34064e-06 i
-123.623 -7.34064e-06 i
-126.722 -5.06754e-07 i
-126.245 6.60075e-07 i
-125.732 -4.77233e-06 i
-127.28 -3.39251e-06 i
-126.85 5.69293e-07 i
-126.85 5.69293e-07 i
-89.1427 -0.0155412 i
-89.1427 -0.0155412 i
-89.1427 -0.0155412 i
-153.38 2.85314e-09 i
-151.689 3.81102e-09 i
-155.01 3.08981e-09 i
-153.367 2.93847e-09 i
-153.367 2.93847e-09 i
-154.987 2.83938e-09 i
-154.987 2.83938e-09 i
-154.987 2.83938e-09 i
-158.972 3.28338e-09 i
-156.99 2.95788e-09 i
-154.987 2.83938e-09 i
-158.173 2.91943e-09 i
-155.01 3.08981e-09 i
-154.987 2.83938e-09 i
-156.99 2.95788e-09 i
-156.99 2.95788e-09 i
-158.972 3.28338e-09 i
-158.972 3.28338e-09 i
-158.972 3.28338e-09 i
-108.581 -0.0145087 i
-110.009 -0.0145085 i
-111.796 -0.0156531 i
-111.796 -0.0156531 i
-111.427 -0.0132788 i
-111.427 -0.0132788 i
-111.427 -0.0132788 i
-108.581 -0.0145087 i
-108.581 -0.0145087 i
-108.581 -0.0145087 i
-105.033 -0.0140014 i
-106.209 -0.0141988 i
-107.39 -0.0141636 i
-104.289 -0.0139401 i
-105.452 -0.013985 i
-105.452 -0.013985 i
-153.38 2.85314e-09 i
-151.689 3.81102e-09 i
-151.689 3.81102e-09 i
-151.689 3.81102e-09 i
-152.018 3.39718e-09 i
-151.689 3.81102e-09 i
-150.643 3.88495e-09 i
-150.643 3.88495e-09 i
-119.433 -0.000951727 i
-121.042 -0.000814729 i
-121.765 0.000400288 i
-119.873 -0.0024554 i
-121.391 -0.000363509 i
-121.391 -0.000363509 i
-120.325 -0.00341429 i
-120.325 -0.00341429 i
-120.325 -0.00341429 i
-113.118 -0.0139196 i
-114.753 -0.0124009 i
-114.753 -0.0124009 i
-114.072 -0.0142624 i
-114.072 -0.0142624 i
-114.072 -0.0142624 i
-113.118 -0.0139196 i
-114.072 -0.0142624 i
-111.796 -0.0156531 i
-112.757 -0.0167325 i
-112.757 -0.0167325 i
-111.427 -0.0132788 i
-111.427 -0.0132788 i
-111.427 -0.0132788 i
-121.53 1.42931e-05 i
-121.53 1.42931e-05 i
-121.53 1.42931e-05 i
-121.635 -1.4291e-05 i
-121.444 2.98441e-07 i
-121.922 4.06378e-05 i
-121.529 -3.64876e-05 i
-121.529 -3.64876e-05 i
-121.723 7.57478e-06 i
-121.723 7.57478e-06 i
-121.723 7.57478e-06 i
-121.442 2.12472e-05 i
-121.422 3.40503e-06 i
-121.422 3.40503e-06 i
-121.439 -8.54682e-06 i
-121.439 -8.54682e-06 i
-121.439 -8.54682e-06 i
-95.401 -0.0142557 i
-97.9546 -0.0139632 i
-100.492 -0.0138642 i
-97.5495 -0.0138883 i
-100.094 -0.0138472 i
-100.094 -0.0138472 i
-100.492 -0.0138642 i
-102.741 -0.0138578 i
-105.033 -0.0140014 i
-102.014 -0.0137896 i
-104.289 -0.0139401 i
-104.289 -0.0139401 i
-95.401 -0.0142557 i
-167.966 3.24727e-09 i
-170.86 2.65313e-09 i
-170.86 2.65313e-09 i
-115.674 -0.0114592 i
-116.723 -0.0114486 i
-117.498 -0.00549588 i
-117.498 -0.00549588 i
-111.427 -0.0132788 i
-112.757 -0.0167325 i
-114.072 -0.0142624 i
-114.434 -0.0125054 i
-114.434 -0.0125054 i
-116.723 -0.0114486 i
-118.396 -0.00167012 i
-120.325 -0.00341429 i
-117.498 -0.00549588 i
-111.427 -0.0132788 i
-123.28 -4.78271e-06 i
-123.28 -4.78271e-06 i
-123.28 -4.78271e-06 i
-123.28 -4.78271e-06 i
-122.691 -1.96531e-05 i
-122.691 -1.96531e-05 i
-122.228 7.74503e-06 i
-122.228 7.74503e-06 i
-122.228 7.74503e-06 i
-132.654 -9.36036e-08 i
-132.138 -1.15599e-09 i
-132.57 7.88442e-08 i
-132.055 -2.57033e-07 i
-132.055 -2.57033e-07 i
-131.971 1.38535e-07 i
-131.971 1.38535e-07 i
-131.971 1.38535e-07 i
-133.037 1.26923e-07 i
-132.594 -2.8857e-07 i
-132.138 -1.15599e-09 i
-133.099 -3.16812e-08 i
-132.654 -9.36036e-08 i
-132.654 -9.36036e-08 i
-135.698 1.94092e-08 i
-135.698 1.94092e-08 i
-137.127 4.19501e-07 i
-137.127 4.19501e-07 i
-137.127 4.19501e-07 i
-151.689 3.81102e-09 i
-149.791 3.85454e-09 i
-148.312 4.7946e-09 i
-148.312 4.7946e-09 i
-147.85 3.93299e-09 i
-147.85 3.93299e-09 i
-147.85 3.93299e-09 i
-151.689 3.81102e-09 i
-151.689 3.81102e-09 i
-151.689 3.81102e-09 i
-121.715 7.61773e-06 i
-121.745 8.1444e-06 i
-121.813 -8.06082e-05 i
-121.797 -6.72072e-05 i
-121.834 -7.2353e-05 i
-121.855 -8.60244e-05 i
-121.855 -8.60244e-05 i
-121.855 -8.60244e-05 i
-121.715 7.61773e-06 i
-121.745 8.1444e-06 i
-121.768 -7.87834e-05 i
-121.797 -6.72072e-05 i
-121.797 -6.72072e-05 i
-121.813 -8.06082e-05 i
-121.813 -8.06082e-05 i
-121.813 -8.06082e-05 i
-121.828 -0.000155101 i
-121.813 -8.06082e-05 i
-121.837 -0.000127103 i
-121.846 -0.000208534 i
-121.846 -0.000208534 i
-121.857 -7.40233e-05 i
-121.857 -7.40233e-05 i
-121.857 -7.40233e-05 i
-128.195 -3.32682e-06 i
-128.195 -3.32682e-06 i
-128.195 -3.32682e-06 i
-121.765 0.000400288 i
-137.127 4.19501e-07 i
-139.301 -1.39805e-07 i
-137.712 1.23879e-07 i
-137.712 1.23879e-07 i
-138.254 -1.66808e-07 i
-138.254 -1.66808e-07 i
-138.254 -1.66808e-07 i
-140.527 5.04819e-08 i
-139.491 -7.27099e-08 i
-138.254 -1.66808e-07 i
-138.595 -7.90006e-08 i
-137.256 2.35478e-07 i
-137.256 2.35478e-07 i
-136.173 4.76176e-07 i
-136.173 4.76176e-07 i
-136.173 4.76176e-07 i
-139.301 -1.39805e-07 i
-138.254 -1.66808e-07 i
-140.751 4.69148e-09 i
-139.924 -2.77931e-08 i
-139.924 -2.77931e-08 i
-141.22 -1.55722e-08 i
-141.22 -1.55722e-08 i
-141.22 -1.55722e-08 i
-137.127 4.19501e-07 i
-131.386 3.20456e-07 i
-131.685 4.11781e-07 i
-131.971 1.38535e-07 i
-131.26 3.84516e-07 i
-131.563 4.32941e-07 i
-131.563 4.32941e-07 i
-131.129 2.70075e-07 i
-131.129 2.70075e-07 i
-131.129 2.70075e-07 i
-130.52 7.88684e-07 i
-130.833 5.56239e-07 i
-131.129 2.70075e-07 i
-130.173 6.14606e-07 i
-130.508 9.20006e-07 i
-130.508 9.20006e-07 i
-131.971 1.38535e-07 i
-132.055 -2.57033e-07 i
-132.138 -1.15599e-09 i
-131.563 4.32941e-07 i
-131.649 1.07331e-07 i
-131.649 1.07331e-07 i
-131.129 2.70075e-07 i
-131.129 2.70075e-07 i
-131.129 2.70075e-07 i
-131.816 -1.6918e-07 i
-131.24 4.0278e-07 i
-131.129 2.70075e-07 i
-130.875 4.3796e-07 i
-130.508 9.20006e-07 i
-131.816 -1.6918e-07 i
-131.24 4.0278e-07 i
-131.481 -9.5967e-08 i
-130.875 4.3796e-07 i
-130.875 4.3796e-07 i
-131.129 2.70075e-07 i
-131.129 2.70075e-07 i
-131.129 2.70075e-07 i
-130.629 2.38374e-07 i
-130.576 7.24121e-07 i
-130.52 7.88684e-07 i
-130.163 6.30753e-07 i
-130.101 2.26094e-07 i
-130.101 2.26094e-07 i
-129.637 -3.47269e-07 i
-129.637 -3.47269e-07 i
-129.637 -3.47269e-07 i
-121.855 -8.60244e-05 i
-121.855 -8.60244e-05 i
-121.855 -8.60244e-05 i
-119.433 -0.000951727 i
-121.118 -0.000760188 i
-121.751 0.000465369 i
-121.751 0.000465369 i
-121.751 0.000465369 i
-119.433 -0.000951727 i
-121.118 -0.000760188 i
-121.751 0.000465369 i
-121.042 -0.000814729 i
-121.759 0.000603522 i
-121.759 0.000603522 i
-121.765 0.000400288 i
-121.765 0.000400288 i
-121.765 0.000400288 i
-121.901 -6.67545e-05 i
-121.874 -7.15095e-05 i
-121.765 0.000400288 i
-121.856 3.99981e-05 i
-121.759 0.000603522 i
-121.759 0.000603522 i
-121.751 0.000465369 i
-121.751 0.000465369 i
-121.751 0.000465369 i
-121.857 -7.40233e-05 i
-121.833 -2.49357e-05 i
-121.751 0.000465369 i
-121.78 -0.000208949 i
-121.901 -6.67545e-05 i
-121.856 3.99981e-05 i
-121.751 0.000465369 i
-121.879 -0.000109772 i
-121.833 -2.49357e-05 i
-121.833 -2.49357e-05 i
-121.857 -7.40233e-05 i
-121.857 -7.40233e-05 i
-121.857 -7.40233e-05 i
-121.616 -6.31777e-05 i
-121.644 -5.50866e-05 i
-121.521 -2.83642e-05 i
-121.521 -1.87319e-05 i
-121.553 1.42392e-06 i
-121.553 1.42392e-06 i
-121.522 -2.14544e-05 i
-121.565 1.72051e-05 i
-121.565 1.72051e-05 i
-122.355 2.27185e-06 i
-121.723 7.57478e-06 i
-122.397 1.92632e-06 i
-121.733 1.26348e-05 i
-121.733 1.26348e-05 i
-121.744 1.83401e-05 i
-121.744 1.83401e-05 i
-121.744 1.83401e-05 i
-134.134 -1.09982e-06 i
-133.926 -6.56854e-07 i
-133.679 -8.07546e-08 i
-133.484 2.07572e-07 i
-133.484 2.07572e-07 i
-133.037 1.26923e-07 i
-133.037 1.26923e-07 i
-133.037 1.26923e-07 i
-132.646 -7.68376e-08 i
-132.239 3.10827e-08 i
-131.816 -1.6918e-07 i
-131.816 -1.6918e-07 i
-131.816 -1.6918e-07 i
-133.037 1.26923e-07 i
-132.437 -7.70389e-08 i
-131.816 -1.6918e-07 i
-132.594 -2.8857e-07 i
-131.979 5.13737e-07 i
-131.979 5.13737e-07 i
-132.138 -1.15599e-09 i
-132.138 -1.15599e-09 i
-132.138 -1.15599e-09 i
-132.646 -7.68376e-08 i
-132.239 3.10827e-08 i
-131.816 -1.6918e-07 i
-132.843 -7.51355e-08 i
-132.437 -7.70389e-08 i
-132.437 -7.70389e-08 i
-133.037 1.26923e-07 i
-133.037 1.26923e-07 i
-133.037 1.26923e-07 i
-132.646 -7.68376e-08 i
-132.646 -7.68376e-08 i
-132.646 -7.68376e-08 i
-133.643 -4.58411e-07 i
-133.147 -4.04889e-07 i
-132.646 -7.68376e-08 i
-133.786 -3.15483e-08 i
-133.283 -9.81014e-08 i
-133.283 -9.81014e-08 i
-133.926 -6.56854e-07 i
-133.926 -6.56854e-07 i
-133.926 -6.56854e-07 i
-132.646 -7.68376e-08 i
-133.147 -4.04889e-07 i
-133.147 -4.04889e-07 i
-133.643 -4.58411e-07 i
-133.643 -4.58411e-07 i
-133.643 -4.58411e-07 i
-135.07 -8.10718e-08 i
-134.468 -6.09454e-07 i
-133.926 -6.56854e-07 i
-135.575 3.62717e-07 i
-134.807 -1.33628e-08 i
-134.807 -1.33628e-08 i
-136.173 4.76176e-07 i
-136.173 4.76176e-07 i
-136.173 4.76176e-07 i
-140.527 5.04819e-08 i
-138.595 -7.90006e-08 i
-136.173 4.76176e-07 i
-139.736 2.66318e-08 i
-135.07 -8.10718e-08 i
-135.575 3.62717e-07 i
-136.173 4.76176e-07 i
-136.642 2.55042e-07 i
-137.256 2.35478e-07 i
-137.256 2.35478e-07 i
-138.254 -1.66808e-07 i
-138.254 -1.66808e-07 i
-138.254 -1.66808e-07 i
-133.643 -4.58411e-07 i
-133.786 -3.15483e-08 i
-133.926 -6.56854e-07 i
-134.309 -3.42424e-07 i
-134.468 -6.09454e-07 i
-134.468 -6.09454e-07 i
-135.07 -8.10718e-08 i
-135.07 -8.10718e-08 i
-135.07 -8.10718e-08 i
-134.862 -1.552e-07 i
-135.07 -8.10718e-08 i
-135.698 1.94092e-08 i
-136.053 2.84782e-07 i
-136.053 2.84782e-07 i
-137.127 4.19501e-07 i
-137.127 4.19501e-07 i
-137.127 4.19501e-07 i
-133.643 -4.58411e-07 i
-134.309 -3.42424e-07 i
-135.07 -8.10718e-08 i
-134.862 -1.552e-07 i
-134.862 -1.552e-07 i
-143.089 1.38433e-08 i
-141.909 -2.02126e-08 i
-140.527 5.04819e-08 i
-142.458 1.53965e-08 i
-141.226 -3.34719e-10 i
-141.226 -3.34719e-10 i
-143.089 1.38433e-08 i
-142.458 1.53965e-08 i
-143.85 5.7664e-09 i
-142.207 -2.47997e-08 i
-141.22 -1.55722e-08 i
-143.109 4.64366e-09 i
-142.19 -1.8038e-08 i
-142.19 -1.8038e-08 i
-143.089 1.38433e-08 i
-143.089 1.38433e-08 i
-143.089 1.38433e-08 i
-141.22 -1.55722e-08 i
-140.891 2.9072e-08 i
-140.527 5.04819e-08 i
-142.19 -1.8038e-08 i
-141.909 -2.02126e-08 i
-141.909 -2.02126e-08 i
-143.089 1.38433e-08 i
-143.089 1.38433e-08 i
-143.089 1.38433e-08 i
-145.657 6.78508e-09 i
-121.998 -4.07093e-05 i
-123.129 1.91414e-05 i
-124.791 1.46131e-05 i
-122.415 -6.02848e-06 i
-123.85 3.81138e-05 i
-123.85 3.81138e-05 i
-122.985 4.66754e-06 i
-122.985 4.66754e-06 i
-122.985 4.66754e-06 i
-121.998 -4.07093e-05 i
-122.415 -6.02848e-06 i
-122.985 4.66754e-06 i
-141.648 -2.20076e-08 i
-142.472 -1.49261e-09 i
-143.278 -5.58947e-09 i
-142.436 4.97328e-08 i
-143.243 -2.87845e-08 i
-143.243 -2.87845e-08 i
-143.205 -5.98141e-08 i
-143.205 -5.98141e-08 i
-143.205 -5.98141e-08 i
-136.472 1.38732e-06 i
-141.648 -2.20076e-08 i
-141.525 -3.27713e-08 i
-141.397 3.29475e-08 i
-140.651 5.37982e-08 i
-140.501 5.68642e-08 i
-140.501 5.68642e-08 i
-139.381 2.52837e-07 i
-139.381 2.52837e-07 i
-139.381 2.52837e-07 i
-121.697 2.47799e-06 i
-121.674 -4.61698e-05 i
-121.65 -3.30669e-05 i
-121.657 -4.90618e-05 i
-121.634 -2.1961e-05 i
-121.634 -2.1961e-05 i
-121.617 -1.75467e-05 i
-121.617 -1.75467e-05 i
-121.617 -1.75467e-05 i
-121.6 -5.06956e-05 i
-121.725 -3.03892e-05 i
-121.688 -4.29025e-05 i
-121.65 -3.30669e-05 i
-121.711 5.12165e-06 i
-121.674 -4.61698e-05 i
-121.674 -4.61698e-05 i
-121.697 2.47799e-06 i
-121.697 2.47799e-06 i
-121.697 2.47799e-06 i
-114.668 -0.0152936 i
-115.471 -0.0143816 i
-116.389 -0.0072328 i
-116.112 -0.00977611 i
-117.164 -0.00284102 i
-117.164 -0.00284102 i
-118.047 -0.00198513 i
-118.047 -0.00198513 i
-118.047 -0.00198513 i
-114.345 -0.0142522 i
-115.28 -0.0149436 i
-116.389 -0.0072328 i
-114.506 -0.0143666 i
-115.471 -0.0143816 i
-115.471 -0.0143816 i
-114.668 -0.0152936 i
-114.668 -0.0152936 i
-114.668 -0.0152936 i
-121.681 -4.78378e-07 i
-121.644 -5.50866e-05 i
-121.692 -4.55622e-05 i
-121.655 -1.96803e-06 i
-121.655 -1.96803e-06 i
-121.665 1.70326e-06 i
-121.665 1.70326e-06 i
-121.665 1.70326e-06 i
-121.644 -5.50866e-05 i
-121.613 2.0909e-05 i
-121.582 4.94155e-06 i
-121.655 -1.96803e-06 i
-121.623 -2.34253e-05 i
-121.623 -2.34253e-05 i
-121.665 1.70326e-06 i
-121.665 1.70326e-06 i
-121.665 1.70326e-06 i
-121.803 -0.000144212 i
-121.813 -8.06082e-05 i
-121.828 -0.000155101 i
-121.828 -0.000155101 i
-121.733 -2.34755e-05 i
-121.75 -5.61214e-05 i
-121.775 -4.99958e-05 i
-121.775 -4.99958e-05 i
-128.535 6.94367e-07 i
-129.032 -8.97563e-07 i
-129.469 -1.10924e-06 i
-128.249 -9.68207e-07 i
-128.778 -5.77718e-08 i
-128.778 -5.77718e-08 i
-127.942 -7.68427e-07 i
-127.942 -7.68427e-07 i
-127.942 -7.68427e-07 i
-128.535 6.94367e-07 i
-128.249 -9.68207e-07 i
-127.942 -7.68427e-07 i
-136.472 1.38732e-06 i
-134.136 -1.45617e-06 i
-134.136 -1.45617e-06 i
-134.136 -1.45617e-06 i
-133.5 7.61027e-07 i
-133.257 1.05818e-06 i
-132.908 1.56162e-06 i
-132.908 1.56162e-06 i
-136.472 1.38732e-06 i
-134.136 -1.45617e-06 i
-135.343 8.97972e-07 i
-134.353 -5.83316e-07 i
-134.353 -5.83316e-07 i
-134.571 -4.20614e-07 i
-134.571 -4.20614e-07 i
-134.571 -4.20614e-07 i
-159.84 2.01443e-09 i
-158.307 2.18093e-09 i
-161.613 2.05786e-09 i
-160.091 1.64602e-09 i
-160.091 1.64602e-09 i
-125.114 7.47255e-07 i
-125.114 7.47255e-07 i
-125.114 7.47255e-07 i
-121.472 6.48202e-05 i
-121.465 7.84043e-06 i
-121.453 -7.1409e-06 i
-121.442 2.12472e-05 i
-121.442 2.12472e-05 i
-121.439 -8.54682e-06 i
-121.439 -8.54682e-06 i
-121.439 -8.54682e-06 i
-121.522 -2.14544e-05 i
-121.469 -2.26846e-05 i
-121.439 -8.54682e-06 i
-121.565 1.72051e-05 i
-121.483 -6.56975e-07 i
-121.483 -6.56975e-07 i
-121.472 6.48202e-05 i
-121.453 -7.1409e-06 i
-121.439 -8.54682e-06 i
-121.473 1.98235e-05 i
-121.469 -2.26846e-05 i
-121.469 -2.26846e-05 i
-121.522 -2.14544e-05 i
-121.522 -2.14544e-05 i
-121.522 -2.14544e-05 i
-121.692 -4.55622e-05 i
-121.665 1.70326e-06 i
-121.733 -2.34755e-05 i
-121.709 -3.60329e-05 i
-121.709 -3.60329e-05 i
-121.75 -5.61214e-05 i
-121.75 -5.61214e-05 i
-121.75 -5.61214e-05 i
-132.18 9.13735e-08 i
-131.971 1.38535e-07 i
-131.898 6.14587e-07 i
-131.685 4.11781e-07 i
-131.685 4.11781e-07 i
-131.386 3.20456e-07 i
-131.386 3.20456e-07 i
-131.386 3.20456e-07 i
-130.629 2.38374e-07 i
-130.565 4.1584e-07 i
-130.565 4.1584e-07 i
-131.386 3.20456e-07 i
-131.02 4.72223e-07 i
-130.629 2.38374e-07 i
-121.521 -1.87319e-05 i
-121.55 -1.22424e-05 i
-121.582 4.94155e-06 i
-121.553 1.42392e-06 i
-121.585 1.83515e-06 i
-121.585 1.83515e-06 i
-121.5 3.68438e-05 i
-121.521 -1.87319e-05 i
-121.486 -1.29961e-05 i
-121.494 -1.12875e-05 i
-121.494 -1.12875e-05 i
-121.472 6.48202e-05 i
-121.472 6.48202e-05 i
-121.472 6.48202e-05 i
-136.173 4.76176e-07 i
-121.88 0.000111806 i
-121.882 -6.35234e-05 i
-121.864 -6.63183e-05 i
-121.855 -3.04221e-05 i
-121.855 -3.04221e-05 i
-121.838 -2.77812e-05 i
-121.838 -2.77812e-05 i
-121.838 -2.77812e-05 i
-147.244 4.08763e-10 i
-148.691 -4.47837e-10 i
-148.691 -4.47837e-10 i
-147.633 -3.98861e-10 i
-147.633 -3.98861e-10 i
-147.633 -3.98861e-10 i
-146.212 -7.56344e-10 i
-147.633 -3.98861e-10 i
-145.193 6.52973e-09 i
-146.417 -1.56941e-09 i
-147.633 -3.98861e-10 i
-144.993 -7.42489e-11 i
-146.212 -7.56344e-10 i
-146.212 -7.56344e-10 i
-144.68 -6.80349e-09 i
-146.02 6.04615e-10 i
-146.02 6.04615e-10 i
-145.193 6.52973e-09 i
-145.193 6.52973e-09 i
-145.193 6.52973e-09 i
-111.809 -0.0156262 i
-95.905 -0.0141429 i
-96.9415 -0.0140834 i
-97.8006 -0.0139567 i
-97.8006 -0.0139567 i
-98.8358 -0.0139415 i
-98.8358 -0.0139415 i
-98.8358 -0.0139415 i
-121.498 -3.95899e-05 i
-121.522 -7.33468e-06 i
-121.573 -2.13209e-05 i
-121.573 -2.13209e-05 i
-121.573 -2.13209e-05 i
-121.413 1.97692e-06 i
-121.438 -0.000112102 i
-121.403 -6.00625e-05 i
-121.403 -6.00625e-05 i
-121.498 -3.95899e-05 i
-121.522 -7.33468e-06 i
-121.573 -2.13209e-05 i
-121.463 -4.60858e-05 i
-121.467 -1.5877e-05 i
-121.467 -1.5877e-05 i
-121.441 -1.53306e-05 i
-121.441 -1.53306e-05 i
-121.441 -1.53306e-05 i
-121.532 -5.76305e-05 i
-121.505 -5.88016e-05 i
-121.498 -3.95899e-05 i
-121.463 -4.60858e-05 i
-121.441 -1.53306e-05 i
-121.471 5.704e-06 i
-121.456 -6.54433e-05 i
-121.456 -6.54433e-05 i
-121.475 -1.17439e-05 i
-121.475 -1.17439e-05 i
-121.475 -1.17439e-05 i
-121.802 -7.04788e-06 i
-121.802 -7.04788e-06 i
-121.838 -2.77812e-05 i
-121.838 -2.77812e-05 i
-121.838 -2.77812e-05 i
-121.266 -0.00147242 i
-121.713 0.000113033 i
-121.87 -0.000638998 i
-121.674 -0.000145433 i
-121.842 -0.000751689 i
-121.842 -0.000751689 i
-121.813 9.90768e-05 i
-121.813 9.90768e-05 i
-121.813 9.90768e-05 i
-121.534 -0.000718663 i
-121.813 9.90768e-05 i
-121.735 -0.000419117 i
-121.735 -0.000419117 i
-116.389 -0.0072328 i
-117.663 -0.00402749 i
-119.145 -0.0014578 i
-117.164 -0.00284102 i
-118.574 -0.00277743 i
-118.574 -0.00277743 i
-118.047 -0.00198513 i
-118.047 -0.00198513 i
-118.047 -0.00198513 i
-100.34 -0.0138862 i
-98.8358 -0.0139415 i
-97.8006 -0.0139567 i
-97.8006 -0.0139567 i
-158.307 2.18093e-09 i
-160.091 1.64602e-09 i
-158.307 2.18093e-09 i
-158.307 2.18093e-09 i
-158.307 2.18093e-09 i
-158.307 2.18093e-09 i
-156.526 2.25053e-09 i
-156.526 2.25053e-09 i
-154.728 1.89556e-09 i
-154.728 1.89556e-09 i
-154.728 1.89556e-09 i
-151.128 1.96367e-09 i
-147.633 -3.98861e-10 i
-151.128 1.96367e-09 i
-149.396 1.26575e-09 i
-147.633 -3.98861e-10 i
-147.633 -3.98861e-10 i
-147.633 -3.98861e-10 i
-154.728 1.89556e-09 i
-152.958 -2.79159e-10 i
-151.128 1.96367e-09 i
-151.128 1.96367e-09 i
-151.128 1.96367e-09 i
-151.932 1.91968e-09 i
-151.128 1.96367e-09 i
-150.439 4.53045e-10 i
-150.439 4.53045e-10 i
-154.728 1.89556e-09 i
-152.958 -2.79159e-10 i
-151.128 1.96367e-09 i
-153.736 2.60723e-09 i
-151.932 1.91968e-09 i
-151.932 1.91968e-09 i
-121.582 4.94155e-06 i
-121.55 -1.22424e-05 i
-121.521 -1.87319e-05 i
-121.551 -4.01973e-05 i
-121.524 8.28549e-06 i
-121.524 8.28549e-06 i
-121.53 1.42931e-05 i
-121.53 1.42931e-05 i
-121.53 1.42931e-05 i
-121.521 -1.87319e-05 i
-121.5 3.68438e-05 i
-121.524 8.28549e-06 i
-121.53 1.42931e-05 i
-121.53 1.42931e-05 i
-121.53 1.42931e-05 i
-121.665 1.70326e-06 i
-121.626 -1.17963e-05 i
-121.588 -2.46946e-05 i
-121.645 1.28275e-05 i
-121.665 1.70326e-06 i
-121.645 1.28275e-05 i
-121.69 -8.57778e-06 i
-121.715 7.61773e-06 i
-121.715 7.61773e-06 i
-121.715 7.61773e-06 i
-124.3 2.83016e-05 i
-125.313 7.00028e-06 i
-126.247 -5.77756e-06 i
-123.566 1.85811e-05 i
-124.562 1.9395e-05 i
-124.562 1.9395e-05 i
-122.907 -1.06429e-06 i
-122.907 -1.06429e-06 i
-122.907 -1.06429e-06 i
-121.524 -5.8476e-07 i
-124.3 2.83016e-05 i
-123.566 1.85811e-05 i
-122.907 -1.06429e-06 i
-122.816 3.59164e-06 i
-122.311 -9.07845e-06 i
-122.311 -9.07845e-06 i
-121.906 -2.33791e-06 i
-121.906 -2.33791e-06 i
-121.906 -2.33791e-06 i
-127.17 2.826e-06 i
-127.17 2.826e-06 i
-127.17 2.826e-06 i
-126.878 -9.35146e-07 i
-126.35 4.68096e-07 i
-125.777 -2.97713e-06 i
-127.17 2.826e-06 i
-127.71 2.76095e-07 i
-127.71 2.76095e-07 i
-128.194 -2.67409e-06 i
-128.194 -2.67409e-06 i
-128.194 -2.67409e-06 i
-130.722 -5.25543e-07 i
-130.683 -4.87549e-07 i
-130.642 -5.14949e-07 i
-130.276 -9.33344e-07 i
-130.234 -8.66723e-07 i
-130.234 -8.66723e-07 i
-129.782 -2.22319e-07 i
-129.782 -2.22319e-07 i
-129.782 -2.22319e-07 i
-130.722 -5.25543e-07 i
-130.276 -9.33344e-07 i
-129.782 -2.22319e-07 i
-130.068 -1.30541e-06 i
-129.546 -7.3854e-08 i
-129.546 -7.3854e-08 i
-132.982 7.13654e-07 i
-132.422 -7.38217e-07 i
-131.846 -5.35683e-07 i
-132.643 -2.41811e-08 i
-132.073 -1.05584e-07 i
-132.073 -1.05584e-07 i
-132.295 -9.47251e-07 i
-132.295 -9.47251e-07 i
-132.295 -9.47251e-07 i
-110.95 -0.0148032 i
-112.052 -0.0146483 i
-111.382 -0.0151089 i
-112.482 -0.014164 i
-112.482 -0.014164 i
-111.809 -0.0156262 i
-111.809 -0.0156262 i
-111.809 -0.0156262 i
-112.052 -0.0146483 i
-112.052 -0.0146483 i
-110.95 -0.0148032 i
-110.95 -0.0148032 i
-110.95 -0.0148032 i
-105.385 -0.0141406 i
-106.992 -0.0143609 i
-108.61 -0.0146036 i
-105.672 -0.0141965 i
-108.61 -0.0146036 i
-110.214 -0.0148315 i
-111.809 -0.0156262 i
-110.95 -0.0148032 i
-111.382 -0.0151089 i
-111.809 -0.0156262 i
-109.781 -0.0147521 i
-110.214 -0.0148315 i
-110.214 -0.0148315 i
-108.61 -0.0146036 i
-108.61 -0.0146036 i
-108.61 -0.0146036 i
-108.638 -0.0144958 i
-108.61 -0.0146036 i
-107.016 -0.0143142 i
-106.992 -0.0143609 i
-106.992 -0.0143609 i
-105.385 -0.0141406 i
-105.385 -0.0141406 i
-105.385 -0.0141406 i
-110.95 -0.0148032 i
-109.781 -0.0147521 i
-108.61 -0.0146036 i
-108.638 -0.0144958 i
-108.638 -0.0144958 i
-103.598 -0.0139895 i
-105.385 -0.0141406 i
-102.221 -0.0139285 i
-103.979 -0.0140392 i
-103.979 -0.0140392 i
-102.221 -0.0139285 i
-100.34 -0.0138862 i
-100.712 -0.0138941 i
-100.712 -0.0138941 i
-98.8358 -0.0139415 i
-98.8358 -0.0139415 i
-98.8358 -0.0139415 i
-105.385 -0.0141406 i
-103.598 -0.0139895 i
-103.598 -0.0139895 i
-129.637 -3.47269e-07 i
-129.715 5.42865e-07 i
-129.115 -6.9565e-07 i
-129.565 4.89268e-07 i
-129.602 4.46383e-07 i
-129.637 -3.47269e-07 i
-128.94 -5.01506e-07 i
-128.98 -1.07245e-08 i
-128.98 -1.07245e-08 i
-128.195 -3.32682e-06 i
-128.195 -3.32682e-06 i
-128.195 -3.32682e-06 i
-129.637 -3.47269e-07 i
-129.115 -6.9565e-07 i
[truncated: 1,718 more rows]
